# Supplementary material for: The ribosome inhibitor chloramphenicol induces motility deficits in human spermatozoa: A proteomic approach identifies potentially involved proteins
Source: Front Cell Dev Biol. 2022 Sep 2;10:965076. doi: 10.3389/fcell.2022.965076 (PMC9478589; doi:10.3389/fcell.2022.965076)
Supplement: Supplementary file 1 [file Table6.xlsx]

## Sheet: CHX conditions
Table S6a. Normalized abundance of proteins identified in CHX conditions
UniprotKB Accession number	Number of peptides*	Description	Donor 1		Donor 2		Donor 4			Donor 6		Donor 8			Donor 7
			Control	CHX 1mg/ml	Control	CHX 1mg/ml	Control	CHX 1mg/ml	CHX 2mg/ml	Control	CHX 1mg/ml	Control	CHX 1mg/ml	CHX 2mg/ml	Control	CHX 1mg/ml	CHX 2mg/ml
sp|P60174|TPIS_HUMAN	20	Triosephosphate isomerase OS=Homo sapiens OX=9606 GN=TPI1 PE=1 SV=3	1.82448e+07	1.8784e+07	1.61199e+07	1.63752e+07	2.04011e+07	1.8549e+07	1.96454e+07	1.51326e+07	1.39243e+07	1.8531e+07	1.81198e+07	1.80825e+07	2.39035e+07	2.3496e+07	2.24172e+07
sp|Q5CZC0|FSIP2_HUMAN	20	Fibrous sheath-interacting protein 2 OS=Homo sapiens OX=9606 GN=FSIP2 PE=2 SV=4	2.00246e+06	1.94308e+06	1.75317e+06	1.761e+06	1.49893e+06	1.53574e+06	1.56056e+06	1.67584e+06	1.60934e+06	1.57942e+06	1.38596e+06	1.43487e+06	1.39186e+06	1.50056e+06	1.2753e+06
sp|Q5VU65|P210L_HUMAN	20	Nuclear pore membrane glycoprotein 210-like OS=Homo sapiens OX=9606 GN=NUP210L PE=2 SV=1	2.80918e+06	2.23638e+06	3.60465e+06	3.7473e+06	1.97031e+06	2.54543e+06	2.80402e+06	2.64366e+06	2.84119e+06	3.58291e+06	2.96235e+06	2.43854e+06	2.10279e+06	2.03074e+06	2.55926e+06
sp|Q96M29|TEKT5_HUMAN	20	Tektin-5 OS=Homo sapiens OX=9606 GN=TEKT5 PE=1 SV=1	2.38437e+06	2.23953e+06	3.02659e+06	2.9365e+06	3.60817e+06	3.17651e+06	3.34692e+06	2.37657e+06	2.55893e+06	3.87023e+06	3.55223e+06	3.36369e+06	2.14849e+06	2.15124e+06	2.02739e+06
tr|A0A024QZK7|A0A024QZK7_HUMAN	20	Hexokinase 1, isoform CRA_c OS=Homo sapiens OX=9606 GN=HK1 PE=3 SV=1	6.40229e+06	6.07604e+06	8.60493e+06	8.75938e+06	6.08472e+06	7.66069e+06	8.30254e+06	7.07115e+06	7.09676e+06	8.74873e+06	8.51984e+06	8.27652e+06	7.35872e+06	7.76957e+06	7.11869e+06
tr|A0A075B6F3|A0A075B6F3_HUMAN	20	Dynein heavy chain 8, axonemal OS=Homo sapiens OX=9606 GN=DNAH8 PE=1 SV=2	1.04261e+06	837281	938638	1.1315e+06	886544	963881	966176	1.04288e+06	943276	1.02029e+06	1.08344e+06	875147	881807	948258	868281
tr|A0A140VJD6|A0A140VJD6_HUMAN	20	Acrosin binding protein OS=Homo sapiens OX=9606 GN=ACRBP PE=2 SV=1	3.77625e+07	3.70136e+07	4.62475e+07	5.13086e+07	3.58153e+07	3.41369e+07	3.55202e+07	4.1583e+07	4.17608e+07	3.53491e+07	3.07059e+07	3.15912e+07	4.01109e+07	4.00143e+07	3.6484e+07
tr|A0A140VJJ4|A0A140VJJ4_HUMAN	20	Family with sequence similarity 71, member B OS=Homo sapiens OX=9606 GN=FAM71B PE=2 SV=1	6.42804e+06	5.76843e+06	3.02003e+06	3.2027e+06	5.08385e+06	6.06222e+06	6.30763e+06	5.07221e+06	5.33686e+06	3.8481e+06	3.87809e+06	4.07559e+06	4.49573e+06	5.13042e+06	5.04834e+06
tr|A0A218MIY9|A0A218MIY9_HUMAN	20	Testis-specific 10 protein transcript variant 1 OS=Homo sapiens OX=9606 GN=TSGA10 PE=2 SV=1	4.72094e+06	4.47487e+06	6.21722e+06	6.19738e+06	4.49096e+06	4.00939e+06	4.17548e+06	4.74331e+06	4.54132e+06	5.34861e+06	5.00707e+06	4.91114e+06	4.5355e+06	4.88181e+06	4.57854e+06
tr|B4DVJ0|B4DVJ0_HUMAN	20	Glucose-6-phosphate isomerase OS=Homo sapiens OX=9606 PE=2 SV=1	4.248e+06	3.79707e+06	3.1342e+06	3.2216e+06	3.78959e+06	3.31006e+06	3.51316e+06	3.80081e+06	4.08406e+06	5.09426e+06	4.87023e+06	4.43726e+06	2.91088e+06	2.90338e+06	3.14151e+06
tr|H0YFD6|H0YFD6_HUMAN	20	Trifunctional enzyme subunit alpha, mitochondrial OS=Homo sapiens OX=9606 GN=HADHA PE=1 SV=2	6.33637e+06	6.80106e+06	6.32533e+06	6.50132e+06	5.22924e+06	4.86342e+06	4.8592e+06	5.86056e+06	5.7535e+06	5.92076e+06	5.05358e+06	5.06121e+06	7.11983e+06	6.93787e+06	6.69544e+06
tr|J3QSU1|J3QSU1_HUMAN	20	Leucine-rich repeat-containing protein 37B OS=Homo sapiens OX=9606 GN=LRRC37B PE=1 SV=1	4.3473e+06	4.17874e+06	5.75577e+06	5.45226e+06	2.99722e+06	3.24029e+06	3.33506e+06	3.25536e+06	3.85178e+06	2.76389e+06	2.28468e+06	2.64362e+06	3.38549e+06	3.4408e+06	3.13453e+06
tr|V9HW26|V9HW26_HUMAN	20	ATP synthase subunit alpha OS=Homo sapiens OX=9606 GN=HEL-S-123m PE=2 SV=1	1.04392e+07	1.06492e+07	1.14923e+07	1.09408e+07	1.07132e+07	8.7627e+06	8.93483e+06	9.22441e+06	8.89127e+06	8.30503e+06	8.61907e+06	8.30044e+06	9.88324e+06	1.03691e+07	1.02575e+07
tr|V9HW31|V9HW31_HUMAN	20	ATP synthase subunit beta OS=Homo sapiens OX=9606 GN=HEL-S-271 PE=2 SV=1	1.03485e+07	1.06416e+07	1.26313e+07	1.24765e+07	1.02665e+07	9.5163e+06	1.03322e+07	9.18789e+06	9.66843e+06	8.72962e+06	8.18484e+06	8.11779e+06	9.9689e+06	9.73056e+06	9.23949e+06
tr|V9HW80|V9HW80_HUMAN	20	Epididymis luminal protein 220 OS=Homo sapiens OX=9606 GN=HEL-S-70 PE=2 SV=1	3.99999e+06	3.7533e+06	4.73593e+06	4.51641e+06	3.95526e+06	3.58138e+06	3.5451e+06	4.64562e+06	4.2714e+06	5.11694e+06	4.77063e+06	4.63506e+06	3.62648e+06	3.61878e+06	3.47717e+06
sp|A0A1B0GUW6|SPEM3_HUMAN	19	Uncharacterized protein SPEM3 OS=Homo sapiens OX=9606 GN=SPEM3 PE=3 SV=1	2.82983e+06	2.61399e+06	1.76308e+06	1.68903e+06	1.57787e+06	1.74481e+06	1.76156e+06	2.21331e+06	2.26029e+06	2.26843e+06	2.27334e+06	2.27014e+06	1.68268e+06	1.29336e+06	1.95495e+06
sp|P00738|HPT_HUMAN	19	Haptoglobin OS=Homo sapiens OX=9606 GN=HP PE=1 SV=1	7.90852e+07	9.58589e+07	5.90408e+07	5.83321e+07	9.19134e+07	1.53282e+08	138308001	1.12086e+08	1.17321e+08	8.14116e+07	1.24581e+08	1.41395e+08	9.99934e+07	9.05512e+07	1.3694e+08
sp|P02790|HEMO_HUMAN	19	Hemopexin OS=Homo sapiens OX=9606 GN=HPX PE=1 SV=2	2.38635e+07	2.87938e+07	1.67542e+07	1.81145e+07	2.63026e+07	4.5187e+07	3.69586e+07	3.37548e+07	3.41426e+07	2.35008e+07	3.20094e+07	3.83889e+07	2.99492e+07	2.35108e+07	3.72774e+07
sp|P10323|ACRO_HUMAN	19	Acrosin OS=Homo sapiens OX=9606 GN=ACR PE=2 SV=4	2.86383e+07	2.79957e+07	3.54175e+07	3.75032e+07	2.27019e+07	2.19697e+07	24143045	2.44201e+07	2.58314e+07	2.47216e+07	2.15163e+07	2.1918e+07	2.89647e+07	3.00398e+07	2.66031e+07
sp|Q9H0B3|IQCN_HUMAN	19	IQ domain-containing protein N OS=Homo sapiens OX=9606 GN=IQCN PE=1 SV=1	5.66827e+06	5.40619e+06	4.18844e+06	3.663e+06	3.74861e+06	4.12552e+06	4.1461e+06	3.8034e+06	3.84159e+06	3.54405e+06	3.31744e+06	3.42362e+06	4.6766e+06	5.18661e+06	4.72222e+06
tr|A0A024R4F1|A0A024R4F1_HUMAN	19	Enolase 1, (Alpha), isoform CRA_a OS=Homo sapiens OX=9606 GN=ENO1 PE=2 SV=1	1.2316e+07	1.27398e+07	1.45736e+07	1.47612e+07	1.31691e+07	1.18147e+07	1.30663e+07	1.48754e+07	1.43047e+07	1.54462e+07	1.46305e+07	1.42854e+07	1.48381e+07	1.48692e+07	1.36844e+07
tr|A0A024R6B5|A0A024R6B5_HUMAN	19	Heat shock 70kDa protein 2, isoform CRA_a OS=Homo sapiens OX=9606 GN=HSPA2 PE=3 SV=1	2.29577e+07	2.30387e+07	2.4377e+07	2.33618e+07	1.99828e+07	1.82518e+07	1.89703e+07	2.89843e+07	2.97033e+07	1.76802e+07	1.63486e+07	1.54529e+07	2.06476e+07	2.05608e+07	1.86498e+07
tr|A0A384MEB7|A0A384MEB7_HUMAN	19	Epididymis secretory sperm binding protein OS=Homo sapiens OX=9606 GN=TEKT4 PE=2 SV=1	2.22107e+06	2.19413e+06	2.32559e+06	2.39832e+06	2.44611e+06	2.32098e+06	2.46446e+06	2.11281e+06	2.48016e+06	2.56622e+06	2.41777e+06	2.33304e+06	2.09618e+06	2.0329e+06	2.06496e+06
tr|A2A274|A2A274_HUMAN	19	Aconitate hydratase, mitochondrial OS=Homo sapiens OX=9606 GN=ACO2 PE=1 SV=1	3.50074e+06	3.60121e+06	3.98962e+06	3.97959e+06	4.18318e+06	3.80927e+06	4.14212e+06	3.02321e+06	3.20735e+06	3.27411e+06	2.95882e+06	3.10163e+06	3.63652e+06	3.66777e+06	3.45825e+06
tr|B3GQS7|B3GQS7_HUMAN	19	Mitochondrial heat shock 60kD protein 1 variant 1 OS=Homo sapiens OX=9606 GN=HSPD1 PE=2 SV=1	3.29932e+06	3.40771e+06	3.51309e+06	3.71994e+06	3.16336e+06	2.84498e+06	3.15158e+06	3.36648e+06	3.47062e+06	3.38907e+06	3.17076e+06	3.22442e+06	3.62922e+06	3.58888e+06	3.49886e+06
tr|B4DWX1|B4DWX1_HUMAN	19	cDNA FLJ56800 OS=Homo sapiens OX=9606 PE=2 SV=1	2.57477e+07	2.45699e+07	2.91382e+07	2.54697e+07	2.45074e+07	2.30701e+07	2.25234e+07	2.73686e+07	2.6739e+07	2.21075e+07	2.07774e+07	2.27363e+07	2.50629e+07	2.62925e+07	1.9085e+07
tr|C9JG08|C9JG08_HUMAN	19	Uncharacterized protein C2orf16 OS=Homo sapiens OX=9606 GN=C2orf16 PE=1 SV=2	1.05879e+06	1.1462e+06	1.03753e+06	1.01276e+06	1.25057e+06	1.36511e+06	1.34893e+06	1.05361e+06	1.16038e+06	929506	900504	922002	1.04717e+06	1.12207e+06	1.0798e+06
tr|Q8WX35|Q8WX35_HUMAN	19	Calicin, isoform CRA_a OS=Homo sapiens OX=9606 GN=CCIN PE=2 SV=1	3.79331e+06	3.50822e+06	3.0671e+06	3.19423e+06	3.91115e+06	3.73786e+06	4.04446e+06	3.6124e+06	3.58961e+06	2.90462e+06	2.57894e+06	2.9226e+06	3.84547e+06	4.07779e+06	4.09609e+06
tr|V9HVY3|V9HVY3_HUMAN	19	Protein disulfide-isomerase OS=Homo sapiens OX=9606 GN=HEL-S-269 PE=2 SV=1	6.78321e+06	6.37515e+06	1.08713e+07	1.25179e+07	8.91221e+06	5.05938e+06	5.14949e+06	4.11045e+06	4.08427e+06	5.97679e+06	5.25395e+06	5.18014e+06	5.09059e+06	5.10176e+06	4.68509e+06
tr|V9HW96|V9HW96_HUMAN	19	Chaperonin containing TCP1, subunit 2 (Beta), isoform CRA_b OS=Homo sapiens OX=9606 GN=HEL-S-100n PE=2 SV=1	2.12378e+06	2.31391e+06	2.88126e+06	2.9787e+06	1.97739e+06	1.82394e+06	1.92612e+06	2.69969e+06	2.67558e+06	2.87028e+06	2.58883e+06	2.60342e+06	2.7998e+06	2.68342e+06	2.6127e+06
tr|V9HWB4|V9HWB4_HUMAN	19	Epididymis secretory sperm binding protein Li 89n OS=Homo sapiens OX=9606 GN=HEL-S-89n PE=2 SV=1	4.36009e+06	4.49779e+06	1.01282e+07	1.00305e+07	4.49417e+06	4.25504e+06	4.31186e+06	3.09318e+06	3.1722e+06	4.54975e+06	4.21644e+06	4.0704e+06	2.8703e+06	2.70568e+06	2.38078e+06
tr|V9HWD8|V9HWD8_HUMAN	19	Epididymis secretory sperm binding protein Li 163pA OS=Homo sapiens OX=9606 GN=HEL-S-163pA PE=2 SV=1	6.63651e+06	1.10825e+07	7.44038e+06	8.00884e+06	1.20087e+07	1.94454e+07	1.65538e+07	1.5624e+07	1.66948e+07	1.0829e+07	1.50118e+07	1.87861e+07	1.36068e+07	1.08559e+07	1.76946e+07
tr|V9HWP2|V9HWP2_HUMAN	19	Epididymis luminal protein 35 OS=Homo sapiens OX=9606 GN=HEL-S-125m PE=2 SV=1	3.78751e+06	3.62717e+06	9.50463e+06	9.75963e+06	4.17609e+06	3.48152e+06	3.93116e+06	2.88375e+06	3.19514e+06	4.50792e+06	4.09487e+06	3.96085e+06	4.13949e+06	3.82518e+06	3.80711e+06
sp|P43652|AFAM_HUMAN	18	Afamin OS=Homo sapiens OX=9606 GN=AFM PE=1 SV=1	3.30151e+06	4.11117e+06	2.38277e+06	2.33691e+06	3.68487e+06	5.43296e+06	4.21905e+06	4.81085e+06	4.65367e+06	3.46447e+06	4.34402e+06	4.88753e+06	4.24855e+06	3.52532e+06	5.31944e+06
sp|Q14990|ODFP1_HUMAN	18	Outer dense fiber protein 1 OS=Homo sapiens OX=9606 GN=ODF1 PE=1 SV=2	9.51515e+07	9.47494e+07	9.8298e+07	9.66075e+07	9.0587e+07	8.34794e+07	9.06678e+07	8.94737e+07	8.70793e+07	9.88933e+07	8.56504e+07	8.47467e+07	7.35784e+07	7.71474e+07	6.46981e+07
sp|Q9UFH2|DYH17_HUMAN	18	Dynein heavy chain 17, axonemal OS=Homo sapiens OX=9606 GN=DNAH17 PE=1 SV=3	1.05464e+06	893996	1.15031e+06	1.03015e+06	757461	932760	978783	932515	1.14549e+06	1.09794e+06	1.15445e+06	976790	859361	918788	887687
sp|Q9UIF3|TEKT2_HUMAN	18	Tektin-2 OS=Homo sapiens OX=9606 GN=TEKT2 PE=1 SV=1	4.24203e+06	4.06527e+06	4.29372e+06	4.37586e+06	4.50044e+06	4.01575e+06	4.25067e+06	3.78907e+06	3.90282e+06	4.11662e+06	3.81284e+06	3.75503e+06	3.92121e+06	3.80812e+06	3.62699e+06
tr|A0A0K0K1K1|A0A0K0K1K1_HUMAN	18	Glyceraldehyde-3-phosphate dehydrogenase OS=Homo sapiens OX=9606 GN=HEL-S-278 PE=2 SV=1	8.66443e+07	9.10747e+07	8.81086e+07	8.48092e+07	1.06564e+08	9.58697e+07	103338750	1.06486e+08	1.03606e+08	9.8967e+07	8.94991e+07	9.11574e+07	8.2757e+07	8.46441e+07	7.39921e+07
tr|A0A140VJR3|A0A140VJR3_HUMAN	18	Phosphoglycerate kinase OS=Homo sapiens OX=9606 PE=2 SV=1	6.38513e+06	6.42991e+06	7.10465e+06	7.55408e+06	7.75973e+06	7.17022e+06	7.83093e+06	7.25691e+06	6.99153e+06	7.7285e+06	7.16995e+06	7.06438e+06	8.27736e+06	7.46498e+06	8.01753e+06
tr|A0A2R8YDT1|A0A2R8YDT1_HUMAN	18	Glutamine synthetase OS=Homo sapiens OX=9606 GN=GLUL PE=1 SV=1	4.67434e+06	4.66617e+06	5.13646e+06	5.29451e+06	3.91286e+06	3.55899e+06	3.76252e+06	4.32651e+06	4.48871e+06	6.4515e+06	5.64821e+06	5.57932e+06	4.1038e+06	4.15537e+06	3.84747e+06
tr|A0A384MQY7|A0A384MQY7_HUMAN	18	A kinase (PRKA) anchor protein 4, isoform CRA_c OS=Homo sapiens OX=9606 GN=AKAP4 PE=2 SV=1	2.42709e+08	2.49448e+08	2.85343e+08	2.75069e+08	3.03291e+08	2.97762e+08	318335832	2.88329e+08	3.0184e+08	3.52242e+08	3.28036e+08	3.07609e+08	2.82154e+08	2.87053e+08	2.48836e+08
tr|A0A384P5T6|A0A384P5T6_HUMAN	18	Epididymis secretory sperm binding protein OS=Homo sapiens OX=9606 PE=2 SV=1	1.17034e+06	1.16097e+06	2.70344e+06	2.73842e+06	1.25062e+06	1.26684e+06	1.18933e+06	1.01827e+06	1.04924e+06	1.27222e+06	1.12803e+06	1.14746e+06	1.28947e+06	1.20282e+06	1.20175e+06
tr|V9HW38|V9HW38_HUMAN	18	Epididymis secretory protein Li 106 OS=Homo sapiens OX=9606 GN=HEL-S-106 PE=2 SV=1	1.42231e+06	1.42893e+06	1.97325e+06	1.89575e+06	1.39185e+06	1.38587e+06	1.42944e+06	1.71277e+06	1.89913e+06	1.50426e+06	1.44546e+06	1.32448e+06	1.81104e+06	1.99112e+06	1.78463e+06
sp|P13645|K1C10_HUMAN	17	Keratin, type I cytoskeletal 10 OS=Homo sapiens OX=9606 GN=KRT10 PE=1 SV=6	2.33761e+06	1.26562e+06	9.4871e+06	3.80957e+06	1.41056e+06	2.20481e+06	885717	1.00797e+07	3.35884e+06	2.80367e+06	1.37925e+06	1.16746e+06	1.86314e+06	1.12026e+06	1.47792e+06
sp|P50991|TCPD_HUMAN	17	T-complex protein 1 subunit delta OS=Homo sapiens OX=9606 GN=CCT4 PE=1 SV=4	1.60199e+06	1.5541e+06	2.14346e+06	2.0658e+06	1.26849e+06	1.20862e+06	1.26939e+06	1.69478e+06	1.83693e+06	1.83416e+06	1.73445e+06	1.725e+06	1.97218e+06	1.85729e+06	1.88804e+06
sp|P55084|ECHB_HUMAN	17	Trifunctional enzyme subunit beta, mitochondrial OS=Homo sapiens OX=9606 GN=HADHB PE=1 SV=3	4.44032e+06	4.27735e+06	4.23679e+06	4.36541e+06	3.53491e+06	3.06076e+06	3.23089e+06	3.24534e+06	3.53217e+06	3.71774e+06	3.37147e+06	3.52128e+06	4.40296e+06	4.47019e+06	4.14412e+06
sp|Q9C099|LRCC1_HUMAN	17	Leucine-rich repeat and coiled-coil domain-containing protein 1 OS=Homo sapiens OX=9606 GN=LRRCC1 PE=1 SV=2	906353	726849	886229	966175	832530	743811	789559	437218	348445	608128	667319	560445	541476	559936	549290
tr|A0A024R9D7|A0A024R9D7_HUMAN	17	2,4-dienoyl CoA reductase 1, mitochondrial, isoform CRA_b OS=Homo sapiens OX=9606 GN=DECR1 PE=4 SV=1	9.43077e+06	9.53141e+06	1.16206e+07	1.08125e+07	7.22837e+06	6.60966e+06	6.90282e+06	7.2936e+06	7.91359e+06	8.0674e+06	7.4671e+06	7.55924e+06	7.6238e+06	7.81367e+06	6.77376e+06
tr|A0A0A0MR02|A0A0A0MR02_HUMAN	17	Voltage-dependent anion-selective channel protein 2 (Fragment) OS=Homo sapiens OX=9606 GN=VDAC2 PE=1 SV=1	9.42889e+06	9.35292e+06	1.24569e+07	1.31148e+07	9.65315e+06	1.01802e+07	1.02557e+07	1.09205e+07	1.11263e+07	1.02564e+07	9.31189e+06	9.77562e+06	1.23002e+07	1.20349e+07	1.14495e+07
tr|B2RCA2|B2RCA2_HUMAN	17	cDNA, FLJ95932, Homo sapiens polyamine modulated factor 1 binding protein 1(PMFBP1), mRNA OS=Homo sapiens OX=9606 PE=2 SV=1	1.12313e+06	1.0303e+06	1.19673e+06	1.14438e+06	1.03996e+06	944060	981676	1.05603e+06	1.0387e+06	768053	877019	825521	803751	802305	794627
tr|B7Z8Q2|B7Z8Q2_HUMAN	17	cDNA FLJ55606, highly similar to Alpha-2-HS-glycoprotein OS=Homo sapiens OX=9606 PE=2 SV=1	5.32095e+06	8.08741e+06	6.47815e+06	6.0345e+06	1.00785e+07	1.52118e+07	1.53368e+07	1.41121e+07	1.58178e+07	1.08813e+07	1.50553e+07	1.77173e+07	1.18531e+07	1.04146e+07	1.63935e+07
tr|G9BCY8|G9BCY8_HUMAN	17	L-lactate dehydrogenase OS=Homo sapiens OX=9606 GN=LDHC PE=2 SV=1	6.98666e+06	6.1082e+06	1.02419e+07	1.04433e+07	8.17965e+06	6.7814e+06	7.50928e+06	7.94407e+06	7.19284e+06	9.475e+06	9.34535e+06	7.75318e+06	8.33677e+06	9.11153e+06	8.20898e+06
tr|Q53HU0|Q53HU0_HUMAN	17	Chaperonin containing TCP1, subunit 8 (Theta) variant (Fragment) OS=Homo sapiens OX=9606 PE=2 SV=1	2.66085e+06	2.56787e+06	3.64464e+06	3.59043e+06	2.02317e+06	1.90228e+06	1.91902e+06	3.10715e+06	3.15508e+06	3.10477e+06	2.28791e+06	2.80289e+06	2.62216e+06	3.22715e+06	3.18802e+06
tr|Q59H77|Q59H77_HUMAN	17	T-complex protein 1 subunit gamma (Fragment) OS=Homo sapiens OX=9606 PE=2 SV=1	1.72654e+06	1.50155e+06	2.11248e+06	2.15501e+06	1.15434e+06	1.38753e+06	1.44147e+06	1.89888e+06	1.7526e+06	1.92438e+06	1.63196e+06	1.74014e+06	2.09465e+06	2.03516e+06	1.95269e+06
tr|Q75MT9|Q75MT9_HUMAN	17	Malate dehydrogenase (Fragment) OS=Homo sapiens OX=9606 GN=MDH2 PE=3 SV=1	1.32137e+07	1.37532e+07	1.46672e+07	1.49483e+07	1.19111e+07	1.07351e+07	1.11678e+07	1.08292e+07	1.11958e+07	1.1749e+07	1.10547e+07	1.10267e+07	1.16741e+07	1.19808e+07	1.17302e+07
sp|P35527|K1C9_HUMAN	16	Keratin, type I cytoskeletal 9 OS=Homo sapiens OX=9606 GN=KRT9 PE=1 SV=3	637472	787514	3.61956e+06	616888	826681	3.58288e+07	561893	4.0941e+06	1.12074e+06	885705	931822	560695	3.60224e+06	1.16548e+06	913650
sp|Q6UW49|SPESP_HUMAN	16	Sperm equatorial segment protein 1 OS=Homo sapiens OX=9606 GN=SPESP1 PE=1 SV=2	8.01794e+06	7.85535e+06	8.77978e+06	8.96505e+06	5.8475e+06	5.52751e+06	5.47532e+06	7.69952e+06	7.75514e+06	6.49172e+06	5.65226e+06	6.03446e+06	6.61064e+06	7.13525e+06	6.1607e+06
sp|Q8IYX7|SAXO1_HUMAN	16	Stabilizer of axonemal microtubules 1 OS=Homo sapiens OX=9606 GN=SAXO1 PE=1 SV=2	4.44721e+06	3.62137e+06	3.30387e+06	3.48015e+06	3.80412e+06	2.87948e+06	3.62645e+06	2.88382e+06	2.96095e+06	3.32347e+06	2.99122e+06	3.14581e+06	2.78083e+06	2.99234e+06	2.62979e+06
tr|A0A172Q397|A0A172Q397_HUMAN	16	Sperm protein 17 (Fragment) OS=Homo sapiens OX=9606 PE=2 SV=1	5.26246e+06	5.29459e+06	5.33201e+06	5.11918e+06	6.22704e+06	5.8585e+06	6.02429e+06	7.19852e+06	7.18862e+06	6.08807e+06	5.38933e+06	5.73104e+06	4.13988e+06	3.84396e+06	3.82655e+06
tr|Q53HV2|Q53HV2_HUMAN	16	T-complex protein 1 subunit eta (Fragment) OS=Homo sapiens OX=9606 PE=2 SV=1	1.65885e+06	1.66578e+06	2.15904e+06	2.09341e+06	1.49709e+06	1.39209e+06	1.47938e+06	1.94067e+06	2.13186e+06	1.95948e+06	1.77429e+06	1.81419e+06	2.15057e+06	2.14817e+06	1.99108e+06
sp|Q01813|PFKAP_HUMAN	15	ATP-dependent 6-phosphofructokinase, platelet type OS=Homo sapiens OX=9606 GN=PFKP PE=1 SV=2	2.02845e+06	1.9145e+06	2.16866e+06	2.24394e+06	2.28061e+06	2.04565e+06	2.26798e+06	1.75815e+06	1.8492e+06	3.14983e+06	2.95818e+06	2.81471e+06	1.86661e+06	1.79614e+06	1.68655e+06
sp|Q9BS86|ZPBP1_HUMAN	15	Zona pellucida-binding protein 1 OS=Homo sapiens OX=9606 GN=ZPBP PE=2 SV=1	1.01219e+07	9.55447e+06	2.08923e+07	2.15128e+07	1.41255e+07	7.50893e+06	8.6705e+06	1.37743e+07	1.40347e+07	1.21262e+07	1.11733e+07	1.0883e+07	1.1159e+07	2.00656e+07	1.71669e+07
sp|Q9HBV2|SACA1_HUMAN	15	Sperm acrosome membrane-associated protein 1 OS=Homo sapiens OX=9606 GN=SPACA1 PE=1 SV=1	1.3754e+07	1.30929e+07	1.64455e+07	1.66909e+07	8.74221e+06	1.00056e+07	1.05343e+07	1.20459e+07	1.31069e+07	1.13126e+07	1.09719e+07	1.02621e+07	1.41501e+07	1.52684e+07	1.33939e+07
tr|A0A140VJX1|A0A140VJX1_HUMAN	15	Testicular tissue protein Li 198 OS=Homo sapiens OX=9606 PE=2 SV=1	4.51016e+06	4.21133e+06	4.80299e+06	4.91371e+06	4.13331e+06	3.80395e+06	4.01523e+06	4.18196e+06	4.38328e+06	3.4995e+06	3.49773e+06	3.51799e+06	4.63144e+06	5.08589e+06	4.58239e+06
tr|A8K9T3|A8K9T3_HUMAN	15	cDNA FLJ76467, highly similar to Homo sapiens acyl-CoA synthetase long-chain family member 1 (ACSL1), mRNA OS=Homo sapiens OX=9606 PE=2 SV=1	1.8656e+06	1.68663e+06	2.24301e+06	2.33433e+06	1.85191e+06	1.79894e+06	2.77915e+06	2.0644e+06	2.21307e+06	1.93303e+06	1.81034e+06	1.70681e+06	1.62415e+06	1.68961e+06	1.54054e+06
tr|B4DWA6|B4DWA6_HUMAN	15	F-actin-capping protein subunit beta OS=Homo sapiens OX=9606 PE=2 SV=1	2.98928e+06	2.40254e+06	1.9101e+06	2.2949e+06	2.4865e+06	2.16788e+06	2.80694e+06	2.02965e+06	1.92125e+06	1.81305e+06	1.45378e+06	1.41054e+06	1.91671e+06	2.33152e+06	2.19769e+06
tr|Q86YI5|Q86YI5_HUMAN	15	Acetyltransferase component of pyruvate dehydrogenase complex OS=Homo sapiens OX=9606 GN=DLAT PE=2 SV=1	3.01649e+06	3.18626e+06	4.10823e+06	3.73007e+06	3.48414e+06	3.41282e+06	3.54807e+06	3.90157e+06	3.96213e+06	3.81512e+06	3.55239e+06	3.56452e+06	4.33077e+06	4.11128e+06	3.9124e+06
sp|P02768|ALBU_HUMAN	14	Serum albumin OS=Homo sapiens OX=9606 GN=ALB PE=1 SV=2	1.92826e+08	1.74743e+08	6.25195e+07	5.88268e+07	1.8837e+08	1.04376e+08	104071343	1.25011e+08	9.86143e+07	9.55556e+07	1.52978e+08	1.3232e+08	1.51594e+08	1.59661e+08	2.02476e+08
sp|P26436|ASPX_HUMAN	14	Acrosomal protein SP-10 OS=Homo sapiens OX=9606 GN=ACRV1 PE=1 SV=2	1.78887e+07	1.52187e+07	1.88859e+07	1.96326e+07	1.31116e+07	1.26995e+07	1.31954e+07	1.234e+07	1.36822e+07	1.41598e+07	1.25822e+07	1.40228e+07	1.66372e+07	1.84186e+07	1.62023e+07
sp|P35908|K22E_HUMAN	14	Keratin, type II cytoskeletal 2 epidermal OS=Homo sapiens OX=9606 GN=KRT2 PE=1 SV=2	407968	275730	1.78404e+06	719656	355575	1.67447e+06	302159	1.44398e+06	663186	421550	274175	302964	462480	318211	273239
sp|Q5JRX3|PREP_HUMAN	14	Presequence protease, mitochondrial OS=Homo sapiens OX=9606 GN=PITRM1 PE=1 SV=3	690744	861633	344362	460395	859039	705417	554271	567355	833885	430353	476518	532466	704896	586952	592341
sp|Q8NCR6|SMRP1_HUMAN	14	Spermatid-specific manchette-related protein 1 OS=Homo sapiens OX=9606 GN=SMRP1 PE=1 SV=2	6.75065e+06	6.2591e+06	5.19755e+06	5.53898e+06	5.4479e+06	4.90228e+06	5.11714e+06	4.31209e+06	5.02202e+06	6.45782e+06	5.42917e+06	5.59214e+06	5.02383e+06	5.50676e+06	4.64089e+06
sp|Q9Y230|RUVB2_HUMAN	14	RuvB-like 2 OS=Homo sapiens OX=9606 GN=RUVBL2 PE=1 SV=3	3.11655e+06	2.87199e+06	4.10678e+06	4.11663e+06	2.94111e+06	2.87671e+06	3.00374e+06	2.79256e+06	3.09997e+06	3.8712e+06	3.54698e+06	3.54503e+06	3.45361e+06	3.33903e+06	3.26868e+06
tr|A0A024R6W0|A0A024R6W0_HUMAN	14	Aspartate aminotransferase OS=Homo sapiens OX=9606 GN=GOT2 PE=4 SV=1	1.22764e+06	1.19279e+06	1.37522e+06	1.37792e+06	1.25749e+06	1.24663e+06	1.20665e+06	1.39778e+06	1.44099e+06	1.20422e+06	1.17476e+06	1.17982e+06	1.3336e+06	1.37154e+06	1.26745e+06
tr|A0A024R713|A0A024R713_HUMAN	14	Dihydrolipoyl dehydrogenase OS=Homo sapiens OX=9606 GN=DLD PE=2 SV=1	1.80023e+06	2.05358e+06	2.43413e+06	2.52857e+06	2.16774e+06	2.00786e+06	2.25986e+06	2.36638e+06	2.40387e+06	2.18749e+06	2.12204e+06	2.20289e+06	2.76949e+06	2.66728e+06	2.59267e+06
tr|A0A140VK13|A0A140VK13_HUMAN	14	Testicular secretory protein Li 13 OS=Homo sapiens OX=9606 PE=2 SV=1	2.81214e+06	2.47575e+06	829349	734521	717488	761845	770919	674698	751299	700828	741632	652020	950362	890565	822063
tr|A0A140VK69|A0A140VK69_HUMAN	14	Aspartate aminotransferase OS=Homo sapiens OX=9606 PE=2 SV=1	1.6276e+06	1.5781e+06	1.63952e+06	1.69257e+06	1.41019e+06	1.45491e+06	1.40568e+06	1.35315e+06	1.66083e+06	1.86063e+06	1.77184e+06	1.71317e+06	1.62314e+06	1.52825e+06	1.50379e+06
tr|A0A384N6H1|A0A384N6H1_HUMAN	14	Epididymis secretory sperm binding protein OS=Homo sapiens OX=9606 PE=2 SV=1	1.83066e+06	1.84482e+06	1.57343e+06	1.61294e+06	1.2909e+06	1.5864e+06	1.37069e+06	1.62299e+06	1.77249e+06	1.74451e+06	1.54639e+06	1.75749e+06	1.539e+06	1.47543e+06	1.62113e+06
tr|A8KAH7|A8KAH7_HUMAN	14	cDNA FLJ75444, highly similar to Homo sapiens protein kinase, cAMP-dependent, regulatory, type II, alpha (PRKAR2A), mRNA OS=Homo sapiens OX=9606 PE=2 SV=1	1.70866e+06	1.98318e+06	2.68901e+06	2.42912e+06	1.88128e+06	1.85642e+06	2.62895e+06	1.66156e+06	2.76507e+06	1.91252e+06	2.89273e+06	1.73913e+06	3.00562e+06	1.98926e+06	1.91311e+06
tr|E9PDF2|E9PDF2_HUMAN	14	2-oxoglutarate dehydrogenase, mitochondrial OS=Homo sapiens OX=9606 GN=OGDH PE=1 SV=1	785810	789062	848015	847207	671555	697525	711779	728338	830231	834959	783474	818161	861643	777924	732692
tr|V9HVZ4|V9HVZ4_HUMAN	14	Glyceraldehyde-3-phosphate dehydrogenase OS=Homo sapiens OX=9606 GN=HEL-S-162eP PE=2 SV=1	5.36261e+06	5.72141e+06	6.42383e+06	6.64932e+06	6.71571e+06	6.2307e+06	6.73894e+06	4.75581e+06	4.75555e+06	5.62155e+06	5.42644e+06	5.33634e+06	6.15592e+06	6.1058e+06	5.95051e+06
tr|V9HWD4|V9HWD4_HUMAN	14	Epididymis luminal protein 159 OS=Homo sapiens OX=9606 GN=HEL159 PE=2 SV=1	1.93052e+07	1.93385e+07	2.04893e+07	2.10907e+07	1.99437e+07	1.98884e+07	21325299	1.86832e+07	1.92134e+07	2.26598e+07	2.06022e+07	2.05371e+07	1.97912e+07	2.03885e+07	1.88652e+07
sp|P17987|TCPA_HUMAN	13	T-complex protein 1 subunit alpha OS=Homo sapiens OX=9606 GN=TCP1 PE=1 SV=1	917958	996507	1.2602e+06	1.35416e+06	1.062e+06	747583	746355	1.65708e+06	1.48327e+06	1.43701e+06	1.10108e+06	1.38511e+06	1.38629e+06	1.57522e+06	1.25643e+06
sp|Q8IYK2|CC105_HUMAN	13	Coiled-coil domain-containing protein 105 OS=Homo sapiens OX=9606 GN=CCDC105 PE=2 SV=3	1.16719e+06	1.03812e+06	1.06531e+06	1.09994e+06	1.06458e+06	913301	946412	615774	759255	1.07406e+06	918539	964380	798015	796655	764375
tr|A0A024R573|A0A024R573_HUMAN	13	Asparaginase like 1, isoform CRA_a OS=Homo sapiens OX=9606 GN=ASRGL1 PE=2 SV=1	4.93491e+06	4.62016e+06	5.4083e+06	5.50297e+06	5.22581e+06	4.78805e+06	4.91646e+06	4.20178e+06	4.32919e+06	4.71504e+06	4.27165e+06	4.27543e+06	4.66947e+06	4.96468e+06	4.64277e+06
tr|A0A024R758|A0A024R758_HUMAN	13	Uncharacterized protein OS=Homo sapiens OX=9606 GN=NAG6 PE=4 SV=1	506590	572089	587440	645271	539027	515911	559169	734419	709617	587396	531917	553258	651561	540836	538917
tr|A0A0S2Z4C3|A0A0S2Z4C3_HUMAN	13	Epididymis secretory sperm binding protein (Fragment) OS=Homo sapiens OX=9606 GN=FH PE=2 SV=1	4.37227e+06	4.43337e+06	4.51098e+06	4.59434e+06	4.1163e+06	3.81639e+06	3.97624e+06	3.86709e+06	4.09246e+06	4.35723e+06	4.02423e+06	3.80203e+06	4.04184e+06	4.01897e+06	4.01625e+06
tr|A0A1U9X7X9|A0A1U9X7X9_HUMAN	13	HSPA1L OS=Homo sapiens OX=9606 PE=3 SV=1	3.04372e+06	3.02254e+06	3.27153e+06	3.39485e+06	3.72892e+06	3.57009e+06	3.62731e+06	3.19166e+06	3.40593e+06	2.95445e+06	2.61248e+06	2.65398e+06	3.65984e+06	3.53765e+06	3.24324e+06
tr|B5BUB1|B5BUB1_HUMAN	13	RuvB-like helicase (Fragment) OS=Homo sapiens OX=9606 GN=RUVBL1 PE=2 SV=1	2.01592e+06	2.00513e+06	3.04858e+06	3.07466e+06	1.9944e+06	1.86699e+06	1.95586e+06	2.12935e+06	2.02906e+06	2.72836e+06	2.60926e+06	2.53827e+06	2.96965e+06	2.9188e+06	2.92155e+06
tr|D9IWP9|D9IWP9_HUMAN	13	Beta-2-glycoprotein I (Fragment) OS=Homo sapiens OX=9606 PE=2 SV=1	5.8044e+06	4.80129e+06	2.21663e+06	1.79834e+06	1.50019e+06	2.62123e+06	2.40658e+06	2.1624e+06	2.42668e+06	1.76067e+06	2.24482e+06	2.77135e+06	1.91508e+06	1.68019e+06	2.4102e+06
tr|E7EQ64|E7EQ64_HUMAN	13	Trypsin-1 OS=Homo sapiens OX=9606 GN=PRSS1 PE=1 SV=1	5.65498e+06	3.16883e+06	2.10749e+06	1.7945e+06	2.44245e+06	2.34578e+06	2.24425e+06	3.62072e+06	3.19632e+06	2.37544e+06	2.7328e+06	4.95583e+06	3.02979e+06	1.86961e+06	1.73749e+06
tr|H0Y7A7|H0Y7A7_HUMAN	13	Calmodulin-2 (Fragment) OS=Homo sapiens OX=9606 GN=CALM2 PE=1 SV=1	1.40076e+07	1.4566e+07	1.36571e+07	1.53597e+07	2.05422e+07	1.82882e+07	1.94922e+07	1.8437e+07	1.82888e+07	1.40777e+07	1.24617e+07	1.36491e+07	1.7379e+07	1.83787e+07	1.53284e+07
tr|K9JA46|K9JA46_HUMAN	13	Epididymis luminal secretory protein 52 OS=Homo sapiens OX=9606 GN=EL52 PE=2 SV=1	5.68189e+06	5.74303e+06	7.0913e+06	7.33342e+06	5.01295e+06	4.79555e+06	4.99421e+06	6.39153e+06	7.06739e+06	7.4657e+06	7.0738e+06	6.6539e+06	5.84144e+06	5493974	5.40756e+06
tr|V9HW37|V9HW37_HUMAN	13	T-complex protein 1 subunit epsilon OS=Homo sapiens OX=9606 GN=HEL-S-69 PE=2 SV=1	1.19209e+06	1.02128e+06	1.33111e+06	1.28946e+06	1.14319e+06	1.17783e+06	1.18639e+06	1.45723e+06	1.83043e+06	1.33481e+06	1.59956e+06	1.60544e+06	1.80163e+06	1.72559e+06	1.68943e+06
sp|P29803|ODPAT_HUMAN	12	Pyruvate dehydrogenase E1 component subunit alpha, testis-specific form, mitochondrial OS=Homo sapiens OX=9606 GN=PDHA2 PE=1 SV=1	2.36859e+06	2.32739e+06	2.32759e+06	2.3926e+06	1.9968e+06	1.88822e+06	1.90474e+06	1.85097e+06	1.93117e+06	2.19724e+06	1.97713e+06	1.90893e+06	1.23651e+06	1.2706e+06	1.23281e+06
sp|P35663|CYLC1_HUMAN	12	Cylicin-1 OS=Homo sapiens OX=9606 GN=CYLC1 PE=2 SV=2	1.33353e+06	1.305e+06	967676	912193	1.13655e+06	1.15771e+06	1.16255e+06	1.20804e+06	1.23292e+06	829104	731162	760470	810278	866354	813021
sp|P49189|AL9A1_HUMAN	12	4-trimethylaminobutyraldehyde dehydrogenase OS=Homo sapiens OX=9606 GN=ALDH9A1 PE=1 SV=3	1.07252e+06	1.00617e+06	1.05516e+06	998080	901998	769226	806263	836376	775841	994909	898640	915642	1.02569e+06	988332	948855
sp|Q13733|AT1A4_HUMAN	12	Sodium/potassium-transporting ATPase subunit alpha-4 OS=Homo sapiens OX=9606 GN=ATP1A4 PE=1 SV=3	468063	494879	315996	424951	505399	570168	561587	559294	779139	541640	447688	561646	672738	690209	646036
sp|Q6BCY4|NB5R2_HUMAN	12	NADH-cytochrome b5 reductase 2 OS=Homo sapiens OX=9606 GN=CYB5R2 PE=1 SV=1	2.84486e+06	2.62074e+06	2.66045e+06	3.00472e+06	2.18783e+06	2.11676e+06	2.06069e+06	2.44709e+06	2.50303e+06	3.0085e+06	2.77572e+06	2.82563e+06	3.23231e+06	3.06634e+06	3.14877e+06
sp|Q6ZU69|F205A_HUMAN	12	Protein FAM205A OS=Homo sapiens OX=9606 GN=FAM205A PE=2 SV=4	1.80047e+06	1.75251e+06	1.32465e+06	1.30825e+06	1.28508e+06	1.25413e+06	1.30439e+06	1.31942e+06	1.30225e+06	988433	921281	936962	1.68606e+06	1.78025e+06	1.63923e+06
sp|Q96A08|H2B1A_HUMAN	12	Histone H2B type 1-A OS=Homo sapiens OX=9606 GN=HIST1H2BA PE=1 SV=3	3.30496e+07	3.21847e+07	3.25833e+07	4.02956e+07	1.83133e+07	2.71396e+07	2.2532e+07	1.65766e+07	1.69693e+07	2.44188e+07	1.65969e+07	1.84552e+07	2.66598e+07	2.66475e+07	2.22097e+07
sp|Q96RQ9|OXLA_HUMAN	12	L-amino-acid oxidase OS=Homo sapiens OX=9606 GN=IL4I1 PE=1 SV=1	1.74868e+06	1.70121e+06	3.01287e+06	3.17831e+06	2.8279e+06	2.55989e+06	2.76608e+06	2.18187e+06	2.50817e+06	3.27375e+06	2.7821e+06	2.70478e+06	2.43623e+06	2.53797e+06	2.26638e+06
sp|Q9Y6C9|MTCH2_HUMAN	12	Mitochondrial carrier homolog 2 OS=Homo sapiens OX=9606 GN=MTCH2 PE=1 SV=1	3.6682e+06	3.57127e+06	4.52852e+06	4.72066e+06	2.7689e+06	3.18347e+06	3.20627e+06	3.28987e+06	3.6398e+06	2.97655e+06	2.93024e+06	2.80267e+06	3.71832e+06	4.03309e+06	3.84789e+06
tr|A0A024R071|A0A024R071_HUMAN	12	Nucleoporin 155kDa, isoform CRA_a OS=Homo sapiens OX=9606 GN=NUP155 PE=4 SV=1	545725	488179	687129	776667	527129	526925	602956	739295	651348	747225	600244	576732	528160	564203	505551
tr|A0A384NPM7|A0A384NPM7_HUMAN	12	Epididymis secretory sperm binding protein OS=Homo sapiens OX=9606 GN=SCCPDH PE=2 SV=1	5.77762e+06	5.65467e+06	6.43644e+06	6.48495e+06	3.33834e+06	4.05392e+06	4.18878e+06	4.62023e+06	5.09095e+06	3.89999e+06	3.8887e+06	3.74027e+06	5.11919e+06	5.52053e+06	5.12313e+06
tr|A8K884|A8K884_HUMAN	12	cDNA FLJ77178 OS=Homo sapiens OX=9606 PE=2 SV=1	1.23124e+06	1.0405e+06	1.1452e+06	1.08746e+06	1.08542e+06	965352	1.04046e+06	824426	889812	1.08036e+06	1.00366e+06	1.03261e+06	862273	972700	875139
tr|B2CKC5|B2CKC5_HUMAN	12	EF-hand domain (C-terminal) containing 1, isoform CRA_a OS=Homo sapiens OX=9606 GN=EFHC1 PE=2 SV=1	1.44717e+06	1.3487e+06	1.37076e+06	1.48547e+06	1.44803e+06	1.37496e+06	1.39843e+06	1.3437e+06	1.53835e+06	1.41321e+06	1.36863e+06	1.35712e+06	1.28173e+06	1.28129e+06	1.2771e+06
tr|Q53GZ6|Q53GZ6_HUMAN	12	Heat shock 70kDa protein 8 isoform 1 variant (Fragment) OS=Homo sapiens OX=9606 PE=2 SV=1	1.38175e+06	1.30132e+06	1.09265e+06	1.08349e+06	1.30964e+06	1.18308e+06	1.22604e+06	1.17859e+06	1.26674e+06	818607	759276	780135	1.07041e+06	1.07111e+06	1.00608e+06
tr|Q53H26|Q53H26_HUMAN	12	Transferrin variant (Fragment) OS=Homo sapiens OX=9606 PE=2 SV=1	152047	290175	194935	207220	343630	451580	470516	450720	417179	269352	430656	561993	375363	406127	615406
tr|Q5T4U5|Q5T4U5_HUMAN	12	Acyl-Coenzyme A dehydrogenase, C-4 to C-12 straight chain, isoform CRA_a OS=Homo sapiens OX=9606 GN=ACADM PE=1 SV=1	2.30823e+06	2.30131e+06	2.54889e+06	2.55298e+06	2.26148e+06	2.06623e+06	2.0786e+06	2.50185e+06	2.53117e+06	2.5313e+06	2.35314e+06	2.38507e+06	2.95538e+06	3.11278e+06	3.03315e+06
tr|Q5T7P5|Q5T7P5_HUMAN	12	Sperm mitochondria-associated cysteine-rich protein OS=Homo sapiens OX=9606 GN=SMCP PE=2 SV=1	957174	901791	1.01771e+06	971432	1.24898e+06	1.05264e+06	1.11818e+06	1.01427e+06	915710	674288	602039	737073	776804	759705	552990
tr|Q8IZ29|Q8IZ29_HUMAN	12	Tubulin beta chain OS=Homo sapiens OX=9606 GN=TUBB2C PE=2 SV=1	2.74548e+07	2.76709e+07	2.89889e+07	2.96256e+07	2.73535e+07	2.43365e+07	28267083	1.94726e+07	2.09404e+07	2.46262e+07	2.23931e+07	2.23927e+07	2.34999e+07	2.50314e+07	2.08528e+07
sp|O14645|IDLC_HUMAN	11	Axonemal dynein light intermediate polypeptide 1 OS=Homo sapiens OX=9606 GN=DNALI1 PE=1 SV=2	1.62876e+06	1.56773e+06	1.61402e+06	1.4265e+06	1.97438e+06	1.71427e+06	1.75576e+06	1.3297e+06	1.31159e+06	1.58765e+06	1.42375e+06	1.43119e+06	1.26092e+06	1.28182e+06	1.20384e+06
sp|O95831|AIFM1_HUMAN	11	Apoptosis-inducing factor 1, mitochondrial OS=Homo sapiens OX=9606 GN=AIFM1 PE=1 SV=1	533985	647086	754904	750896	494234	359291	517751	559754	532393	549733	441742	488338	532819	523435	546123
sp|P31930|QCR1_HUMAN	11	Cytochrome b-c1 complex subunit 1, mitochondrial OS=Homo sapiens OX=9606 GN=UQCRC1 PE=1 SV=3	1.26858e+06	1.32058e+06	1.47223e+06	1.46969e+06	1.07899e+06	872549	1.07384e+06	1.32389e+06	1.3537e+06	1.07149e+06	1.18583e+06	1.19973e+06	1.26668e+06	1.30333e+06	1.18147e+06
sp|Q16891|MIC60_HUMAN	11	MICOS complex subunit MIC60 OS=Homo sapiens OX=9606 GN=IMMT PE=1 SV=1	485135	446358	523092	462896	446858	419078	428812	401487	331687	458066	386271	425976	501374	520112	442085
sp|Q8N1F7|NUP93_HUMAN	11	Nuclear pore complex protein Nup93 OS=Homo sapiens OX=9606 GN=NUP93 PE=1 SV=2	579448	489667	799542	821780	517963	503380	554326	619591	570774	633147	729283	557503	432982	472112	393653
sp|Q8WXX0|DYH7_HUMAN	11	Dynein heavy chain 7, axonemal OS=Homo sapiens OX=9606 GN=DNAH7 PE=1 SV=2	330383	366590	384361	374819	445139	422543	404281	386272	353843	362970	380922	314608	357995	357098	275704
sp|Q96PU9|ODF3A_HUMAN	11	Outer dense fiber protein 3 OS=Homo sapiens OX=9606 GN=ODF3 PE=2 SV=1	2.46708e+06	2.3706e+06	1.87039e+06	1.73879e+06	2.1372e+06	1.95472e+06	1.9753e+06	1.61151e+06	1.752e+06	2.28933e+06	1.96392e+06	2.18146e+06	1.89276e+06	2.05506e+06	1.82603e+06
tr|A0A140VJL8|A0A140VJL8_HUMAN	11	Inositol-1-monophosphatase OS=Homo sapiens OX=9606 PE=2 SV=1	1.58424e+06	1.47198e+06	1.94204e+06	1.84578e+06	1.90548e+06	1.70517e+06	1.7591e+06	1.78249e+06	1.9314e+06	2.51518e+06	2.22541e+06	2.17063e+06	1.97561e+06	1.96256e+06	1.92268e+06
tr|A0A384MDR8|A0A384MDR8_HUMAN	11	Epididymis secretory sperm binding protein OS=Homo sapiens OX=9606 PE=2 SV=1	3.23042e+06	3.10379e+06	3.3638e+06	3.20223e+06	2.68374e+06	2.53677e+06	2.65212e+06	2.49372e+06	2.90397e+06	2.90726e+06	2.71151e+06	2.6877e+06	2.08559e+06	2.0853e+06	1.94042e+06
tr|A4D1U3|A4D1U3_HUMAN	11	Single-stranded DNA binding protein 1 OS=Homo sapiens OX=9606 GN=SSBP1 PE=2 SV=1	2.92459e+06	2.96717e+06	3.11748e+06	2.63292e+06	2.77914e+06	2.46536e+06	2.66648e+06	2.98299e+06	3.29096e+06	2.43853e+06	2.20135e+06	2.45939e+06	2.83851e+06	2.15257e+06	2.2797e+06
tr|A8K8B7|A8K8B7_HUMAN	11	cDNA FLJ76723 OS=Homo sapiens OX=9606 PE=2 SV=1	660568	558725	949972	944983	708110	638608	791626	741080	983051	689850	688982	773832	932165	955501	940792
tr|B2RBF4|B2RBF4_HUMAN	11	cDNA, FLJ95482, highly similar to Homo sapiens dynein, axonemal, intermediate polypeptide 1 (DNAI1), mRNA OS=Homo sapiens OX=9606 PE=2 SV=1	820258	719737	811032	787680	760416	724222	697371	653560	673074	719635	669218	685764	626980	617698	611386
tr|B3KQ44|B3KQ44_HUMAN	11	cDNA FLJ32796 fis, clone TESTI2002465, weakly similar to FIBROIN HEAVY CHAIN OS=Homo sapiens OX=9606 PE=2 SV=1	2.02295e+06	1.88539e+06	2.01701e+06	2.16256e+06	1.65328e+06	1.7552e+06	1.78242e+06	1.03534e+06	1.22955e+06	1.43605e+06	1.2571e+06	1.29761e+06	2.47819e+06	2.45325e+06	2.21622e+06
tr|B4DJV2|B4DJV2_HUMAN	11	Citrate synthase OS=Homo sapiens OX=9606 GN=CS PE=1 SV=1	3.29707e+06	3.01985e+06	3.72049e+06	3.82188e+06	3.31064e+06	2.91135e+06	3.15457e+06	2.785e+06	3.06519e+06	3.22672e+06	3.08414e+06	3.00111e+06	3.39695e+06	3.5147e+06	3.30894e+06
tr|Q53ZP9|Q53ZP9_HUMAN	11	Heat shock protein apg-1 OS=Homo sapiens OX=9606 PE=2 SV=1	835128	849126	1.1543e+06	1.147e+06	726034	663196	594996	1.37739e+06	1.32645e+06	1.34209e+06	1.17548e+06	1.15385e+06	849629	686991	703934
sp|P25786|PSA1_HUMAN	10	Proteasome subunit alpha type-1 OS=Homo sapiens OX=9606 GN=PSMA1 PE=1 SV=1	2.50972e+06	2.49443e+06	2.70124e+06	2.52399e+06	1.47599e+06	1.44176e+06	1.37795e+06	1.9665e+06	2.08591e+06	2.11963e+06	1.8007e+06	1.78659e+06	1.87947e+06	1.82609e+06	1.10502e+06
sp|P38117|ETFB_HUMAN	10	Electron transfer flavoprotein subunit beta OS=Homo sapiens OX=9606 GN=ETFB PE=1 SV=3	786095	827607	881879	888547	710074	600529	658092	707897	680894	732668	667567	661267	841745	765327	777159
sp|Q5BJF6|ODFP2_HUMAN	10	Outer dense fiber protein 2 OS=Homo sapiens OX=9606 GN=ODF2 PE=1 SV=1	2.7236e+06	2.63781e+06	2.72897e+06	2.56374e+06	2.80109e+06	2.71974e+06	2.6402e+06	2.6986e+06	2.64088e+06	2.41292e+06	2.38969e+06	2.35497e+06	2.16411e+06	2.13388e+06	1.9217e+06
sp|Q8N1V2|CFA52_HUMAN	10	Cilia- and flagella-associated protein 52 OS=Homo sapiens OX=9606 GN=CFAP52 PE=1 SV=3	943425	855851	979115	967803	981408	800071	774451	972854	1.08787e+06	1.00135e+06	991883	968985	961751	943641	783394
sp|Q96M98|PACRG_HUMAN	10	Parkin coregulated gene protein OS=Homo sapiens OX=9606 GN=PACRG PE=1 SV=2	1.01916e+06	989084	1.15055e+06	1.06576e+06	749265	981853	1.01772e+06	896490	882477	1.03342e+06	947442	952156	999293	688305	917115
sp|Q9Y277|VDAC3_HUMAN	10	Voltage-dependent anion-selective channel protein 3 OS=Homo sapiens OX=9606 GN=VDAC3 PE=1 SV=1	3.42404e+06	3.20183e+06	4.18084e+06	4.59007e+06	3.40079e+06	3.74372e+06	3.57367e+06	3.37396e+06	3.54045e+06	3.11962e+06	2.86509e+06	2.91299e+06	3.73286e+06	3.61441e+06	3.57812e+06
tr|A0A024QZ30|A0A024QZ30_HUMAN	10	Succinate dehydrogenase [ubiquinone] flavoprotein subunit, mitochondrial OS=Homo sapiens OX=9606 GN=SDHA PE=3 SV=1	1.0814e+06	1.43537e+06	1.54748e+06	1.22457e+06	1.23266e+06	1.2149e+06	1.16127e+06	946872	1.30366e+06	1.00617e+06	1.19623e+06	1.41121e+06	1.65429e+06	1.41617e+06	1.36863e+06
tr|A0A024RD74|A0A024RD74_HUMAN	10	Cysteine-rich secretory protein 2, isoform CRA_a OS=Homo sapiens OX=9606 GN=CRISP2 PE=2 SV=1	971391	898079	2.21215e+06	2.15997e+06	1.5364e+06	1.4015e+06	1.44304e+06	1.15932e+06	1.24495e+06	1.48121e+06	1.37099e+06	1.3528e+06	1.02321e+06	1.02086e+06	959029
tr|A0A0S2Z4U8|A0A0S2Z4U8_HUMAN	10	Myeloid leukemia factor 1 isoform 1 (Fragment) OS=Homo sapiens OX=9606 GN=MLF1 PE=2 SV=1	3.25542e+06	3.31326e+06	3.87632e+06	3.75019e+06	3.14469e+06	2.88235e+06	2.91062e+06	2.07852e+06	2.11873e+06	2.67776e+06	2.35423e+06	1.93547e+06	1.91609e+06	1.97503e+06	1.67394e+06
tr|A0A140VJC7|A0A140VJC7_HUMAN	10	Testicular tissue protein Li 1 OS=Homo sapiens OX=9606 PE=2 SV=1	866605	789872	902866	906136	826847	883076	932774	834536	876420	1.05942e+06	906800	1.05374e+06	931101	850357	778617
tr|A0A140VK83|A0A140VK83_HUMAN	10	Protein phosphatase 1, regulatory subunit 7, isoform CRA_b OS=Homo sapiens OX=9606 GN=PPP1R7 PE=2 SV=1	877011	852177	1.18961e+06	1.20721e+06	838699	723169	797518	1.01334e+06	966680	1.12898e+06	1.10838e+06	1.10139e+06	853521	822833	851597
tr|A0A140VK95|A0A140VK95_HUMAN	10	Testis secretory sperm-binding protein Li 222n OS=Homo sapiens OX=9606 PE=2 SV=1	1.1514e+06	1.0965e+06	1.38476e+06	1.48375e+06	1.46432e+06	1.54434e+06	1.54088e+06	1.5988e+06	1.45235e+06	1.26624e+06	1.20576e+06	1.09343e+06	1.41876e+06	1.26544e+06	1.44619e+06
tr|A0A140VKG0|A0A140VKG0_HUMAN	10	Testis tissue sperm-binding protein Li 77m OS=Homo sapiens OX=9606 PE=2 SV=1	2.12055e+06	1.97555e+06	2.48526e+06	2.51761e+06	1.65713e+06	1.82605e+06	1.78099e+06	2.03753e+06	2.24698e+06	1.8935e+06	1.75644e+06	1.72678e+06	2.35275e+06	2.34473e+06	2.3837e+06
tr|A0A2R8Y891|A0A2R8Y891_HUMAN	10	ATP-dependent 6-phosphofructokinase OS=Homo sapiens OX=9606 GN=PFKM PE=1 SV=1	526337	467560	355768	398260	554462	506174	642327	282932	405813	691524	600780	538514	439880	545897	448307
tr|A0A384NKS6|A0A384NKS6_HUMAN	10	Clusterin OS=Homo sapiens OX=9606 PE=2 SV=1	1.98142e+06	1.86107e+06	2.69089e+06	2.87504e+06	2.28482e+06	2.30248e+06	2.0349e+06	2.94259e+06	3.21589e+06	2.46533e+06	2.2115e+06	2.12443e+06	3.52067e+06	3.36847e+06	3.3731e+06
tr|A8KAA2|A8KAA2_HUMAN	10	cDNA FLJ76485, highly similar to Homo sapiens EF-hand domain (C-terminal) containing 2 (EFHC2), mRNA OS=Homo sapiens OX=9606 PE=2 SV=1	834267	900579	1.00279e+06	981526	1.08912e+06	685352	732272	1.06247e+06	940686	1.03311e+06	825833	965236	1.03471e+06	634930	890836
tr|B9EGB4|B9EGB4_HUMAN	10	Radial spokehead-like 1 OS=Homo sapiens OX=9606 GN=RSHL1 PE=2 SV=1	1.0913e+06	1.08383e+06	1.20499e+06	1.19907e+06	1.11419e+06	1.06991e+06	1.05717e+06	1.24409e+06	1.06528e+06	1.06445e+06	940764	1.10802e+06	901200	992022	931167
tr|D3DNU8|D3DNU8_HUMAN	10	Kininogen 1, isoform CRA_a OS=Homo sapiens OX=9606 GN=KNG1 PE=4 SV=1	167997	301713	251240	288964	399618	630266	535200	587388	656632	366475	583926	661351	495943	447388	637792
tr|E5KSD5|E5KSD5_HUMAN	10	Acyl-Coenzyme A dehydrogenase, C-2 to C-3 short chain OS=Homo sapiens OX=9606 GN=ACADS PE=3 SV=1	1.00806e+06	1.01471e+06	687779	749029	1.27007e+06	1.30131e+06	1.27749e+06	988139	624213	952160	963606	954616	1.24018e+06	1.21167e+06	1.19135e+06
tr|J7NNX4|J7NNX4_HUMAN	10	Immunity-related GTPase family, cinema, isoform CRA_b OS=Homo sapiens OX=9606 GN=IFGGE PE=4 SV=1	1.03295e+06	941819	263814	282459	988569	942848	960203	1.40508e+06	1.47609e+06	429757	395925	394670	350566	292994	312306
tr|Q53YD7|Q53YD7_HUMAN	10	EEF1G protein OS=Homo sapiens OX=9606 GN=EEF1G PE=2 SV=1	682558	659057	1.16503e+06	1.23809e+06	506429	557302	541481	836647	790613	1.03035e+06	983405	969404	879719	809091	864305
tr|Q68CK4|Q68CK4_HUMAN	10	Leucine-rich alpha-2-glycoprotein 1 OS=Homo sapiens OX=9606 GN=HMFT1766 PE=2 SV=1	942346	1.75441e+06	1.23658e+06	1.40886e+06	2.2915e+06	3.33573e+06	2.58184e+06	2.79551e+06	2.86611e+06	2.00659e+06	2.95833e+06	3.20578e+06	2.71055e+06	2.16514e+06	3.36013e+06
tr|Q6FGJ9|Q6FGJ9_HUMAN	10	Glutathione S-transferase OS=Homo sapiens OX=9606 GN=GSTM3 PE=2 SV=1	4.91249e+06	4.43488e+06	5.77962e+06	6.22879e+06	4.33192e+06	4.08441e+06	4.58982e+06	5.87982e+06	5.41709e+06	5.059e+06	5.18494e+06	4.92247e+06	8.10726e+06	7.90481e+06	8.0839e+06
tr|V9HW88|V9HW88_HUMAN	10	Calreticulin, isoform CRA_b OS=Homo sapiens OX=9606 GN=HEL-S-99n PE=2 SV=1	985640	950753	2.11966e+06	2.03695e+06	1.06243e+06	966065	977381	959150	913376	1.18501e+06	1.12135e+06	1.08794e+06	999659	976405	967420
sp|P12821|ACE_HUMAN	9	Angiotensin-converting enzyme OS=Homo sapiens OX=9606 GN=ACE PE=1 SV=1	295184	291941	614055	606212	570611	658047	691009	503015	523794	784434	786367	738289	824795	784800	814755
sp|P22695|QCR2_HUMAN	9	Cytochrome b-c1 complex subunit 2, mitochondrial OS=Homo sapiens OX=9606 GN=UQCRC2 PE=1 SV=3	751849	753921	737119	772380	549415	517768	489442	674119	646790	618415	609112	635995	684605	676358	630474
sp|P78406|RAE1L_HUMAN	9	mRNA export factor OS=Homo sapiens OX=9606 GN=RAE1 PE=1 SV=1	853952	739469	1.02741e+06	1.09497e+06	823928	732037	782746	755592	832824	924515	886201	938230	756432	714631	763898
sp|Q5THR3|EFCB6_HUMAN	9	EF-hand calcium-binding domain-containing protein 6 OS=Homo sapiens OX=9606 GN=EFCAB6 PE=1 SV=1	363885	351433	538500	437416	492058	458033	506616	477835	470416	494705	528925	469396	431464	450915	472750
sp|Q6ZUB1|S31E1_HUMAN	9	Spermatogenesis-associated protein 31E1 OS=Homo sapiens OX=9606 GN=SPATA31E1 PE=2 SV=2	370766	339146	181507	191188	221148	230235	224014	288260	228085	156284	163546	178254	248021	257732	264545
sp|Q8NEP4|CQ047_HUMAN	9	Uncharacterized protein C17orf47 OS=Homo sapiens OX=9606 GN=C17orf47 PE=2 SV=3	558187	456146	507666	435382	447559	420961	418995	342488	353383	320501	304700	342529	356270	368311	310540
sp|Q96NG3|TTC25_HUMAN	9	Tetratricopeptide repeat protein 25 OS=Homo sapiens OX=9606 GN=TTC25 PE=1 SV=2	533042	503167	493752	504732	533465	455982	451444	467082	431357	499199	456520	453413	407562	434729	395224
tr|A0A024R040|A0A024R040_HUMAN	9	Succinyl-CoA:3-ketoacid-coenzyme A transferase OS=Homo sapiens OX=9606 GN=OXCT1 PE=2 SV=1	782638	781287	844809	859969	642721	650191	665355	752046	747666	693756	674304	672164	805147	806089	715101
tr|A0A024R8F2|A0A024R8F2_HUMAN	9	Chromosome 9 open reading frame 9, isoform CRA_a OS=Homo sapiens OX=9606 GN=C9orf9 PE=4 SV=1	750614	845402	860450	981639	1.08439e+06	1.12383e+06	1.17876e+06	1.2262e+06	1.17344e+06	1.11492e+06	995794	1.05284e+06	871143	894260	817165
tr|A0A090N8Y2|A0A090N8Y2_HUMAN	9	Protein disulfide-isomerase A4 OS=Homo sapiens OX=9606 GN=ERP70 PE=2 SV=1	354045	355716	751696	700752	381374	315308	320555	354132	430475	478339	422290	424548	267646	320296	287170
tr|A0A140VJH7|A0A140VJH7_HUMAN	9	Testis tissue sperm-binding protein Li 84P OS=Homo sapiens OX=9606 PE=2 SV=1	244938	286373	337034	328667	284094	247322	247180	252055	239229	349683	336408	294045	284774	260834	265097
tr|A0A140VJK7|A0A140VJK7_HUMAN	9	Testicular tissue protein Li 83 OS=Homo sapiens OX=9606 PE=2 SV=1	1.00701e+06	1.11451e+06	1.33409e+06	1.38595e+06	1.01782e+06	976637	1.00698e+06	973493	963964	1.48397e+06	1.31082e+06	1.16566e+06	1.2985e+06	1.24956e+06	1.33091e+06
tr|A0A140VK18|A0A140VK18_HUMAN	9	Fascin OS=Homo sapiens OX=9606 PE=2 SV=1	1.5479e+06	1.31804e+06	1.33934e+06	1.44841e+06	1.03987e+06	1.31801e+06	1.12338e+06	1.53165e+06	1.6203e+06	1.2191e+06	1.241e+06	1.19248e+06	1.24981e+06	1.27288e+06	1.22288e+06
tr|A0A140VKF6|A0A140VKF6_HUMAN	9	F-actin-capping protein subunit alpha OS=Homo sapiens OX=9606 GN=CAPZA3 PE=2 SV=1	879053	638501	682052	772059	774481	847763	993306	891908	930831	618589	663165	553370	743371	624303	862090
tr|A0A140VKF7|A0A140VKF7_HUMAN	9	Testis tissue sperm-binding protein Li 74n OS=Homo sapiens OX=9606 PE=2 SV=1	557428	574153	563449	620083	559799	523286	563146	539645	507876	609192	534979	568811	537706	534960	497671
tr|A0A140VKG6|A0A140VKG6_HUMAN	9	Testis tissue sperm-binding protein Li 83P OS=Homo sapiens OX=9606 PE=2 SV=1	4.07226e+06	5.02749e+06	3.99054e+06	4.4035e+06	2.70994e+06	5.06709e+06	5.68815e+06	6.26008e+06	5.62644e+06	4.94298e+06	4.88143e+06	4.71371e+06	5.58825e+06	2.82958e+06	4.78344e+06
tr|A8K8U1|A8K8U1_HUMAN	9	cDNA FLJ77762, highly similar to Homo sapiens cullin-associated and neddylation-dissociated 1 (CAND1), mRNA OS=Homo sapiens OX=9606 PE=2 SV=1	506091	424035	546815	595995	415650	390669	437421	471896	443885	587385	600783	462199	482189	548299	477524
tr|B4DYD1|B4DYD1_HUMAN	9	cDNA FLJ57231, moderately similar to Homo sapiens polyhomeotic like 3 (PHC3), mRNA OS=Homo sapiens OX=9606 PE=2 SV=1	1.25918e+07	1.14516e+07	1.62186e+07	1.72177e+07	1.00592e+07	9.46623e+06	1.04752e+07	9.34986e+06	1.09494e+07	1.05156e+07	9.63982e+06	9.66611e+06	1.38931e+07	1.43763e+07	1.18154e+07
tr|D6W5H5|D6W5H5_HUMAN	9	Alstrom syndrome 1, isoform CRA_c OS=Homo sapiens OX=9606 GN=ALMS1 PE=4 SV=1	257855	239132	324037	288228	253607	218323	241351	266710	270598	269226	268593	285923	242538	297460	266961
tr|Q5U0A0|Q5U0A0_HUMAN	9	Proteasome subunit alpha type OS=Homo sapiens OX=9606 PE=2 SV=1	1.46046e+06	1.43716e+06	1.53778e+06	1.45059e+06	1.00539e+06	938479	993852	1.525e+06	1.45143e+06	1.33556e+06	1.27325e+06	1.17675e+06	1.2198e+06	1.23475e+06	1.26183e+06
tr|Q6IPT9|Q6IPT9_HUMAN	9	Elongation factor 1-alpha OS=Homo sapiens OX=9606 GN=EEF1A1 PE=2 SV=1	1.63647e+06	1.66697e+06	1.88713e+06	2.77903e+06	1.71811e+06	1.55137e+06	1.60626e+06	1.61783e+06	2.28914e+06	2.72472e+06	2.4321e+06	2.25255e+06	1.52921e+06	1.49321e+06	1.41261e+06
tr|V9HW84|V9HW84_HUMAN	9	Epididymis secretory sperm binding protein Li 124m OS=Homo sapiens OX=9606 GN=HEL-S-124m PE=2 SV=1	678767	667202	892276	904981	665856	587213	650189	665872	688956	631093	650787	677994	774224	775052	692215
tr|V9HWC2|V9HWC2_HUMAN	9	Epididymis secretory sperm binding protein Li 67p OS=Homo sapiens OX=9606 GN=HEL-S-67p PE=2 SV=1	1.97421e+06	1.99786e+06	2.28054e+06	2.27306e+06	2.0081e+06	1.82049e+06	1.83682e+06	1.94783e+06	1.97937e+06	2.45286e+06	2.10354e+06	2.06384e+06	1.93526e+06	1.99545e+06	1.87156e+06
sp|A6NM11|L37A2_HUMAN	8	Leucine-rich repeat-containing protein 37A2 OS=Homo sapiens OX=9606 GN=LRRC37A2 PE=2 SV=2	807667	787412	329457	258084	1.06244e+06	1.09873e+06	932598	542259	718676	326923	282408	436818	308330	318303	182957
sp|P15259|PGAM2_HUMAN	8	Phosphoglycerate mutase 2 OS=Homo sapiens OX=9606 GN=PGAM2 PE=1 SV=3	2.64643e+06	2.70509e+06	3.06707e+06	3.06052e+06	2.72023e+06	2.49847e+06	2.71341e+06	1.98024e+06	2.17804e+06	2.55311e+06	2.11626e+06	2.3402e+06	2.97459e+06	2.99213e+06	2.88949e+06
sp|P52209|6PGD_HUMAN	8	6-phosphogluconate dehydrogenase, decarboxylating OS=Homo sapiens OX=9606 GN=PGD PE=1 SV=3	987813	894650	1.21925e+06	1.19075e+06	938309	848130	909027	886325	929188	1.32349e+06	1.21515e+06	1.14098e+06	1.12146e+06	1.11876e+06	1.07455e+06
sp|Q8TC99|FNDC8_HUMAN	8	Fibronectin type III domain-containing protein 8 OS=Homo sapiens OX=9606 GN=FNDC8 PE=2 SV=2	774744	783124	607373	655511	783802	752908	781360	747230	858316	424779	592811	413962	763925	767800	697894
sp|Q96PD5|PGRP2_HUMAN	8	N-acetylmuramoyl-L-alanine amidase OS=Homo sapiens OX=9606 GN=PGLYRP2 PE=1 SV=1	546647	690191	373843	424002	576496	837539	619383	700209	697541	489569	587063	730704	603621	472621	786865
sp|Q99447|PCY2_HUMAN	8	Ethanolamine-phosphate cytidylyltransferase OS=Homo sapiens OX=9606 GN=PCYT2 PE=1 SV=1	394515	391953	641759	585230	481484	460829	465317	474072	470167	772859	687330	649296	475696	480044	463867
sp|Q9H0C2|ADT4_HUMAN	8	ADP/ATP translocase 4 OS=Homo sapiens OX=9606 GN=SLC25A31 PE=2 SV=1	2.08912e+06	1.92554e+06	2.69305e+06	2.81676e+06	1.70701e+06	2.13047e+06	2.24499e+06	1.94394e+06	2.22872e+06	2.08558e+06	2.02822e+06	1.96137e+06	1.80464e+06	1.9665e+06	1.81725e+06
tr|A0A024R5G9|A0A024R5G9_HUMAN	8	Cathepsin F, isoform CRA_a OS=Homo sapiens OX=9606 GN=CTSF PE=3 SV=1	1.10298e+06	1.07235e+06	1.48876e+06	1.56069e+06	933058	828269	893538	714138	998647	1.211e+06	1.10761e+06	1.08236e+06	1.29225e+06	1.28791e+06	919077
tr|A0A024R5U4|A0A024R5U4_HUMAN	8	Chromosome 15 open reading frame 48, isoform CRA_a OS=Homo sapiens OX=9606 GN=C15orf48 PE=4 SV=1	899839	937333	1.01863e+06	1.07663e+06	779923	816409	818405	740793	807578	709544	542042	643254	961087	968380	999124
tr|A0A024RA75|A0A024RA75_HUMAN	8	3-hydroxyisobutyrate dehydrogenase OS=Homo sapiens OX=9606 GN=HIBADH PE=2 SV=1	435476	425530	673803	645430	546675	493503	514945	423483	453681	420174	389414	397792	465893	479317	435626
tr|A0A024RDY0|A0A024RDY0_HUMAN	8	RAN binding protein 5, isoform CRA_d OS=Homo sapiens OX=9606 GN=RANBP5 PE=4 SV=1	247992	243607	356862	380710	233482	242494	275147	253056	270876	236320	254550	200675	165673	191707	166558
tr|A0A1W2PNU3|A0A1W2PNU3_HUMAN	8	Uncharacterized protein OS=Homo sapiens OX=9606 PE=1 SV=1	1.4268e+06	851957	1.51315e+06	1.29004e+06	1.4388e+06	1.37745e+06	1.36164e+06	1.35281e+06	1.28698e+06	1.70204e+06	1.37789e+06	1.3824e+06	1.28478e+06	1.35092e+06	1.17445e+06
tr|A8K5I0|A8K5I0_HUMAN	8	Epididymis secretory protein Li 103 OS=Homo sapiens OX=9606 GN=HSPA1A PE=2 SV=1	1.28662e+06	1.21228e+06	1.1127e+06	1.13232e+06	1.12793e+06	918300	888688	1.41746e+06	1.56163e+06	1.18193e+06	1.17747e+06	1.38893e+06	1.22891e+06	1.05239e+06	1.07403e+06
tr|A8K5W7|A8K5W7_HUMAN	8	cDNA FLJ75180, highly similar to Homo sapiens mitochondrial isoleucine tRNA synthetase, mRNA OS=Homo sapiens OX=9606 PE=2 SV=1	348841	338674	337473	323703	257240	274109	287453	287167	306397	279392	296594	265612	330418	335917	301739
tr|B7Z5J8|B7Z5J8_HUMAN	8	cDNA FLJ56136, highly similar to Solute carrier family 2, facilitated glucosetransporter member 14 OS=Homo sapiens OX=9606 PE=2 SV=1	1.18242e+06	1.04212e+06	1.76957e+06	1.90539e+06	1.56576e+06	2.18945e+06	2.27442e+06	1.06843e+06	1.20092e+06	2.02761e+06	2.09362e+06	2.04678e+06	1.37658e+06	1.31316e+06	1.37488e+06
tr|D0PNI1|D0PNI1_HUMAN	8	Epididymis luminal protein 4 OS=Homo sapiens OX=9606 GN=YWHAZ PE=2 SV=1	1.6917e+06	1.51232e+06	1.72831e+06	1.70073e+06	1.08196e+06	1.03411e+06	1.12515e+06	1.38723e+06	1.35641e+06	1.15822e+06	1.15668e+06	1.13258e+06	1.40392e+06	1.31708e+06	1.35857e+06
tr|D9YZU5|D9YZU5_HUMAN	8	Beta-globin OS=Homo sapiens OX=9606 GN=HBB PE=3 SV=1	1.41655e+06	1.79222e+06	942593	913332	1.3236e+06	1.57048e+06	2.64946e+06	1.86028e+06	1.87587e+06	2.0777e+06	2.74062e+06	2.7674e+06	1.5717e+06	1.48687e+06	2.25795e+06
tr|E7DVW5|E7DVW5_HUMAN	8	Fatty acid binding protein 5 (Psoriasis-associated) OS=Homo sapiens OX=9606 GN=FABP5 PE=3 SV=1	1.08207e+06	1.2758e+06	1.50643e+06	1.55057e+06	1.23466e+06	1.50596e+06	1.17826e+06	829222	768150	1.81839e+06	1.66769e+06	1.58639e+06	1.31106e+06	851355	1.12557e+06
tr|E9PLK3|E9PLK3_HUMAN	8	Aminopeptidase OS=Homo sapiens OX=9606 GN=NPEPPS PE=1 SV=1	378965	388316	428418	429722	462820	401669	434258	354356	319009	469716	443242	434540	450044	402879	395736
tr|Q53EY8|Q53EY8_HUMAN	8	Adenylate kinase 1 variant (Fragment) OS=Homo sapiens OX=9606 PE=2 SV=1	825841	851418	867487	915901	1.01228e+06	1.04447e+06	1.09457e+06	851474	881583	1.61006e+06	1.46091e+06	1.41198e+06	1.03402e+06	1.10389e+06	1.05216e+06
tr|Q53GF5|Q53GF5_HUMAN	8	Proteasome subunit alpha type (Fragment) OS=Homo sapiens OX=9606 PE=2 SV=1	1.56588e+06	1.70346e+06	1.79971e+06	1.81025e+06	1.21768e+06	1.26468e+06	1.20061e+06	1.59487e+06	1.64476e+06	1.4551e+06	1.37422e+06	1.39745e+06	1.42142e+06	1.47642e+06	1.25218e+06
tr|Q6IBN4|Q6IBN4_HUMAN	8	PECI protein OS=Homo sapiens OX=9606 GN=PECI PE=2 SV=1	717110	689810	1.33355e+06	880007	749307	2.53359e+06	624383	1.24353e+06	979388	601939	630118	500112	834972	664089	759356
tr|Q9UPN1|Q9UPN1_HUMAN	8	Serine/threonine-protein phosphatase (Fragment) OS=Homo sapiens OX=9606 GN=PPP1CC PE=3 SV=1	1.65555e+06	1.46263e+06	1.4269e+06	1.54618e+06	1.38594e+06	1.43575e+06	1.40863e+06	1.22038e+06	1.50352e+06	1.40841e+06	1.23584e+06	1.11442e+06	1.78412e+06	1.57605e+06	1.54956e+06
tr|V9HW72|V9HW72_HUMAN	8	Epididymis secretory sperm binding protein OS=Homo sapiens OX=9606 GN=HEL-S-94n PE=2 SV=1	703989	700431	842536	845293	539501	525677	540524	721563	688895	869442	787245	833651	724982	757143	715411
tr|V9HWN7|V9HWN7_HUMAN	8	Fructose-bisphosphate aldolase OS=Homo sapiens OX=9606 GN=HEL-S-87p PE=2 SV=1	881349	1.02499e+06	1.3986e+06	1.44165e+06	1.28942e+06	1.27401e+06	1.47849e+06	1.40897e+06	1.49815e+06	1.59298e+06	1.6271e+06	1.73863e+06	1.75795e+06	1.88024e+06	1.74765e+06
sp|O75882|ATRN_HUMAN	7	Attractin OS=Homo sapiens OX=9606 GN=ATRN PE=1 SV=2	151485	152266	161784	172751	154401	185478	174180	178042	173760	149892	168841	179339	159651	142244	171283
sp|P21912|SDHB_HUMAN	7	Succinate dehydrogenase [ubiquinone] iron-sulfur subunit, mitochondrial OS=Homo sapiens OX=9606 GN=SDHB PE=1 SV=3	930866	844791	844591	977657	663647	682589	662798	594736	602897	767109	689511	719392	860489	889659	850797
sp|P28074|PSB5_HUMAN	7	Proteasome subunit beta type-5 OS=Homo sapiens OX=9606 GN=PSMB5 PE=1 SV=3	916054	834427	968363	976169	548030	593034	571523	767641	789822	746159	685536	638098	724280	723185	677879
sp|Q8IWZ5|TRI42_HUMAN	7	Tripartite motif-containing protein 42 OS=Homo sapiens OX=9606 GN=TRIM42 PE=1 SV=2	235242	202240	317455	331890	201744	231134	247693	266986	293455	284776	258795	260004	238469	277013	210391
sp|Q8TDY3|ACTT2_HUMAN	7	Actin-related protein T2 OS=Homo sapiens OX=9606 GN=ACTRT2 PE=2 SV=2	2.72807e+06	2.57102e+06	2.00322e+06	2.08204e+06	1.95124e+06	1.74752e+06	1.91827e+06	2.02766e+06	2.12025e+06	1.49929e+06	1.36687e+06	1.41038e+06	2.55081e+06	2.60043e+06	2.35599e+06
sp|Q9BTE6|AASD1_HUMAN	7	Alanyl-tRNA editing protein Aarsd1 OS=Homo sapiens OX=9606 GN=AARSD1 PE=1 SV=2	543598	542845	722156	747151	653852	637905	671379	505794	514845	710889	659315	667652	664219	652761	641950
sp|Q9BYD9|ACTT3_HUMAN	7	Actin-related protein T3 OS=Homo sapiens OX=9606 GN=ACTRT3 PE=2 SV=1	1.60476e+06	1.53447e+06	1.32211e+06	1.29568e+06	787956	653937	729840	1.1499e+06	1.31027e+06	1.1462e+06	1.05096e+06	982698	1.35926e+06	1.28871e+06	1.31957e+06
sp|Q9NUJ1|ABHDA_HUMAN	7	Mycophenolic acid acyl-glucuronide esterase, mitochondrial OS=Homo sapiens OX=9606 GN=ABHD10 PE=1 SV=1	545204	602518	647212	653145	566440	565337	595159	565422	718754	614062	584402	617126	604673	589132	521835
sp|Q9P2R7|SUCB1_HUMAN	7	Succinate--CoA ligase [ADP-forming] subunit beta, mitochondrial OS=Homo sapiens OX=9606 GN=SUCLA2 PE=1 SV=3	941903	888425	932272	928020	776177	721322	764990	779757	860981	763505	667454	701339	934101	938453	883828
tr|A0A024R7V6|A0A024R7V6_HUMAN	7	RAB2, member RAS oncogene family, isoform CRA_a OS=Homo sapiens OX=9606 GN=RAB2 PE=4 SV=1	4.35967e+06	4.06429e+06	3.9215e+06	4.06941e+06	3.45794e+06	4.32683e+06	4.62454e+06	3.72028e+06	3.82086e+06	3.58675e+06	3.63191e+06	3.17566e+06	4.18618e+06	4.2973e+06	4.20173e+06
tr|A0A024R8S5|A0A024R8S5_HUMAN	7	Protein disulfide-isomerase OS=Homo sapiens OX=9606 GN=P4HB PE=2 SV=1	389133	224600	706680	730773	250010	230192	255898	208106	204156	269752	247059	424421	200442	186501	186524
tr|A0A024R9X7|A0A024R9X7_HUMAN	7	RIB43A domain with coiled-coils 1, isoform CRA_b OS=Homo sapiens OX=9606 GN=RIBC1 PE=4 SV=1	278108	245788	240704	217909	273981	237867	243600	233730	216978	235265	192669	222470	208918	190185	190449
tr|A0A024RD80|A0A024RD80_HUMAN	7	Heat shock protein 90kDa alpha (Cytosolic), class B member 1, isoform CRA_a OS=Homo sapiens OX=9606 GN=HSP90AB1 PE=3 SV=1	1.17792e+06	993434	1.23314e+06	1.23125e+06	732510	682362	668769	996681	1.13041e+06	1.1232e+06	1.02913e+06	918686	1.01024e+06	1.00903e+06	1.0064e+06
tr|A0A080YUZ5|A0A080YUZ5_HUMAN	7	Lysozyme A OS=Homo sapiens OX=9606 GN=LYZA PE=3 SV=1	2.48172e+06	2.38116e+06	3.66444e+06	3.98264e+06	2.54049e+06	2.31134e+06	2.46912e+06	2.42867e+06	2.5969e+06	2.89203e+06	2.70358e+06	2.66028e+06	2.75544e+06	2.89056e+06	2.63817e+06
tr|A0A140VJN7|A0A140VJN7_HUMAN	7	PNPK6288 OS=Homo sapiens OX=9606 GN=RP11-38O23.2 PE=2 SV=1	1.49066e+06	1.4508e+06	2.55617e+06	2.53614e+06	2.21763e+06	2.06069e+06	2.21067e+06	1.88658e+06	1.88457e+06	2.80386e+06	2.51554e+06	2.56563e+06	2.9134e+06	3.05012e+06	2.81079e+06
tr|A0A140VJU5|A0A140VJU5_HUMAN	7	SH3-domain GRB2-like endophilin B1, isoform CRA_a OS=Homo sapiens OX=9606 GN=SH3GLB1 PE=2 SV=1	369027	340638	346062	275382	297814	283437	289229	269125	320812	451434	443403	411169	334847	330342	362430
tr|A0A140VJU9|A0A140VJU9_HUMAN	7	Testicular tissue protein Li 176 OS=Homo sapiens OX=9606 PE=2 SV=1	697687	673388	648973	714443	659842	596649	630862	541683	653196	636656	554525	601856	587591	598930	599676
tr|A0A140VJW9|A0A140VJW9_HUMAN	7	Testicular tissue protein Li 196 OS=Homo sapiens OX=9606 GN=TEPP PE=2 SV=1	1.21399e+06	1.11432e+06	993277	1.06738e+06	978257	888330	902951	765928	774458	934870	846818	846313	855088	815019	733850
tr|A0A140VJY8|A0A140VJY8_HUMAN	7	Testicular tissue protein Li 215 OS=Homo sapiens OX=9606 PE=2 SV=1	483169	427876	411935	372484	356439	313930	330889	468326	463716	466760	422176	461922	366000	392804	360891
tr|A0A140VK70|A0A140VK70_HUMAN	7	Testis secretory sperm-binding protein Li 197a OS=Homo sapiens OX=9606 PE=2 SV=1	401827	417002	471596	519455	381901	326039	339652	451307	457365	619190	592574	579472	389385	386316	418920
tr|A0A140VK96|A0A140VK96_HUMAN	7	Testis secretory sperm-binding protein Li 223n OS=Homo sapiens OX=9606 PE=2 SV=1	754826	680452	815481	881003	1.60313e+06	1.35346e+06	1.38548e+06	1.4679e+06	1.21373e+06	902397	1.00111e+06	848238	572422	537173	775186
tr|A0A384MDW7|A0A384MDW7_HUMAN	7	Enoyl Coenzyme A hydratase, short chain, 1, mitochondrial OS=Homo sapiens OX=9606 GN=ECHS1 PE=2 SV=1	604214	503219	756108	753195	680804	610737	637346	740204	826816	675672	761213	764192	755163	737298	585536
tr|A0A384MR44|A0A384MR44_HUMAN	7	Epididymis secretory sperm binding protein OS=Homo sapiens OX=9606 PE=2 SV=1	496834	479368	584645	567755	340280	319662	332092	387722	393894	417290	405980	396277	362509	354036	344203
tr|A0A384NL22|A0A384NL22_HUMAN	7	Proteasome subunit beta OS=Homo sapiens OX=9606 GN=PSMB3 PE=2 SV=1	627654	569304	581604	515246	392766	419078	400207	687717	651667	510821	486262	683625	494602	487247	478120
tr|B0YIW2|B0YIW2_HUMAN	7	Apolipoprotein C-III variant 1 OS=Homo sapiens OX=9606 GN=APOC3 PE=1 SV=1	1.74397e+06	2.25161e+06	1.16076e+06	1.00444e+06	2.16699e+06	2.49431e+06	2.07012e+06	3.02614e+06	3.41915e+06	2.58944e+06	2.33417e+06	2.82799e+06	3.28255e+06	1.85154e+06	1.65218e+06
tr|B2R4R0|B2R4R0_HUMAN	7	Histone H4 OS=Homo sapiens OX=9606 GN=HIST1H4J PE=2 SV=1	6.93362e+06	6.41571e+06	1.08308e+07	1.29339e+07	3.62082e+06	4.21273e+06	3.87054e+06	2.60917e+06	2.6384e+06	6.75999e+06	5.43118e+06	5.81685e+06	8.79271e+06	7.8793e+06	6.73951e+06
tr|C9JF17|C9JF17_HUMAN	7	Apolipoprotein D (Fragment) OS=Homo sapiens OX=9606 GN=APOD PE=1 SV=1	656766	988868	589668	534513	599233	1.05241e+06	882311	736952	909453	706484	877055	1.10724e+06	795666	687712	1.06785e+06
tr|G3F4G3|G3F4G3_HUMAN	7	C11ORF66s OS=Homo sapiens OX=9606 GN=C11orf66 PE=2 SV=1	325191	299463	320804	301323	245128	260187	258045	306515	243448	277733	285696	295796	221743	229957	182349
tr|I3L0N3|I3L0N3_HUMAN	7	Vesicle-fusing ATPase OS=Homo sapiens OX=9606 GN=NSF PE=1 SV=1	353249	323949	466917	418593	341423	321835	333338	340243	268140	489654	434232	416397	426580	413899	409792
tr|Q6FI51|Q6FI51_HUMAN	7	DNAJB1 protein OS=Homo sapiens OX=9606 GN=DNAJB1 PE=2 SV=1	596329	534504	492888	539378	463088	459613	440677	502406	578523	466681	396021	400184	416977	390044	382391
tr|Q6LET3|Q6LET3_HUMAN	7	Hypoxanthine phosphoribosyltransferase (Fragment) OS=Homo sapiens OX=9606 GN=HPRT1 PE=2 SV=1	640231	604120	747501	766974	616747	625856	675609	690387	703042	959341	901283	841886	794627	765060	752516
tr|Q8TAS0|Q8TAS0_HUMAN	7	ATP synthase subunit gamma (Fragment) OS=Homo sapiens OX=9606 PE=2 SV=1	713023	1.12954e+06	1.04399e+06	1.11923e+06	1.02392e+06	989447	1.05482e+06	942624	1.04106e+06	942737	978976	970295	1.16062e+06	1.10018e+06	1.28455e+06
tr|S4R404|S4R404_HUMAN	7	Uncharacterized protein C3orf30 OS=Homo sapiens OX=9606 GN=C3orf30 PE=1 SV=1	403608	360739	347955	339653	403746	358092	367551	335518	361305	292343	265992	275136	325155	339362	304926
tr|V9HW21|V9HW21_HUMAN	7	Epididymis luminal protein 76 OS=Homo sapiens OX=9606 GN=HEL-76 PE=2 SV=1	576455	654472	427324	370944	458549	437120	534932	881131	884148	697472	665233	679740	551697	496817	498152
tr|V9HWF2|V9HWF2_HUMAN	7	Malate dehydrogenase OS=Homo sapiens OX=9606 GN=HEL-S-32 PE=2 SV=1	654280	613301	735806	702145	654793	575111	610374	587272	619291	839494	752614	697475	678265	692915	622440
sp|A8MYP8|ODF3B_HUMAN	6	Outer dense fiber protein 3B OS=Homo sapiens OX=9606 GN=ODF3B PE=2 SV=1	519918	440124	237148	215856	360957	357064	350483	255224	273660	327148	287801	320889	242591	220344	224282
sp|P00441|SODC_HUMAN	6	Superoxide dismutase [Cu-Zn] OS=Homo sapiens OX=9606 GN=SOD1 PE=1 SV=2	1.2597e+06	1.25396e+06	1.29714e+06	1.23127e+06	1.11497e+06	695658	1.11142e+06	697235	1.16226e+06	1.43789e+06	1.3023e+06	1.40673e+06	1.37291e+06	1.29473e+06	1.06838e+06
sp|P04279|SEMG1_HUMAN	6	Semenogelin-1 OS=Homo sapiens OX=9606 GN=SEMG1 PE=1 SV=2	3.11891e+06	3.32159e+06	1.03054e+06	1.07372e+06	248825	252649	192374	4.99608e+06	5.23382e+06	2.11153e+06	1.86644e+06	1.81967e+06	349194	301917	328206
sp|P22748|CAH4_HUMAN	6	Carbonic anhydrase 4 OS=Homo sapiens OX=9606 GN=CA4 PE=1 SV=2	223198	218957	258927	283200	259003	263333	236951	366828	372400	457704	473963	463524	272937	284767	262764
sp|P43155|CACP_HUMAN	6	Carnitine O-acetyltransferase OS=Homo sapiens OX=9606 GN=CRAT PE=1 SV=5	428410	425946	356360	352178	369512	326796	350751	363483	359199	372844	374704	368956	428302	443352	420398
sp|P49748|ACADV_HUMAN	6	Very long-chain specific acyl-CoA dehydrogenase, mitochondrial OS=Homo sapiens OX=9606 GN=ACADVL PE=1 SV=1	201999	172337	229300	162305	148384	133472	189056	186930	189980	156123	181128	150349	148236	154697	176660
sp|P53597|SUCA_HUMAN	6	Succinate--CoA ligase [ADP/GDP-forming] subunit alpha, mitochondrial OS=Homo sapiens OX=9606 GN=SUCLG1 PE=1 SV=4	645165	461596	707205	667595	693001	582506	602340	659993	616424	652542	590170	597261	679600	701924	678548
sp|Q08830|FGL1_HUMAN	6	Fibrinogen-like protein 1 OS=Homo sapiens OX=9606 GN=FGL1 PE=1 SV=3	348635	302187	383101	431053	264221	265794	258302	205257	199874	155747	204657	187509	356917	359089	358010
sp|Q16566|KCC4_HUMAN	6	Calcium/calmodulin-dependent protein kinase type IV OS=Homo sapiens OX=9606 GN=CAMK4 PE=1 SV=1	173008	200974	168142	178587	172535	161962	183096	179350	164315	178393	178673	165896	139572	151327	118271
sp|Q1ZYL8|IZUM4_HUMAN	6	Izumo sperm-egg fusion protein 4 OS=Homo sapiens OX=9606 GN=IZUMO4 PE=2 SV=2	1.41671e+06	1.28758e+06	1.81593e+06	2.19088e+06	947328	919090	1.00924e+06	1.78437e+06	1.62023e+06	1.46461e+06	1.52795e+06	1.61617e+06	1.69832e+06	1.53875e+06	1.61086e+06
sp|Q6J272|F166A_HUMAN	6	Protein FAM166A OS=Homo sapiens OX=9606 GN=FAM166A PE=2 SV=1	999116	884792	947663	1.02385e+06	1.00537e+06	825176	901934	743675	848726	938681	858490	889534	815631	815058	804519
sp|Q8NFH5|NUP35_HUMAN	6	Nucleoporin NUP35 OS=Homo sapiens OX=9606 GN=NUP35 PE=1 SV=1	349073	305806	564541	428296	411080	356512	399929	358971	329172	377502	353340	413245	288755	268130	245429
sp|Q8WYR4|RSPH1_HUMAN	6	Radial spoke head 1 homolog OS=Homo sapiens OX=9606 GN=RSPH1 PE=1 SV=1	404079	445799	457944	468144	501906	427983	494427	541953	549926	466584	457493	436237	412828	414781	370575
sp|Q96FJ2|DYL2_HUMAN	6	Dynein light chain 2, cytoplasmic OS=Homo sapiens OX=9606 GN=DYNLL2 PE=1 SV=1	3.97312e+06	3.82358e+06	3.46633e+06	3.16887e+06	2.70327e+06	2.54416e+06	2.86846e+06	2.24446e+06	2.11798e+06	3.44032e+06	3.42563e+06	3.46749e+06	3.00063e+06	3.34444e+06	2.7964e+06
sp|Q9BVM2|DPCD_HUMAN	6	Protein DPCD OS=Homo sapiens OX=9606 GN=DPCD PE=1 SV=2	1.09259e+06	1.0244e+06	1.38039e+06	1.54469e+06	1.25101e+06	1.18614e+06	1.24573e+06	1.06344e+06	1.13163e+06	1.54655e+06	1.41347e+06	1.3569e+06	1.17848e+06	1.21394e+06	1.14081e+06
sp|Q9NQ60|EQTN_HUMAN	6	Equatorin OS=Homo sapiens OX=9606 GN=EQTN PE=2 SV=2	1.68045e+06	1.80774e+06	2.36832e+06	2.39155e+06	1.37618e+06	1.30362e+06	1.30514e+06	1.55166e+06	1.48876e+06	1.66572e+06	1.50905e+06	1.54177e+06	1.74897e+06	1.92811e+06	1.74254e+06
tr|A0A024R6C9|A0A024R6C9_HUMAN	6	Dihydrolipoamide S-succinyltransferase (E2 component of 2-oxo-glutarate complex), isoform CRA_a OS=Homo sapiens OX=9606 GN=DLST PE=4 SV=1	493114	479460	539594	476016	442530	454871	450494	553485	481862	443608	507902	409476	469172	453038	444234
tr|A0A024R6M6|A0A024R6M6_HUMAN	6	BCL2-associated athanogene 5 OS=Homo sapiens OX=9606 GN=BAG5 PE=2 SV=1	423893	430935	341687	364061	406828	391883	425667	503540	460164	342663	322474	282985	467610	472773	424893
tr|A0A024RA13|A0A024RA13_HUMAN	6	Chromosome 7 open reading frame 31, isoform CRA_c OS=Homo sapiens OX=9606 GN=C7orf31 PE=4 SV=1	457761	416035	418102	478445	411206	363853	402724	517786	563295	281333	308732	278224	183008	239394	222275
tr|A0A024RA80|A0A024RA80_HUMAN	6	Thioredoxin domain containing 3 (Spermatozoa), isoform CRA_a OS=Homo sapiens OX=9606 GN=TXNDC3 PE=4 SV=1	456828	425348	460892	434165	464979	390031	406337	289102	291431	421128	452564	412704	291425	307832	298561
tr|A0A087X2I1|A0A087X2I1_HUMAN	6	26S proteasome regulatory subunit 10B OS=Homo sapiens OX=9606 GN=PSMC6 PE=1 SV=1	331850	316122	457144	426401	281284	296928	263598	305062	395556	534702	481335	425769	328424	317568	325332
tr|A0A140VJI2|A0A140VJI2_HUMAN	6	Testicular tissue protein Li 56 OS=Homo sapiens OX=9606 PE=2 SV=1	893916	883845	822331	861614	697920	649820	683700	919448	910360	887022	813696	826734	425021	415550	417771
tr|A0A140VJK0|A0A140VJK0_HUMAN	6	Testicular tissue protein Li 74 OS=Homo sapiens OX=9606 PE=2 SV=1	659602	512433	637667	657748	543572	528485	564673	411794	447891	493060	532874	483038	642457	639871	633497
tr|A0A140VJN8|A0A140VJN8_HUMAN	6	Perilipin OS=Homo sapiens OX=9606 PE=2 SV=1	374300	322053	393721	368276	332328	257360	289351	285833	288830	424884	388601	368614	327877	350790	348053
tr|A0A140VJN9|A0A140VJN9_HUMAN	6	Alpha-mannosidase OS=Homo sapiens OX=9606 GN=MAN2C1 PE=2 SV=1	242230	239938	297480	301755	233073	200969	198944	229364	160955	287399	218260	267131	263697	261992	234068
tr|A0A140VJS3|A0A140VJS3_HUMAN	6	Testicular tissue protein Li 149 OS=Homo sapiens OX=9606 PE=2 SV=1	200429	203866	250754	258000	123885	161308	161546	214640	236642	300921	252036	240048	184671	190784	191467
tr|A0A140VK03|A0A140VK03_HUMAN	6	Testicular secretory protein Li 3 OS=Homo sapiens OX=9606 PE=2 SV=1	469160	471856	373651	401932	332723	299672	334207	488359	505652	327619	279233	328796	465909	483311	432277
tr|A0A140VKA6|A0A140VKA6_HUMAN	6	Testis secretory sperm-binding protein Li 233m OS=Homo sapiens OX=9606 PE=2 SV=1	1.55527e+06	1.57135e+06	1.54415e+06	1.62339e+06	1.45793e+06	1.37575e+06	1.34569e+06	1.29877e+06	1.28247e+06	1.52415e+06	1.47687e+06	1.39858e+06	1.71181e+06	1.70332e+06	1.62021e+06
tr|A0A140VKE1|A0A140VKE1_HUMAN	6	UTP--glucose-1-phosphate uridylyltransferase OS=Homo sapiens OX=9606 PE=2 SV=1	264157	245076	429724	400711	333774	266869	288283	252212	265171	447670	407837	389060	394671	413814	346242
tr|A0A1B0GW36|A0A1B0GW36_HUMAN	6	Glutamine-rich protein 2 OS=Homo sapiens OX=9606 GN=QRICH2 PE=1 SV=1	300785	222550	387994	256410	448982	417956	322938	131564	115062	300426	245880	185792	210939	201462	163607
tr|A0A384ME17|A0A384ME17_HUMAN	6	Elongation factor Tu OS=Homo sapiens OX=9606 GN=TUFM PE=2 SV=1	661423	307000	604583	568314	300502	252789	264692	312846	315209	316528	273372	357112	311770	226810	193919
tr|A0A384NPU5|A0A384NPU5_HUMAN	6	Epididymis secretory sperm binding protein OS=Homo sapiens OX=9606 PE=2 SV=1	538753	588801	1.07863e+06	1.00102e+06	603034	554484	613990	430403	437715	537752	496854	485261	388634	405175	375591
tr|A7E2D8|A7E2D8_HUMAN	6	Calcium-transporting ATPase OS=Homo sapiens OX=9606 GN=ATP2B4 PE=2 SV=1	296774	259499	448407	462363	306612	359397	407303	335165	387756	391711	365289	383357	359572	381578	322258
tr|A8K5K1|A8K5K1_HUMAN	6	cDNA FLJ76296, highly similar to Homo sapiens carnitine palmitoyltransferase 1B (muscle) (CPT1B), transcript variant 1, mRNA OS=Homo sapiens OX=9606 PE=2 SV=1	431135	411986	479354	523803	289896	391699	405006	331848	390334	358208	334314	338830	435144	452657	422315
tr|A8K6V6|A8K6V6_HUMAN	6	N-acetylglucosamine-6-sulfatase OS=Homo sapiens OX=9606 PE=2 SV=1	195593	224646	304233	320620	322531	209363	314379	482619	393734	266755	272619	270105	322221	312180	315224
tr|B2R5T5|B2R5T5_HUMAN	6	Epididymis secretory sperm binding protein OS=Homo sapiens OX=9606 GN=PRKAR1A PE=2 SV=1	389638	346347	443945	412788	433651	447140	448443	313915	360891	866347	830748	800050	440075	403716	403598
tr|B3KW79|B3KW79_HUMAN	6	Carboxypeptidase OS=Homo sapiens OX=9606 PE=2 SV=1	779916	720643	925401	973793	729789	640279	738206	605933	679760	618873	578290	575179	999952	1.00328e+06	940912
tr|B5MDF5|B5MDF5_HUMAN	6	GTP-binding nuclear protein Ran OS=Homo sapiens OX=9606 GN=RAN PE=1 SV=1	1.62483e+06	1.49769e+06	1.79961e+06	1.83375e+06	979976	947711	910203	1.05745e+06	1.13368e+06	1.83811e+06	1.64228e+06	1.62474e+06	975134	958826	921166
tr|E5KSU5|E5KSU5_HUMAN	6	Mitochondrial transcription factor A OS=Homo sapiens OX=9606 GN=TFAM PE=4 SV=1	787378	737088	518954	555058	554639	619887	632595	766941	736795	515631	457173	428700	403285	434693	467740
tr|E9PGN7|E9PGN7_HUMAN	6	Plasma protease C1 inhibitor OS=Homo sapiens OX=9606 GN=SERPING1 PE=1 SV=1	480556	385968	209000	161933	356492	404235	382507	461348	397842	279853	410176	375520	348915	313190	463522
tr|G3V5Z7|G3V5Z7_HUMAN	6	Proteasome subunit alpha type OS=Homo sapiens OX=9606 GN=PSMA6 PE=1 SV=1	1.33034e+06	1.3424e+06	1.4677e+06	1.4724e+06	858630	864039	810005	1.21091e+06	1.24092e+06	1.09593e+06	1.0334e+06	998894	1.05363e+06	1.07987e+06	953336
tr|H7BY58|H7BY58_HUMAN	6	Protein-L-isoaspartate O-methyltransferase OS=Homo sapiens OX=9606 GN=PCMT1 PE=1 SV=1	897907	916279	902281	933548	677527	657551	672865	727646	798212	927051	870803	818359	871976	872758	860700
tr|K7ELL7|K7ELL7_HUMAN	6	Glucosidase 2 subunit beta OS=Homo sapiens OX=9606 GN=PRKCSH PE=1 SV=1	365156	378420	723563	692504	381377	347032	349307	322756	314612	497150	441979	442471	372665	369953	348646
tr|Q1ZYQ1|Q1ZYQ1_HUMAN	6	Tubulin alpha chain OS=Homo sapiens OX=9606 GN=TUBA2 PE=2 SV=1	1.63873e+07	1.91777e+07	1.89333e+07	1.94849e+07	2.0403e+07	1.7238e+07	2.09292e+07	1.60726e+07	1.45507e+07	1.82866e+07	1.7337e+07	1.69412e+07	1.94778e+07	1.77621e+07	1.73151e+07
tr|Q53FI7|Q53FI7_HUMAN	6	Four and a half LIM domains 1 variant (Fragment) OS=Homo sapiens OX=9606 PE=2 SV=1	693504	651060	642520	640387	760587	692426	709118	1.33598e+06	1.35701e+06	988848	920122	904610	451413	473268	466798
tr|Q53H29|Q53H29_HUMAN	6	Nucleoporin 54kDa variant (Fragment) OS=Homo sapiens OX=9606 PE=2 SV=1	362131	314562	453590	428846	379665	345233	315890	405561	390047	388835	364230	352632	303128	291313	281475
tr|Q53S54|Q53S54_HUMAN	6	Uncharacterized protein CUL3 (Fragment) OS=Homo sapiens OX=9606 GN=CUL3 PE=3 SV=1	291947	263958	357079	407888	220715	232885	226844	258107	301302	327398	329129	285147	344595	302130	319927
tr|Q5T081|Q5T081_HUMAN	6	CHC1 protein OS=Homo sapiens OX=9606 GN=RCC1 PE=2 SV=1	442328	461956	578228	626128	275303	251925	242073	331884	304058	331788	300602	317000	399645	413348	411420
tr|Q5U5J2|Q5U5J2_HUMAN	6	CSNK2A1 protein OS=Homo sapiens OX=9606 GN=CSNK2A1 PE=1 SV=1	584354	588931	706490	710621	529357	554104	583094	532696	478381	563580	537653	532558	621975	589502	594156
tr|Q5VV23|Q5VV23_HUMAN	6	Chromosome 10 open reading frame 63, isoform CRA_b OS=Homo sapiens OX=9606 GN=ENKUR PE=1 SV=1	606666	614771	632312	651499	480394	561685	508269	413899	559074	596080	510964	549222	486019	520571	437374
tr|Q6FGH9|Q6FGH9_HUMAN	6	Dynein light chain OS=Homo sapiens OX=9606 GN=DNCL1 PE=2 SV=1	3.39502e+06	3.23368e+06	2.76932e+06	2.56563e+06	2.41168e+06	2.22942e+06	2.41489e+06	2.19612e+06	2.61732e+06	2.17505e+06	1.93133e+06	1.87307e+06	2.22592e+06	2.37044e+06	1.99794e+06
tr|Q6IBT1|Q6IBT1_HUMAN	6	Proteasome subunit beta OS=Homo sapiens OX=9606 GN=PSMB7 PE=2 SV=1	1.87628e+06	1.71981e+06	1.83743e+06	1.73585e+06	1.1492e+06	1.15329e+06	1.04802e+06	1.7504e+06	1.62321e+06	1.50851e+06	1.34397e+06	1.25209e+06	1.3889e+06	1.37287e+06	1.30653e+06
tr|Q6PUJ7|Q6PUJ7_HUMAN	6	Epididymis luminal protein 215 OS=Homo sapiens OX=9606 GN=HEL-215 PE=2 SV=1	513141	444384	504357	503842	443782	434770	439110	444192	449596	532464	494870	348528	540320	568981	533446
tr|Q7Z726|Q7Z726_HUMAN	6	Importin subunit alpha OS=Homo sapiens OX=9606 GN=KPNA2 PE=1 SV=1	528219	442138	905568	935420	293707	277965	305221	432627	443719	606938	456546	414375	343295	382882	354225
tr|Q8TC62|Q8TC62_HUMAN	6	Septin 7 OS=Homo sapiens OX=9606 GN=SEPT7 PE=2 SV=3	256631	226877	276354	298402	230478	209495	217345	244769	263752	190162	181568	177766	188327	138261	133180
tr|Q9UNM1|Q9UNM1_HUMAN	6	Chaperonin 10-related protein (Fragment) OS=Homo sapiens OX=9606 GN=EPFP1 PE=3 SV=1	7.08681e+06	6.64128e+06	6.12025e+06	6.43382e+06	5.11518e+06	4.73063e+06	4.90083e+06	5.09023e+06	5.46427e+06	6.21774e+06	5.49706e+06	5.72503e+06	6.11825e+06	6.33402e+06	5.61616e+06
tr|V9HW63|V9HW63_HUMAN	6	Epididymis secretory sperm binding protein Li 97n OS=Homo sapiens OX=9606 GN=HEL-S-97n PE=2 SV=1	341561	293434	341053	347463	306521	321128	316183	410417	421782	378645	369942	364165	275433	263803	240440
tr|V9HWB9|V9HWB9_HUMAN	6	L-lactate dehydrogenase OS=Homo sapiens OX=9606 GN=HEL-S-133P PE=2 SV=1	1.4253e+06	1.25465e+06	1.79521e+06	1.82465e+06	1.54536e+06	1.41893e+06	1.57457e+06	1.20734e+06	1.41862e+06	1.78258e+06	1.6396e+06	1.53277e+06	1.99928e+06	2.02457e+06	1.93453e+06
tr|V9HWF4|V9HWF4_HUMAN	6	Phosphoglycerate kinase OS=Homo sapiens OX=9606 GN=HEL-S-68p PE=2 SV=1	504940	311853	345154	403953	329712	310345	313710	305259	314995	449442	382200	385940	342376	339865	281143
sp|A6NDG6|PGP_HUMAN	5	Glycerol-3-phosphate phosphatase OS=Homo sapiens OX=9606 GN=PGP PE=1 SV=1	185366	211314	361784	365141	181527	138967	190541	437224	424670	176791	166762	182060	377193	345586	327875
sp|P02533|K1C14_HUMAN	5	Keratin, type I cytoskeletal 14 OS=Homo sapiens OX=9606 GN=KRT14 PE=1 SV=4	107926	38679.8	199048	50681.3	34935.2	600078	55012.8	254129	73913.9	51016.6	42812.1	192552	330481	51603	835716
sp|P13073|COX41_HUMAN	5	Cytochrome c oxidase subunit 4 isoform 1, mitochondrial OS=Homo sapiens OX=9606 GN=COX4I1 PE=1 SV=1	2.23607e+06	2.22755e+06	2.6878e+06	2.47104e+06	1.80758e+06	1.79358e+06	1.88719e+06	1.60221e+06	1.90817e+06	1.63221e+06	1.48092e+06	1.5198e+06	2.02583e+06	2.1709e+06	1.88981e+06
sp|P19652|A1AG2_HUMAN	5	Alpha-1-acid glycoprotein 2 OS=Homo sapiens OX=9606 GN=ORM2 PE=1 SV=2	604045	530000	317150	432931	552109	981871	950644	862222	959125	594902	935076	1.0915e+06	631677	578835	1.0255e+06
sp|P20674|COX5A_HUMAN	5	Cytochrome c oxidase subunit 5A, mitochondrial OS=Homo sapiens OX=9606 GN=COX5A PE=1 SV=2	865411	886271	942528	1.03249e+06	798150	746942	789407	813181	846293	660961	598247	618213	859614	825561	784827
sp|P25789|PSA4_HUMAN	5	Proteasome subunit alpha type-4 OS=Homo sapiens OX=9606 GN=PSMA4 PE=1 SV=1	1.69147e+06	1.54917e+06	1.66399e+06	1.58713e+06	1.00782e+06	1.10025e+06	1.09525e+06	1.57597e+06	1.71965e+06	1.4729e+06	1.39315e+06	1.22038e+06	1.32916e+06	1.31307e+06	1.32187e+06
sp|P34932|HSP74_HUMAN	5	Heat shock 70 kDa protein 4 OS=Homo sapiens OX=9606 GN=HSPA4 PE=1 SV=4	261856	303418	264721	304485	211973	242140	213921	206891	260042	328135	263165	297634	210849	163215	197629
sp|P48047|ATPO_HUMAN	5	ATP synthase subunit O, mitochondrial OS=Homo sapiens OX=9606 GN=ATP5PO PE=1 SV=1	1.17883e+06	1.14485e+06	1.27445e+06	1.30179e+06	910660	837883	906746	892685	891730	926516	816763	847501	1.00342e+06	1.03573e+06	1.00072e+06
sp|P63261|ACTG_HUMAN	5	Actin, cytoplasmic 2 OS=Homo sapiens OX=9606 GN=ACTG1 PE=1 SV=1	626253	569703	635166	632607	320093	475010	497603	540093	570754	603256	571671	557068	416680	406147	633407
sp|Q15046|SYK_HUMAN	5	Lysine--tRNA ligase OS=Homo sapiens OX=9606 GN=KARS PE=1 SV=3	119557	89526.4	271728	291799	171550	162688	155963	232678	221375	248028	250677	256940	262568	228179	254745
sp|Q5T124|UBX11_HUMAN	5	UBX domain-containing protein 11 OS=Homo sapiens OX=9606 GN=UBXN11 PE=1 SV=2	200625	194233	124792	69909.5	187341	190856	186914	202016	234872	269790	238643	286211	131347	123479	111137
sp|Q5T5A4|CA194_HUMAN	5	Uncharacterized protein C1orf194 OS=Homo sapiens OX=9606 GN=C1orf194 PE=2 SV=1	355414	335800	344207	343220	312756	296109	302711	282592	409977	473121	282736	428867	329266	332862	408490
sp|Q5T655|CFA58_HUMAN	5	Cilia- and flagella-associated protein 58 OS=Homo sapiens OX=9606 GN=CFAP58 PE=1 SV=1	172501	145095	151037	135276	152068	126942	123923	134486	125322	134165	119271	129215	120327	128451	113240
sp|Q5T9G4|ARM12_HUMAN	5	Armadillo repeat-containing protein 12 OS=Homo sapiens OX=9606 GN=ARMC12 PE=2 SV=1	794696	811236	860153	918108	645521	807439	788965	813086	802285	757229	772537	728066	712860	677620	694549
sp|Q5VTH2|FLTOP_HUMAN	5	Protein Flattop OS=Homo sapiens OX=9606 GN=CFAP126 PE=2 SV=1	320018	274805	299060	285494	271233	245055	262558	229348	233989	265136	245026	257762	231106	233720	210216
sp|Q6X784|ZPBP2_HUMAN	5	Zona pellucida-binding protein 2 OS=Homo sapiens OX=9606 GN=ZPBP2 PE=2 SV=1	435569	370005	634933	703470	385018	608504	641472	816874	1.16481e+06	648752	383422	541560	798705	696516	572863
sp|Q6ZN84|CCD81_HUMAN	5	Coiled-coil domain-containing protein 81 OS=Homo sapiens OX=9606 GN=CCDC81 PE=2 SV=2	225156	220632	241264	255107	225029	210633	231015	199679	211008	207913	180487	177812	181944	199145	177328
sp|Q76KD6|SPERI_HUMAN	5	Speriolin OS=Homo sapiens OX=9606 GN=SPATC1 PE=2 SV=2	367396	321566	179976	187217	298378	272663	276728	202473	204859	151334	98557.6	143996	108757	75319.1	105288
sp|Q8IZ16|CG061_HUMAN	5	Uncharacterized protein C7orf61 OS=Homo sapiens OX=9606 GN=C7orf61 PE=2 SV=1	699651	727192	941970	918453	602498	764381	789023	809085	807609	563417	566215	553086	834603	926912	793743
sp|Q8WW14|CJ082_HUMAN	5	Uncharacterized protein C10orf82 OS=Homo sapiens OX=9606 GN=C10orf82 PE=2 SV=3	837566	780309	812803	822757	794267	740997	762927	667729	658560	805624	680419	760021	666132	673386	645979
sp|Q96C74|ROP1L_HUMAN	5	Ropporin-1-like protein OS=Homo sapiens OX=9606 GN=ROPN1L PE=1 SV=2	436878	421086	389550	403979	392354	361111	394774	306287	338894	347595	318476	329717	329416	371072	315201
sp|Q96LK8|SPT32_HUMAN	5	Spermatogenesis-associated protein 32 OS=Homo sapiens OX=9606 GN=SPATA32 PE=1 SV=3	983720	962948	501127	492754	515806	476523	507216	647556	751581	551198	522342	508933	298806	318560	301014
sp|Q96MA6|KAD8_HUMAN	5	Adenylate kinase 8 OS=Homo sapiens OX=9606 GN=AK8 PE=1 SV=1	287669	245510	231784	248957	255831	239584	234279	203297	170460	268369	252458	225124	235873	222731	212514
tr|A0A024R5Z9|A0A024R5Z9_HUMAN	5	Pyruvate kinase OS=Homo sapiens OX=9606 GN=PKM2 PE=3 SV=1	282369	291514	384317	368960	473710	452871	489066	591917	524603	429939	424608	393536	495252	440549	462988
tr|A0A024R7J0|A0A024R7J0_HUMAN	5	Protein kinase, cAMP-dependent, catalytic, alpha, isoform CRA_c OS=Homo sapiens OX=9606 GN=PRKACA PE=3 SV=1	876192	775639	1.00929e+06	1.01212e+06	912840	876175	921215	805064	905210	1.31209e+06	682447	1.1418e+06	996663	1.01239e+06	603776
tr|A0A024RE27|A0A024RE27_HUMAN	5	Fumarylacetoacetate hydrolase domain containing 2A, isoform CRA_a OS=Homo sapiens OX=9606 GN=FAHD2A PE=4 SV=1	386419	391148	466683	436963	327689	297061	316541	368283	368886	390844	324105	341015	316247	335052	288522
tr|A0A087WVQ6|A0A087WVQ6_HUMAN	5	Clathrin heavy chain OS=Homo sapiens OX=9606 GN=CLTC PE=1 SV=1	261914	230466	320851	334826	178688	178620	180753	195909	198014	280617	281486	264790	251652	273162	272935
tr|A0A140VK00|A0A140VK00_HUMAN	5	Testicular tissue protein Li 227 OS=Homo sapiens OX=9606 PE=2 SV=1	443107	355812	168758	144751	362160	330960	277387	339659	230259	272660	311515	361760	413312	389097	391573
tr|A0A140VK56|A0A140VK56_HUMAN	5	Transaldolase OS=Homo sapiens OX=9606 PE=2 SV=1	307716	310054	416136	409618	276615	213939	250681	195959	220926	406809	378941	387908	361870	334098	314574
tr|A0A140VKB0|A0A140VKB0_HUMAN	5	Testis secretory sperm-binding protein Li 237E OS=Homo sapiens OX=9606 PE=2 SV=1	358011	335404	322181	288197	269227	223004	241882	252448	236585	337538	305209	302938	358333	422266	380778
tr|A0A384MR00|A0A384MR00_HUMAN	5	Epididymis secretory sperm binding protein OS=Homo sapiens OX=9606 PE=2 SV=1	130565	133903	120461	145025	151276	142539	144187	147175	151415	143414	128471	117247	112756	120964	108796
tr|A0A384NL93|A0A384NL93_HUMAN	5	Epididymis secretory sperm binding protein OS=Homo sapiens OX=9606 PE=2 SV=1	905567	856677	948115	950660	717516	656830	677676	783116	752856	641154	556847	625824	829405	797888	757982
tr|A8KA83|A8KA83_HUMAN	5	Epididymis secretory sperm binding protein OS=Homo sapiens OX=9606 PE=1 SV=1	860200	874848	1.39041e+06	1.42656e+06	811351	810797	926731	994541	1.07245e+06	1.00374e+06	977571	1.02658e+06	815880	787874	740232
tr|B2RB06|B2RB06_HUMAN	5	cDNA, FLJ95242, highly similar to Homo sapiens L-3-hydroxyacyl-Coenzyme A dehydrogenase, short chain (HADHSC), mRNA OS=Homo sapiens OX=9606 PE=2 SV=1	376380	338635	309880	338686	294653	239062	341127	208702	127483	320278	316882	333892	235597	358416	288707
tr|B2RE88|B2RE88_HUMAN	5	cDNA, FLJ96465, highly similar to Homo sapiens solute carrier family 25 (mitochondrial carrier;phosphate carrier), member 3 (SLC25A3), nuclear gene encodingmitochondrial protein, transcript variant 1b... OS=Homo sapiens OX=9606 PE=2 SV=1	1.4481e+06	1.38752e+06	1.44397e+06	1.5209e+06	1.14502e+06	1.30686e+06	1.37138e+06	1.21578e+06	1.28144e+06	1.16589e+06	1.23694e+06	1.18576e+06	1.32161e+06	1.43473e+06	1.40892e+06
tr|E2ITD8|E2ITD8_HUMAN	5	CABYRa OS=Homo sapiens OX=9606 PE=2 SV=1	2.39413e+06	2.1349e+06	2.02429e+06	1.98423e+06	1.88564e+06	1.66327e+06	1.72899e+06	2.04322e+06	1.92806e+06	2.16329e+06	2.0578e+06	1.88488e+06	2.95775e+06	3.0144e+06	2.20949e+06
tr|E5KRK5|E5KRK5_HUMAN	5	Mitochondrial NADH-ubiquinone oxidoreductase 75 kDa subunit OS=Homo sapiens OX=9606 GN=NDUFS1 PE=3 SV=1	140206	154036	160712	156127	172345	142526	192978	169774	240619	185751	164359	145343	144853	161157	138168
tr|E9KL36|E9KL36_HUMAN	5	Transthyretin OS=Homo sapiens OX=9606 GN=TTR PE=2 SV=1	965879	880678	438664	488918	677467	842381	807490	889652	974852	606978	915334	1.03383e+06	767582	727948	1.16809e+06
tr|H3BPB8|H3BPB8_HUMAN	5	Mannose-6-phosphate isomerase OS=Homo sapiens OX=9606 GN=MPI PE=1 SV=1	151893	143359	141469	171940	202007	154058	112828	193488	193341	220318	213644	183467	181770	176684	165922
tr|H7C4C9|H7C4C9_HUMAN	5	Protein FAM161A (Fragment) OS=Homo sapiens OX=9606 GN=FAM161A PE=1 SV=1	328908	312755	190979	181653	215008	201003	199344	158266	129061	167531	162063	171316	159524	158782	157801
tr|J3KPX7|J3KPX7_HUMAN	5	Prohibitin-2 OS=Homo sapiens OX=9606 GN=PHB2 PE=1 SV=2	188062	176232	196309	205154	158542	162901	151232	134043	188895	192639	161218	184117	221337	212099	215239
tr|Q53FT8|Q53FT8_HUMAN	5	Proteasome subunit beta (Fragment) OS=Homo sapiens OX=9606 PE=2 SV=1	1.13336e+06	1.13719e+06	1.19175e+06	1.18346e+06	631390	664058	658132	842878	973123	886500	842858	755522	890110	842676	793161
tr|Q5VWC4|Q5VWC4_HUMAN	5	26S proteasome non-ATPase regulatory subunit 4 OS=Homo sapiens OX=9606 GN=PSMD4 PE=1 SV=1	182919	204254	211710	201039	154515	128265	124993	174849	173975	264778	283805	258997	121248	115336	177395
sp|A1A519|F170A_HUMAN	4	Protein FAM170A OS=Homo sapiens OX=9606 GN=FAM170A PE=2 SV=1	117960	116334	151120	140101	116697	104895	115567	92038.9	80433.7	131530	125185	132480	131077	127289	138909
sp|A7E2U8|CD047_HUMAN	4	UPF0602 protein C4orf47 OS=Homo sapiens OX=9606 GN=C4orf47 PE=2 SV=1	183466	186771	196719	195706	189247	177224	196684	226347	295668	172287	172042	198907	154547	201741	151978
sp|O00519|FAAH1_HUMAN	4	Fatty-acid amide hydrolase 1 OS=Homo sapiens OX=9606 GN=FAAH PE=1 SV=2	149396	170320	217985	242502	185111	180790	154634	184524	201196	239435	186541	242014	75597.4	113740	145305
sp|O43236|SEPT4_HUMAN	4	Septin-4 OS=Homo sapiens OX=9606 GN=SEPT4 PE=1 SV=1	222384	212522	223526	233860	198230	226056	206133	198662	269656	147691	148836	104211	200973	118592	159833
sp|O43837|IDH3B_HUMAN	4	Isocitrate dehydrogenase [NAD] subunit beta, mitochondrial OS=Homo sapiens OX=9606 GN=IDH3B PE=1 SV=2	378255	176362	157652	175205	112709	123633	131049	143603	196435	144220	120967	141658	190689	181870	162031
sp|O75947|ATP5H_HUMAN	4	ATP synthase subunit d, mitochondrial OS=Homo sapiens OX=9606 GN=ATP5PD PE=1 SV=3	747537	754196	805613	814112	610123	608753	643976	671500	656664	628475	588822	569784	779962	743732	635531
sp|P02760|AMBP_HUMAN	4	Protein AMBP OS=Homo sapiens OX=9606 GN=AMBP PE=1 SV=1	618781	685303	390020	385741	606604	881689	746769	688836	690637	536398	783165	843627	666738	587770	903799
sp|P0C5Z0|H2AB2_HUMAN	4	Histone H2A-Bbd type 2/3 OS=Homo sapiens OX=9606 GN=H2AFB2 PE=1 SV=1	1.24432e+06	1.27529e+06	1.69026e+06	1.62116e+06	519591	567959	621564	766650	789853	210774	196088	330706	1.3863e+06	1.08931e+06	1.26207e+06
sp|P13647|K2C5_HUMAN	4	Keratin, type II cytoskeletal 5 OS=Homo sapiens OX=9606 GN=KRT5 PE=1 SV=3	117580	52311.9	263690	82686.5	54570.5	530828	81589.7	262318	123480	112974	57936	53279.3	184909	96843.4	281030
sp|P50213|IDH3A_HUMAN	4	Isocitrate dehydrogenase [NAD] subunit alpha, mitochondrial OS=Homo sapiens OX=9606 GN=IDH3A PE=1 SV=1	387664	349057	294184	317949	273202	263773	269974	367954	404679	349339	330395	330325	408120	391166	384466
sp|P59282|TPPP2_HUMAN	4	Tubulin polymerization-promoting protein family member 2 OS=Homo sapiens OX=9606 GN=TPPP2 PE=1 SV=2	641411	664172	435010	430570	1.65911e+06	1.47802e+06	1.60632e+06	1.6682e+06	1.8093e+06	847670	739221	734186	239110	235440	212542
sp|P59910|DJB13_HUMAN	4	DnaJ homolog subfamily B member 13 OS=Homo sapiens OX=9606 GN=DNAJB13 PE=1 SV=1	329696	316838	309099	312679	307701	309045	303578	278177	1.42254e+06	272685	258133	277162	261633	277145	238178
sp|Q5BN46|CI116_HUMAN	4	UPF0691 protein C9orf116 OS=Homo sapiens OX=9606 GN=C9orf116 PE=1 SV=1	229544	212106	219609	205527	214227	179151	198933	174078	185714	199740	171201	187205	171282	184459	154704
sp|Q5JX69|F209B_HUMAN	4	Protein FAM209B OS=Homo sapiens OX=9606 GN=FAM209B PE=2 SV=1	459736	501671	499062	444812	455996	529661	605186	579272	719898	447579	420967	418913	525665	459867	480707
sp|Q5T871|LELP1_HUMAN	4	Late cornified envelope-like proline-rich protein 1 OS=Homo sapiens OX=9606 GN=LELP1 PE=3 SV=1	1.47726e+06	1.31961e+06	1.12444e+06	1.08602e+06	1.38548e+06	1.24624e+06	1.30248e+06	1.01842e+06	1.08506e+06	1.64426e+06	1.36249e+06	1.60084e+06	1.30784e+06	1.49189e+06	1.27587e+06
sp|Q5TEZ5|CF163_HUMAN	4	Uncharacterized protein C6orf163 OS=Homo sapiens OX=9606 GN=C6orf163 PE=4 SV=2	116699	110080	101691	98228.8	138960	123898	123880	135944	107284	96903.4	107261	88101	73993.1	99267.8	97702.2
sp|Q6ZNM6|TEX43_HUMAN	4	Testis-expressed protein 43 OS=Homo sapiens OX=9606 GN=TEX43 PE=2 SV=1	456547	387838	391830	391909	373895	364635	382870	180267	221872	343492	298264	303626	230300	241417	193782
sp|Q6ZQR2|CFA77_HUMAN	4	Cilia- and flagella-associated protein 77 OS=Homo sapiens OX=9606 GN=CFAP77 PE=1 SV=1	208951	187287	210575	186121	183669	165310	173032	171035	144287	178640	158528	176262	148815	158581	133556
sp|Q8N5Q1|F71E2_HUMAN	4	Protein FAM71E2 OS=Homo sapiens OX=9606 GN=FAM71E2 PE=2 SV=3	196925	185008	165931	155486	171367	187551	182509	176112	168111	220703	174802	197564	148492	153954	161169
sp|Q8NA47|CCD63_HUMAN	4	Coiled-coil domain-containing protein 63 OS=Homo sapiens OX=9606 GN=CCDC63 PE=2 SV=1	76518.6	73129.4	82087.6	78073.4	78139.7	68496.4	77424.6	82964.1	64797.1	86839.3	73856.4	85556.5	78041.5	68389.6	57328.4
sp|Q8NEH6|MNS1_HUMAN	4	Meiosis-specific nuclear structural protein 1 OS=Homo sapiens OX=9606 GN=MNS1 PE=2 SV=2	101541	81767.7	90826.5	81426.8	89073.2	77586.6	84491.3	82527.9	85263.2	100001	96772	79732.2	74779.4	81601.3	87793.6
sp|Q8WW22|DNJA4_HUMAN	4	DnaJ homolog subfamily A member 4 OS=Homo sapiens OX=9606 GN=DNAJA4 PE=1 SV=1	327186	287025	335855	326235	314821	303474	306690	368813	361426	350755	320311	288420	342745	340984	288605
sp|Q8WWB3|DYDC1_HUMAN	4	DPY30 domain-containing protein 1 OS=Homo sapiens OX=9606 GN=DYDC1 PE=1 SV=1	303929	273890	274889	242807	300606	294643	283200	278144	250394	264487	259315	263062	259339	265660	216682
sp|Q96M32|KAD7_HUMAN	4	Adenylate kinase 7 OS=Homo sapiens OX=9606 GN=AK7 PE=1 SV=3	266021	221414	247262	220712	251767	232237	242485	219477	224707	215968	206755	217594	211319	222126	214427
sp|Q96QV6|H2A1A_HUMAN	4	Histone H2A type 1-A OS=Homo sapiens OX=9606 GN=HIST1H2AA PE=1 SV=3	2.39745e+06	3.9119e+06	4.73288e+06	5.05261e+06	2.58302e+06	2.76889e+06	2.9322e+06	1.72763e+06	1.59145e+06	2.90059e+06	2.16269e+06	2.55581e+06	3.10094e+06	3.57983e+06	3.54381e+06
sp|Q9H1X1|RSPH9_HUMAN	4	Radial spoke head protein 9 homolog OS=Homo sapiens OX=9606 GN=RSPH9 PE=1 SV=1	458211	466805	397442	495725	353241	352976	467219	295549	429055	409704	353322	398511	388385	296829	256824
sp|Q9UFE4|CCD39_HUMAN	4	Coiled-coil domain-containing protein 39 OS=Homo sapiens OX=9606 GN=CCDC39 PE=2 SV=3	141143	124956	113707	124264	145924	107264	129128	109867	108607	932108	81390.3	103128	100025	101825	81865.1
sp|Q9UHP6|RSP14_HUMAN	4	Radial spoke head 14 homolog OS=Homo sapiens OX=9606 GN=RSPH14 PE=1 SV=1	103952	70082.3	111851	104831	101911	65559.1	75154.3	99240.7	92730.7	102851	99026.2	87514.9	94531.3	114367	117666
sp|Q9Y266|NUDC_HUMAN	4	Nuclear migration protein nudC OS=Homo sapiens OX=9606 GN=NUDC PE=1 SV=1	225401	222433	205000	187148	127313	120201	115626	202031	174411	183700	188181	159378	134096	150987	126337
tr|A0A024R7A8|A0A024R7A8_HUMAN	4	Aldo-keto reductase family 1, member B1 (Aldose reductase), isoform CRA_a OS=Homo sapiens OX=9606 GN=AKR1B1 PE=4 SV=1	180901	169611	215210	203519	174396	179652	174871	180485	198587	205811	230521	221951	201933	185684	188303
tr|A0A024RBX9|A0A024RBX9_HUMAN	4	Pyruvate dehydrogenase E1 component subunit alpha OS=Homo sapiens OX=9606 GN=PDHA1 PE=4 SV=1	346088	328487	360624	345055	370933	353383	350076	362542	356962	333476	337390	325779	403977	422793	362696
tr|A0A024RD93|A0A024RD93_HUMAN	4	Phosphoribosylaminoimidazole carboxylase, phosphoribosylaminoimidazole succinocarboxamide synthetase, isoform CRA_c OS=Homo sapiens OX=9606 GN=PAICS PE=3 SV=1	206230	205679	249323	240890	172030	143609	151489	175547	186811	232026	217913	210827	187872	183964	198598
tr|A0A024RDG4|A0A024RDG4_HUMAN	4	NAD(P)(+)--arginine ADP-ribosyltransferase OS=Homo sapiens OX=9606 GN=ART3 PE=3 SV=1	68928.7	72577.6	90228.3	85104.8	115477	108853	127563	92653.9	48612.8	77691	90013.6	82149.7	80998.9	102934	86370.6
tr|A0A024RDT6|A0A024RDT6_HUMAN	4	Chromosome 13 open reading frame 1, isoform CRA_a OS=Homo sapiens OX=9606 GN=C13orf1 PE=2 SV=1	254930	222619	344677	330846	168360	172210	169581	234930	261187	223230	216422	198386	259543	271545	238209
tr|A0A080YUZ6|A0A080YUZ6_HUMAN	4	Epididymis secretory sperm binding protein Li 6a OS=Homo sapiens OX=9606 GN=LYZB PE=2 SV=1	741929	737479	947415	1.13727e+06	653146	651038	736027	766803	875876	824086	714905	737526	955224	911240	805809
tr|A0A087WU50|A0A087WU50_HUMAN	4	Spermatogenesis-associated protein 3 OS=Homo sapiens OX=9606 GN=SPATA3 PE=1 SV=1	367569	351441	314919	346620	480255	469338	481777	338050	341318	477178	381705	422009	27265.8	14751	67057.6
tr|A0A087WYS6|A0A087WYS6_HUMAN	4	Proteasome endopeptidase complex OS=Homo sapiens OX=9606 GN=PSMA8 PE=1 SV=1	375496	503158	523491	500878	375978	335860	326343	607217	576718	486353	447754	484150	445922	430500	372682
tr|A0A087X0F7|A0A087X0F7_HUMAN	4	RIB43A domain with coiled-coils 2 OS=Homo sapiens OX=9606 GN=RIBC2 PE=1 SV=1	285422	254065	259824	244219	240855	224680	263487	229061	248141	276064	239222	251278	221832	212668	228277
tr|A0A090N8G0|A0A090N8G0_HUMAN	4	Glycyl-tRNA synthetase OS=Homo sapiens OX=9606 GN=GARS PE=4 SV=1	159982	139834	142051	146051	270515	113449	298244	115143	107485	418203	163434	153558	279775	292944	117843
tr|A0A0S2Z3L0|A0A0S2Z3L0_HUMAN	4	Electron-transfer-flavoprotein alpha polypeptide isoform 1 (Fragment) OS=Homo sapiens OX=9606 GN=ETFA PE=2 SV=1	241399	289516	361744	343402	225148	190153	237736	362443	307776	328765	270196	285268	302945	201255	193215
tr|A0A0S2Z410|A0A0S2Z410_HUMAN	4	Epididymis secretory sperm binding protein (Fragment) OS=Homo sapiens OX=9606 GN=HSD17B10 PE=2 SV=1	228900	234323	338102	323153	250419	203634	244468	264707	250867	272095	241709	245356	289051	291740	279374
tr|A0A140VJD5|A0A140VJD5_HUMAN	4	Testicular tissue protein Li 15 OS=Homo sapiens OX=9606 PE=2 SV=1	429652	418934	390407	394693	271546	241178	237512	390162	389212	313826	308683	307702	406167	408592	391139
tr|A0A140VJU1|A0A140VJU1_HUMAN	4	Sperm acrosome associated 4 OS=Homo sapiens OX=9606 GN=SPACA4 PE=2 SV=1	4.0782e+06	4.15167e+06	5.26095e+06	5.02272e+06	2.24772e+06	2.63915e+06	2.97366e+06	2.81163e+06	3.30304e+06	2.87941e+06	2.97264e+06	2.84091e+06	3.63998e+06	4.27709e+06	3.61316e+06
tr|A0A140VJU2|A0A140VJU2_HUMAN	4	Testicular tissue protein Li 168 OS=Homo sapiens OX=9606 PE=2 SV=1	297289	301221	318816	288250	258545	204170	217712	189303	195014	178829	191278	168809	198123	208131	196225
tr|A0A140VJX3|A0A140VJX3_HUMAN	4	Sulfurtransferase OS=Homo sapiens OX=9606 PE=2 SV=1	357162	225993	448969	470435	400193	375015	422788	365485	467919	397626	373064	377569	373542	350431	339712
tr|A0A140VK85|A0A140VK85_HUMAN	4	Testis secretory sperm-binding protein Li 212a OS=Homo sapiens OX=9606 PE=2 SV=1	154666	193298	256783	207296	201633	174633	230959	583498	474053	288379	273069	336155	282469	269103	227240
tr|A0A140VKB6|A0A140VKB6_HUMAN	4	Spermatogenesis associated 19, isoform CRA_a OS=Homo sapiens OX=9606 GN=SPATA19 PE=2 SV=1	513195	488120	449172	476583	376480	407451	480481	422813	435777	461619	436718	447874	381432	357332	370412
tr|A0A1B0GVQ3|A0A1B0GVQ3_HUMAN	4	Coiled-coil domain-containing 200 OS=Homo sapiens OX=9606 GN=CCDC200 PE=4 SV=1	294790	274546	184479	157985	245271	201855	213891	176648	166255	238407	218730	225373	178946	190154	174637
tr|A0A1L5BXV2|A0A1L5BXV2_HUMAN	4	Receptor expression-enhancing protein OS=Homo sapiens OX=9606 GN=REEP6 PE=2 SV=1	524985	392907	791052	775436	417448	490816	502181	410575	388862	863402	866074	703875	501976	517132	473481
tr|A0A384MDL3|A0A384MDL3_HUMAN	4	Epididymis secretory sperm binding protein OS=Homo sapiens OX=9606 PE=2 SV=1	173111	166351	196347	208258	165817	148319	150159	201017	176389	221356	183101	178535	179305	185143	188867
tr|A0A384MEE7|A0A384MEE7_HUMAN	4	Epididymis secretory sperm binding protein OS=Homo sapiens OX=9606 PE=2 SV=1	254954	213568	402558	367513	215062	227788	194545	197943	187613	248780	247894	245772	237763	228346	230267
tr|A0A385HW02|A0A385HW02_HUMAN	4	Mutant hemoglobin subunit alpha 2 OS=Homo sapiens OX=9606 GN=HBA2 PE=3 SV=1	1.11952e+06	1.28836e+06	658192	615156	806517	1.17073e+06	1.14873e+06	1.01479e+06	1.471e+06	1.51659e+06	1.76506e+06	2.09102e+06	983494	906794	1.25583e+06
tr|A0MNP0|A0MNP0_HUMAN	4	CDW9/WDR51B OS=Homo sapiens OX=9606 GN=WDR51B PE=2 SV=1	415131	414485	280695	271281	273281	261035	241447	177432	201537	233066	223351	239260	238357	221318	209755
tr|A7E261|A7E261_HUMAN	4	5-oxoprolinase (ATP-hydrolysing) OS=Homo sapiens OX=9606 GN=OPLAH PE=2 SV=1	205609	204786	73786.3	27866.6	84092	88788.4	92897.8	249827	235362	76658.3	62896.9	71193.8	36888.7	37266.9	13471.3
tr|A8K607|A8K607_HUMAN	4	cDNA FLJ76855, highly similar to Homo sapiens exportin 7 (XPO7), mRNA OS=Homo sapiens OX=9606 PE=2 SV=1	194165	115440	174498	202702	225309	129523	139432	170661	157044	179011	204895	154304	104334	122317	124466
tr|B2R673|B2R673_HUMAN	4	Dihydrolipoamide acetyltransferase component of pyruvate dehydrogenase complex OS=Homo sapiens OX=9606 PE=2 SV=1	244725	200460	325695	334536	331783	328820	321255	340372	327902	320833	285196	281136	366579	376915	323369
tr|B2R9P5|B2R9P5_HUMAN	4	cDNA, FLJ94497, highly similar to Homo sapiens a disintegrin and metalloprotease domain 32 (ADAM32), mRNA OS=Homo sapiens OX=9606 PE=2 SV=1	170282	161496	89832.9	87855.4	167930	156317	161119	131991	151148	144722	146396	144167	163275	175363	158183
tr|B4DT01|B4DT01_HUMAN	4	cDNA FLJ60347, highly similar to Homo sapiens hydroxyacylglutathione hydrolase (HAGH), transcript variant 1, mRNA OS=Homo sapiens OX=9606 PE=2 SV=1	252583	163754	323062	333875	261153	241074	247266	184413	152446	175043	188253	180076	172075	159322	163197
tr|B4DX81|B4DX81_HUMAN	4	HCG15219, isoform CRA_b OS=Homo sapiens OX=9606 GN=hCG_15219 PE=2 SV=1	149588	148610	184938	165395	127558	106370	116957	115935	113380	123313	105033	126466	87686.1	99981.8	106988
tr|B7Z6R7|B7Z6R7_HUMAN	4	Serine/threonine-protein phosphatase OS=Homo sapiens OX=9606 PE=2 SV=1	136338	119300	110017	106281	152027	152199	156631	139146	114779	174116	200215	174342	163596	169256	165247
tr|B8ZWD9|B8ZWD9_HUMAN	4	Diazepam binding inhibitor, splice form 1D(2) OS=Homo sapiens OX=9606 GN=DBI PE=2 SV=1	172981	178112	228440	160309	250876	222507	261783	342795	294274	237352	244245	195007	155998	142096	101801
tr|C9JFR7|C9JFR7_HUMAN	4	Cytochrome c (Fragment) OS=Homo sapiens OX=9606 GN=CYCS PE=1 SV=1	558674	647273	677531	690131	534339	488566	571135	582966	514571	498542	496407	488478	578984	529782	547807
tr|D6RI10|D6RI10_HUMAN	4	Serine protease inhibitor Kazal-type 2 OS=Homo sapiens OX=9606 GN=SPINK2 PE=1 SV=1	1.05149e+06	1.01741e+06	1.60426e+06	1.49417e+06	970169	912164	968858	1.03285e+06	1.08736e+06	1.31231e+06	1.10303e+06	1.35417e+06	1.35738e+06	1.51144e+06	1.27016e+06
tr|D9IAI1|D9IAI1_HUMAN	4	Epididymis secretory protein Li 34 OS=Homo sapiens OX=9606 GN=HEL-S-34 PE=2 SV=1	345569	327353	300156	352700	279893	255218	249090	448063	449465	287149	293386	277360	336358	305795	311864
tr|E7ERD7|E7ERD7_HUMAN	4	Long-chain-fatty-acid--CoA ligase 6 OS=Homo sapiens OX=9606 GN=ACSL6 PE=1 SV=1	206415	214685	272322	302018	195976	196846	227364	248262	242103	226791	197473	193081	194890	167622	173771
tr|E7EX04|E7EX04_HUMAN	4	Septin-10 OS=Homo sapiens OX=9606 GN=SEPT10 PE=1 SV=1	195978	198749	211997	203567	188709	139338	158011	168259	141281	151400	168451	105934	181432	126275	106941
tr|E9PN17|E9PN17_HUMAN	4	ATP synthase subunit g, mitochondrial OS=Homo sapiens OX=9606 GN=ATP5MG PE=1 SV=1	243484	227359	299204	290012	184309	199510	214431	163545	190950	188636	162579	175645	238520	233759	223313
tr|H7C4J6|H7C4J6_HUMAN	4	Sperm-associated antigen 8 (Fragment) OS=Homo sapiens OX=9606 GN=SPAG8 PE=1 SV=1	172421	158039	159365	172141	148512	148428	150233	138336	148153	163074	134952	147608	143559	135962	130587
tr|Q1LZN1|Q1LZN1_HUMAN	4	Protamine 2 OS=Homo sapiens OX=9606 GN=PRM2 PE=1 SV=1	207807	219432	1.06487e+06	826565	466158	282872	298611	344619	439115	480061	385982	616260	403724	411492	398826
tr|Q4LE36|Q4LE36_HUMAN	4	ACLY variant protein (Fragment) OS=Homo sapiens OX=9606 GN=ACLY variant protein PE=2 SV=1	151956	143958	137499	140692	94434	93452.7	93316.6	125457	121170	162854	151682	158776	198087	178145	156190
tr|Q502X2|Q502X2_HUMAN	4	Diablo homolog (Drosophila) OS=Homo sapiens OX=9606 GN=DIABLO PE=2 SV=1	546605	529415	718952	706337	434624	423653	421294	494829	454300	394591	403210	390771	553676	587468	606260
tr|Q53HS1|Q53HS1_HUMAN	4	Achalasia, adrenocortical insufficiency, alacrimia (Allgrove, triple-A) variant (Fragment) OS=Homo sapiens OX=9606 PE=2 SV=1	287514	291783	276131	328882	193522	210654	205587	246565	133228	268841	233221	229816	199047	195852	211321
tr|Q53XL8|Q53XL8_HUMAN	4	Proteasome (Prosome, macropain) 26S subunit, ATPase, 1 OS=Homo sapiens OX=9606 GN=PSMC1 PE=2 SV=1	203346	210419	257253	264041	278517	267951	265134	407814	349320	335303	338082	352040	364184	235820	227011
tr|Q59EG8|Q59EG8_HUMAN	4	Proteasome 26S non-ATPase subunit 2 variant (Fragment) OS=Homo sapiens OX=9606 PE=2 SV=1	296367	199951	393080	268955	98360.8	228929	234412	235685	341404	413729	391927	400846	246323	249698	196932
tr|Q59FI4|Q59FI4_HUMAN	4	Importin 4 variant (Fragment) OS=Homo sapiens OX=9606 PE=2 SV=1	224697	225412	248279	299913	265388	128150	283792	342335	319170	359381	317879	178534	271788	285006	88882.4
tr|Q5D1J4|Q5D1J4_HUMAN	4	Hyaluronidase OS=Homo sapiens OX=9606 GN=SPAM1 PE=2 SV=1	251481	210563	202536	218510	189529	225697	214557	443927	410821	257350	299951	267881	333228	342235	374309
tr|Q5QP19|Q5QP19_HUMAN	4	NFS1 nitrogen fixation 1 (S. cerevisiae), isoform CRA_b OS=Homo sapiens OX=9606 GN=NFS1 PE=2 SV=1	120773	142711	177287	181200	146273	144691	132991	129877	119094	142005	124269	127957	163256	159794	157229
tr|Q63HL5|Q63HL5_HUMAN	4	Uncharacterized protein DKFZp686G12235 OS=Homo sapiens OX=9606 GN=DKFZp686G12235 PE=2 SV=1	990205	920586	470682	459709	284941	263727	268118	600758	632171	265101	286462	305051	476740	461554	483822
tr|Q6IB71|Q6IB71_HUMAN	4	Proteasome subunit alpha type OS=Homo sapiens OX=9606 GN=PSMA3 PE=2 SV=1	897631	835503	873343	886309	532341	532158	524025	770948	806764	782684	734255	730748	745541	686622	653086
tr|Q6PEJ5|Q6PEJ5_HUMAN	4	CYLC2 protein (Fragment) OS=Homo sapiens OX=9606 GN=CYLC2 PE=2 SV=1	944016	959942	762498	740537	940493	869573	946116	848662	939671	643169	555003	651975	688607	716523	665229
tr|Q7Z7M4|Q7Z7M4_HUMAN	4	Superoxide dismutase (Fragment) OS=Homo sapiens OX=9606 GN=SOD2 PE=2 SV=1	241270	250845	188538	289476	177205	156035	155781	215459	276881	195925	157310	296466	202034	261710	197236
tr|Q8NBT6|Q8NBT6_HUMAN	4	cDNA FLJ90758 fis, clone SKNMC1000082, highly similar to Mitochondrial deoxynucleotide carrier OS=Homo sapiens OX=9606 PE=2 SV=1	127877	130171	129694	140139	125739	113396	131471	120176	171152	129461	134797	134058	153347	142071	124229
tr|R4GNH3|R4GNH3_HUMAN	4	26S proteasome regulatory subunit 6A OS=Homo sapiens OX=9606 GN=PSMC3 PE=1 SV=1	309222	295158	391475	411013	282563	262117	269740	369848	313934	475711	411578	502888	291870	295137	312093
tr|V9GYM3|V9GYM3_HUMAN	4	Apolipoprotein A-II OS=Homo sapiens OX=9606 GN=APOA2 PE=1 SV=1	1.15216e+06	1.96731e+06	1.26411e+06	1.24212e+06	1.96842e+06	3.39858e+06	3.0796e+06	3.50134e+06	3.38506e+06	2.42864e+06	3.37268e+06	3.9095e+06	2.91855e+06	2.1729e+06	3.12412e+06
tr|V9HW35|V9HW35_HUMAN	4	Epididymis secretory protein Li 55 OS=Homo sapiens OX=9606 GN=HEL-S-55 PE=2 SV=1	1.97043e+06	1.89724e+06	2.11978e+06	2.19758e+06	1.98844e+06	1.72981e+06	1.74188e+06	1.58244e+06	1.58917e+06	1.95172e+06	1.72686e+06	1.67528e+06	1.94465e+06	1.93477e+06	1.9622e+06
tr|V9HW58|V9HW58_HUMAN	4	Epididymis secretory protein Li 77 OS=Homo sapiens OX=9606 GN=HEL-S-77 PE=2 SV=1	207512	155214	239338	241891	175917	163761	166269	260558	261010	322727	285934	289075	241179	242527	229793
tr|V9HWC6|V9HWC6_HUMAN	4	Peptidyl-prolyl cis-trans isomerase OS=Homo sapiens OX=9606 GN=HEL-S-39 PE=2 SV=1	582351	666665	432520	945313	164019	167131	148936	221804	293174	556148	333237	396157	203249	189437	203373
tr|V9HWC7|V9HWC7_HUMAN	4	Epididymis secretory sperm binding protein Li 128m OS=Homo sapiens OX=9606 GN=HEL-S-128m PE=2 SV=1	451808	477745	465861	448981	359657	286539	294806	487624	481869	461189	421951	451520	374355	374490	365304
tr|V9HWF6|V9HWF6_HUMAN	4	Alpha-1-acid glycoprotein OS=Homo sapiens OX=9606 GN=HEL-S-153w PE=2 SV=1	530718	476849	151078	268023	484463	508344	480667	567008	617484	417683	585747	627578	444804	486695	846208
tr|V9HWP0|V9HWP0_HUMAN	4	Pentaxin OS=Homo sapiens OX=9606 GN=HEL-S-92n PE=2 SV=1	442099	424879	689081	919221	614977	782304	703418	661794	707292	694265	626878	736810	1.00689e+06	800612	788150
tr|X5C6M5|X5C6M5_HUMAN	4	Cytochrome c oxidase subunit 2 OS=Homo sapiens OX=9606 GN=COX2 PE=3 SV=1	975284	819764	1.04934e+06	1.27736e+06	805406	1.02143e+06	1.04973e+06	1.067e+06	1.02691e+06	740802	767400	736901	1.04039e+06	1.04155e+06	1.05526e+06
sp|A0A087WWA1|P3URF_HUMAN	3	PIK3R3 upstream open reading frame protein OS=Homo sapiens OX=9606 GN=P3R3URF PE=4 SV=1	321128	353919	267504	280229	193615	280124	246281	237849	175886	281327	218623	277149	105714	185523	154318
sp|A4QMS7|CE049_HUMAN	3	Uncharacterized protein C5orf49 OS=Homo sapiens OX=9606 GN=C5orf49 PE=2 SV=1	151272	140295	156322	154235	143188	143927	153035	144334	130361	178437	148041	160588	139688	133935	132344
sp|A6NJV1|CB070_HUMAN	3	UPF0573 protein C2orf70 OS=Homo sapiens OX=9606 GN=C2orf70 PE=3 SV=1	259873	236609	201819	229965	191205	191725	200862	131025	162818	216871	191342	212210	181502	174890	170006
sp|A8MYV0|DCD2C_HUMAN	3	Doublecortin domain-containing protein 2C OS=Homo sapiens OX=9606 GN=DCDC2C PE=1 SV=3	173193	152280	154887	131762	137920	123494	126599	81755.4	83505.6	142882	119605	127707	112607	116559	101252
sp|H7C350|CC188_HUMAN	3	Coiled-coil domain-containing protein 188 OS=Homo sapiens OX=9606 GN=CCDC188 PE=3 SV=2	136679	154933	158760	164384	125284	132982	149329	122831	133351	146696	138369	112079	120898	132323	106947
sp|O00231|PSD11_HUMAN	3	26S proteasome non-ATPase regulatory subunit 11 OS=Homo sapiens OX=9606 GN=PSMD11 PE=1 SV=3	87657.6	73700.5	96297.3	94283.2	66995.5	62237.4	71509.3	74316.7	151745	102904	107198	89219.9	52334.1	38543.7	38973.9
sp|O75976|CBPD_HUMAN	3	Carboxypeptidase D OS=Homo sapiens OX=9606 GN=CPD PE=1 SV=2	587470	550350	231953	353049	181504	142831	170913	246584	213217	343229	305065	215339	307821	227590	369883
sp|P05141|ADT2_HUMAN	3	ADP/ATP translocase 2 OS=Homo sapiens OX=9606 GN=SLC25A5 PE=1 SV=7	308600	361756	308052	329373	330955	301572	346314	354275	393785	311917	309008	339109	337379	316151	283539
sp|P07814|SYEP_HUMAN	3	Bifunctional glutamate/proline--tRNA ligase OS=Homo sapiens OX=9606 GN=EPRS PE=1 SV=5	95078.8	79427.1	97389.4	74504.9	50700.5	48905.7	47688.3	80812.5	92835.5	75745.8	100400	93256.3	77853.8	73554.2	86785.6
sp|P0C874|S31D3_HUMAN	3	Spermatogenesis-associated protein 31D3 OS=Homo sapiens OX=9606 GN=SPATA31D3 PE=2 SV=1	270812	277315	281248	286247	170594	167940	169586	224208	221208	260913	253363	237622	206570	204574	264857
sp|P14927|QCR7_HUMAN	3	Cytochrome b-c1 complex subunit 7 OS=Homo sapiens OX=9606 GN=UQCRB PE=1 SV=2	374586	320915	376379	378052	283940	258096	267505	300382	330895	309684	278532	312953	293975	315347	303529
sp|P23368|MAOM_HUMAN	3	NAD-dependent malic enzyme, mitochondrial OS=Homo sapiens OX=9606 GN=ME2 PE=1 SV=1	141861	127999	120317	131439	266995	267084	241061	72050.6	91133.6	189052	166637	194004	436199	450881	175525
sp|P30049|ATPD_HUMAN	3	ATP synthase subunit delta, mitochondrial OS=Homo sapiens OX=9606 GN=ATP5F1D PE=1 SV=2	572844	595594	700299	702068	533782	455437	518348	652047	959373	483617	638897	555272	521228	502124	585650
sp|P54709|AT1B3_HUMAN	3	Sodium/potassium-transporting ATPase subunit beta-3 OS=Homo sapiens OX=9606 GN=ATP1B3 PE=1 SV=1	279073	231725	166999	181257	219259	233344	242826	245945	283532	218391	223831	228664	265466	244728	276640
sp|P55789|ALR_HUMAN	3	FAD-linked sulfhydryl oxidase ALR OS=Homo sapiens OX=9606 GN=GFER PE=1 SV=2	59498.4	48315.8	77277.6	65097.2	110355	102305	102413	36627.5	37214.7	50849.7	37617	49961	89111.5	116597	115627
sp|Q2M243|CCD27_HUMAN	3	Coiled-coil domain-containing protein 27 OS=Homo sapiens OX=9606 GN=CCDC27 PE=2 SV=2	173715	94386.9	97269.3	86242.4	133133	125675	113791	140052	116828	94147.4	131000	65239.6	111011	98045.6	115644
sp|Q4LDG9|DNAL1_HUMAN	3	Dynein light chain 1, axonemal OS=Homo sapiens OX=9606 GN=DNAL1 PE=1 SV=1	195210	190573	196467	215862	193353	189750	190244	196677	205276	232886	221495	220368	151076	167696	163957
sp|Q5JX71|F209A_HUMAN	3	Protein FAM209A OS=Homo sapiens OX=9606 GN=FAM209A PE=2 SV=1	230285	264659	229700	242430	275822	262016	338713	362144	343438	129115	133956	143818	303709	255447	224298
sp|Q5T0J7|TEX35_HUMAN	3	Testis-expressed protein 35 OS=Homo sapiens OX=9606 GN=TEX35 PE=2 SV=1	181654	192537	231520	242289	205724	180409	172391	181271	175543	168127	178477	136649	168403	172616	164225
sp|Q5T0N1|CFA70_HUMAN	3	Cilia- and flagella-associated protein 70 OS=Homo sapiens OX=9606 GN=CFAP70 PE=2 SV=3	95031.2	82824.9	73401.2	71777.7	110520	64151.2	82135.5	82150.9	61586.2	71729.8	84698.5	77078.1	91326.9	99976.3	81173.7
sp|Q5W041|ARMC3_HUMAN	3	Armadillo repeat-containing protein 3 OS=Homo sapiens OX=9606 GN=ARMC3 PE=2 SV=2	88497.4	89691.1	86399.5	78718.7	82158.7	75549.6	85922.2	80122.9	70013.5	100857	92573.9	68259.3	73332.9	76848.3	78496.7
sp|Q6NUT2|D19L2_HUMAN	3	Probable C-mannosyltransferase DPY19L2 OS=Homo sapiens OX=9606 GN=DPY19L2 PE=1 SV=2	131370	123652	103588	166281	137320	252621	237411	348352	249438	155583	163764	166331	209596	180266	189088
sp|Q8N4E7|FTMT_HUMAN	3	Ferritin, mitochondrial OS=Homo sapiens OX=9606 GN=FTMT PE=1 SV=1	175229	139801	178406	197565	76639.8	168713	92396.6	299086	301694	128498	110536	122090	183927	164231	139720
sp|Q8N7U6|EFHB_HUMAN	3	EF-hand domain-containing family member B OS=Homo sapiens OX=9606 GN=EFHB PE=2 SV=4	93546.9	89023.5	90783.4	90467.7	106272	90680.6	90227.3	90791.9	87523.2	83077.4	89360.3	91918.2	76084.4	79925.5	80449.3
sp|Q8TD57|DYH3_HUMAN	3	Dynein heavy chain 3, axonemal OS=Homo sapiens OX=9606 GN=DNAH3 PE=2 SV=1	113856	98000.5	79854.9	118212	68926.9	72187.9	73610.4	84155.5	46725	74271.9	83394	71689.1	56329.3	63341.8	70607.9
sp|Q8WZ59|TM190_HUMAN	3	Transmembrane protein 190 OS=Homo sapiens OX=9606 GN=TMEM190 PE=1 SV=1	947094	898182	796844	876764	430925	470671	546228	725590	723266	561674	577477	525861	573946	596126	551348
sp|Q92526|TCPW_HUMAN	3	T-complex protein 1 subunit zeta-2 OS=Homo sapiens OX=9606 GN=CCT6B PE=1 SV=5	168921	164523	288016	269888	244353	191540	208336	165124	161312	286427	276323	240922	234964	219650	188889
sp|Q96M91|CFA53_HUMAN	3	Cilia- and flagella-associated protein 53 OS=Homo sapiens OX=9606 GN=CFAP53 PE=1 SV=2	100080	95622.6	112983	106647	99488.5	94546.4	90526	99215.9	101732	104553	93097.6	84405	78776.1	90091.9	84965.3
sp|Q96MR6|CFA57_HUMAN	3	Cilia- and flagella-associated protein 57 OS=Homo sapiens OX=9606 GN=CFAP57 PE=2 SV=3	68896.3	70095.8	72963.5	70441.7	78924.1	76238.9	76404.8	72449.2	71898.5	53997.6	67088.4	62504.7	55732	51411.5	59344.7
sp|Q9BSF0|SMAKA_HUMAN	3	Small membrane A-kinase anchor protein OS=Homo sapiens OX=9606 GN=C2orf88 PE=1 SV=2	60652	177831	154233	55483	205422	227050	253299	198948	183357	150795	130046	257577	204103	206855	215235
sp|Q9H2U2|IPYR2_HUMAN	3	Inorganic pyrophosphatase 2, mitochondrial OS=Homo sapiens OX=9606 GN=PPA2 PE=1 SV=2	95561.6	77469	78366.6	88738.6	74645.4	80451.1	76362.4	63677.8	59765.6	86588.9	94674.6	95010.7	104247	92616.9	103514
sp|Q9NS25|SPNXB_HUMAN	3	Sperm protein associated with the nucleus on the X chromosome B1 OS=Homo sapiens OX=9606 GN=SPANXB1 PE=2 SV=2	463503	462518	456069	500214	341714	348376	343118	143806	126578	207216	169147	182220	626500	629940	602723
sp|Q9NTM9|CUTC_HUMAN	3	Copper homeostasis protein cutC homolog OS=Homo sapiens OX=9606 GN=CUTC PE=1 SV=1	206430	233597	256707	297871	156866	147982	145893	198385	178565	233180	213574	212495	104438	86286.7	84292.3
sp|Q9P2T0|THEG_HUMAN	3	Testicular haploid expressed gene protein OS=Homo sapiens OX=9606 GN=THEG PE=1 SV=1	162400	143225	102654	97181.4	170950	138198	138760	152715	152331	194182	140005	145468	121295	126120	141959
sp|Q9UHL4|DPP2_HUMAN	3	Dipeptidyl peptidase 2 OS=Homo sapiens OX=9606 GN=DPP7 PE=1 SV=3	162715	149906	205415	204742	123148	125051	134146	220106	204273	159117	213828	69473.3	312690	214466	306135
sp|Q9Y5B8|NDK7_HUMAN	3	Nucleoside diphosphate kinase 7 OS=Homo sapiens OX=9606 GN=NME7 PE=1 SV=1	172327	147821	174008	160620	166553	142068	158261	146263	142291	166551	143004	141788	127329	129732	130218
tr|A0A024QZF1|A0A024QZF1_HUMAN	3	HCG19665, isoform CRA_a OS=Homo sapiens OX=9606 GN=hCG_19665 PE=4 SV=1	163540	147337	209803	239610	165049	165240	157996	229327	199126	203228	182813	173521	138772	119056	121740
tr|A0A024QZI4|A0A024QZI4_HUMAN	3	Vaccinia related kinase 3, isoform CRA_a OS=Homo sapiens OX=9606 GN=VRK3 PE=4 SV=1	134876	108986	211674	219366	113696	137316	125531	166333	172429	148014	136662	127051	305562	324743	290856
tr|A0A024R0T7|A0A024R0T7_HUMAN	3	Testis expressed sequence 101, isoform CRA_a OS=Homo sapiens OX=9606 GN=TEX101 PE=4 SV=1	138617	206541	149476	222872	264956	278080	287822	87963.4	207025	285321	236180	229199	265830	245900	337652
tr|A0A024R1Z6|A0A024R1Z6_HUMAN	3	Vesicle amine transport protein 1 homolog (T californica), isoform CRA_a OS=Homo sapiens OX=9606 GN=VAT1 PE=4 SV=1	158749	140577	152310	142424	146216	138709	145836	93495.1	96599.8	129802	117523	112548	107056	105201	93031.8
tr|A0A024R648|A0A024R648_HUMAN	3	Translocase of inner mitochondrial membrane 9 homolog (Yeast), isoform CRA_a OS=Homo sapiens OX=9606 GN=TIMM9 PE=4 SV=1	100321	130518	185559	175714	160225	194939	190909	100686	107726	123576	125757	115490	104173	137196	113094
tr|A0A024R6K8|A0A024R6K8_HUMAN	3	Epididymis secretory sperm binding protein OS=Homo sapiens OX=9606 GN=WARS PE=2 SV=1	193044	184682	191858	181171	147148	144553	155829	169223	206358	183414	171509	181226	131958	129922	120488
tr|A0A024R6S1|A0A024R6S1_HUMAN	3	DnaJ (Hsp40) homolog, subfamily A, member 2, isoform CRA_a OS=Homo sapiens OX=9606 GN=DNAJA2 PE=3 SV=1	285941	286718	234431	249203	171783	146674	207604	183395	218550	233473	209840	216236	221670	231752	179442
tr|A0A024R6Y2|A0A024R6Y2_HUMAN	3	Nuclear transport factor 2, isoform CRA_a OS=Homo sapiens OX=9606 GN=NUTF2 PE=4 SV=1	165271	151687	225109	226544	167283	179540	223870	218071	212502	258123	254509	258997	236954	214037	218323
tr|A0A024R7Q5|A0A024R7Q5_HUMAN	3	Testis secretory sperm-binding protein Li 205a OS=Homo sapiens OX=9606 GN=TSSK6 PE=2 SV=1	159019	168121	235726	267434	175208	172937	185748	216499	158758	199602	245710	213996	289291	295264	250124
tr|A0A024R8G6|A0A024R8G6_HUMAN	3	Sjogren's syndrome nuclear autoantigen 1, isoform CRA_a OS=Homo sapiens OX=9606 GN=SSNA1 PE=4 SV=1	292621	270908	230604	222103	279463	245571	223596	216992	265827	354612	270331	285735	234160	204143	220424
tr|A0A024RB31|A0A024RB31_HUMAN	3	Myosin, light polypeptide 6B, alkali, smooth muscle and non-muscle, isoform CRA_a OS=Homo sapiens OX=9606 GN=MYL6B PE=4 SV=1	177276	172768	122856	110625	161293	140995	150142	159172	157106	138451	135510	130455	68620.1	83177.8	64207.2
tr|A0A080YUZ9|A0A080YUZ9_HUMAN	3	Lysozyme D2 OS=Homo sapiens OX=9606 GN=LYZD2 PE=3 SV=1	114878	168614	241193	338122	181434	159245	188787	365581	315616	435005	417057	439071	432992	433694	335097
tr|A0A087WUM0|A0A087WUM0_HUMAN	3	SYNJ2BP-COX16 readthrough (Fragment) OS=Homo sapiens OX=9606 GN=SYNJ2BP-COX16 PE=4 SV=1	433614	419076	426146	417475	324473	355198	321248	422856	425002	279330	286166	282607	411805	404510	391837
tr|A0A087WV61|A0A087WV61_HUMAN	3	Regulator of G-protein-signaling 22 OS=Homo sapiens OX=9606 GN=RGS22 PE=1 SV=1	53744.6	64813.1	51303.7	77235.5	68437.3	54595.2	61581.8	53331.3	37606.7	50561.4	66423.4	41814	58598.5	43536.6	53991.2
tr|A0A087X1N8|A0A087X1N8_HUMAN	3	Serpin B6 OS=Homo sapiens OX=9606 GN=SERPINB6 PE=1 SV=1	81872.3	83809.3	103776	102067	87745.6	98730.7	96120.9	106812	77807	101263	611274	86604.5	97844.4	93603.7	78830.4
tr|A0A0S2Z3G3|A0A0S2Z3G3_HUMAN	3	Solute carrier family 25 (Mitochondrial carrier dicarboxylate transporter), member 10, isoform CRA_a (Fragment) OS=Homo sapiens OX=9606 GN=SLC25A10 PE=2 SV=1	180736	177097	243791	232221	192626	206324	227398	416259	186039	215590	154226	204765	250895	246419	246786
tr|A0A140VJM8|A0A140VJM8_HUMAN	3	Kelch-like 10 (Drosophila) OS=Homo sapiens OX=9606 GN=KLHL10 PE=2 SV=1	58253	50297.6	95534.2	100472	74008.8	68682.4	66648.4	67024	57560.4	63672	63738.5	54286.3	86503.5	83565.5	93463.5
tr|A0A140VJM9|A0A140VJM9_HUMAN	3	L-lactate dehydrogenase OS=Homo sapiens OX=9606 PE=2 SV=1	1.0057e+06	964133	731839	737791	368548	358969	381081	1.47694e+06	1.56167e+06	930561	901372	920297	1.48726e+06	1.52582e+06	1.42915e+06
tr|A0A140VJS6|A0A140VJS6_HUMAN	3	Proteasome subunit beta OS=Homo sapiens OX=9606 PE=2 SV=1	559694	539451	633398	595879	444029	456769	447611	483539	584935	507552	464984	422309	483753	501950	442984
tr|A0A140VJT8|A0A140VJT8_HUMAN	3	Testicular tissue protein Li 164 OS=Homo sapiens OX=9606 PE=2 SV=1	214845	240157	269755	189862	89381.5	83166	142432	206504	184247	260447	173946	228881	144137	221941	209651
tr|A0A140VJZ4|A0A140VJZ4_HUMAN	3	Ubiquitin carboxyl-terminal hydrolase OS=Homo sapiens OX=9606 PE=2 SV=1	203426	217536	232506	210968	172780	165271	167630	170064	176137	236804	215234	209659	201043	198332	183087
tr|A0A140VK16|A0A140VK16_HUMAN	3	Dipeptidase OS=Homo sapiens OX=9606 GN=DPEP3 PE=2 SV=1	28949.3	33340.9	76013.4	83396	69899.4	72995.3	87519.5	65905.5	50266.4	42310.4	57180.6	45786.7	63489.7	63395.6	72044.6
tr|A0A140VK60|A0A140VK60_HUMAN	3	Testis tissue sperm-binding protein Li 93mP OS=Homo sapiens OX=9606 PE=2 SV=1	332190	317464	325348	349973	336276	293151	272237	276623	278139	393861	334189	374652	354821	365568	311433
tr|A0A140VKB8|A0A140VKB8_HUMAN	3	Testis tissue sperm-binding protein Li 35a OS=Homo sapiens OX=9606 GN=TMCO2 PE=2 SV=1	453731	464570	598501	671674	367888	484179	436153	344541	460086	306857	329436	289978	375013	422716	372940
tr|A0A384MR53|A0A384MR53_HUMAN	3	Epididymis secretory sperm binding protein OS=Homo sapiens OX=9606 PE=2 SV=1	742308	777317	849827	848514	130886	907244	128152	791278	798183	657854	658262	653253	712523	731628	569153
tr|A8K335|A8K335_HUMAN	3	Folate gamma-glutamyl hydrolase OS=Homo sapiens OX=9606 PE=2 SV=1	506931	345065	359285	518048	292464	397224	389418	508202	414148	406536	404146	443603	481468	311943	377812
tr|A8K7W3|A8K7W3_HUMAN	3	cDNA FLJ75780, highly similar to Homo sapiens SGT1, suppressor of G2 allele of SKP1 (SUGT1), mRNA OS=Homo sapiens OX=9606 PE=2 SV=1	101928	92927.7	101690	106743	85759	66896.9	73798.6	98102.8	118680	97596.4	91330.6	91953.5	76270.9	78401.5	79825.5
tr|A8K878|A8K878_HUMAN	3	Mesencephalic astrocyte-derived neurotrophic factor OS=Homo sapiens OX=9606 GN=MANF PE=1 SV=1	285703	268929	475796	456401	272264	270688	254055	282152	251349	347872	322094	335272	236816	252215	218503
tr|A8K8Y2|A8K8Y2_HUMAN	3	cDNA FLJ75803, highly similar to Homo sapiens cysteine-rich secretory protein 1 (CRISP1), transcript variant 1, mRNA OS=Homo sapiens OX=9606 PE=2 SV=1	80208.8	93377.1	156828	156030	206815	183032	136487	124193	94863.3	194450	113864	109906	466162	356168	306637
tr|A8K9X5|A8K9X5_HUMAN	3	cDNA FLJ76472, highly similar to Homo sapiens Fas (TNFRSF6) associated factor 1 (FAF1), transcript variant 1, mRNA OS=Homo sapiens OX=9606 PE=2 SV=1	83752.7	87032.8	116434	82338.4	85076.4	77919.7	77306.4	79268.7	154620	80966.9	93969.9	101693	48560.7	43426.1	71550.1
tr|A8KA17|A8KA17_HUMAN	3	cDNA FLJ77211, highly similar to Homo sapiens nucleoporin 98kDa (NUP98), transcript variant 3, mRNA OS=Homo sapiens OX=9606 PE=2 SV=1	206733	186691	251817	233426	195905	155216	149508	205609	212531	230953	218999	207748	146312	135760	174349
tr|B1AKJ5|B1AKJ5_HUMAN	3	Nardilysin OS=Homo sapiens OX=9606 GN=NRDC PE=1 SV=1	90575.5	76355.2	59126.9	59790.5	57310.2	62276.7	65378.6	80936.9	89634.8	57320.2	66911.6	57055	55868.5	64805.8	57331.6
tr|B2R5B3|B2R5B3_HUMAN	3	Histone H2A OS=Homo sapiens OX=9606 PE=2 SV=1	29418.1	55721.1	67133	52519.9	17390.1	33173.1	31704.8	22068.2	22732.7	36165.7	30885.6	31893.3	43400.9	50623.4	35873.8
tr|B2R6D0|B2R6D0_HUMAN	3	26S proteasome non-ATPase regulatory subunit 1 OS=Homo sapiens OX=9606 PE=2 SV=1	63414.6	102610	122374	126741	102015	84886.2	89197.4	63925.6	147744	124205	128090	120051	95078.9	97195.1	127666
tr|B2RB23|B2RB23_HUMAN	3	cDNA, FLJ95265, highly similar to Homo sapiens acetyl-Coenzyme A acyltransferase 2 (mitochondrial 3-oxoacyl-Coenzyme A thiolase) (ACAA2), nuclear gene encoding mitochondrial protein, mRNA OS=Homo sapiens OX=9606 PE=2 SV=1	90604.2	72462.1	87350.2	91867.4	75396.1	70306.8	70729.4	77026.6	87939.2	77728.7	69217.8	75546.6	86078.4	78341.9	76044.3
tr|B2RBR9|B2RBR9_HUMAN	3	cDNA, FLJ95650, highly similar to Homo sapiens karyopherin (importin) beta 1 (KPNB1), mRNA OS=Homo sapiens OX=9606 PE=2 SV=1	155161	142831	476449	460733	120138	132564	135171	106561	99508.7	259626	243886	216981	118681	107386	110363
tr|B3KUN1|B3KUN1_HUMAN	3	Serine/threonine-protein phosphatase OS=Homo sapiens OX=9606 GN=PPP2CA PE=2 SV=1	89989.5	87786.6	89904.8	101885	70519.8	75524.6	89580.2	66475	97212.7	80770.3	75228	77347.1	96819.5	88458.8	69135.2
tr|B4DEA3|B4DEA3_HUMAN	3	cDNA FLJ56531, highly similar to UV excision repair protein RAD23 homolog B OS=Homo sapiens OX=9606 PE=2 SV=1	128518	125216	125477	129669	123957	113685	99107.6	143188	139170	181471	188945	163975	154379	141317	140500
tr|B4DG09|B4DG09_HUMAN	3	cDNA FLJ55051 OS=Homo sapiens OX=9606 PE=2 SV=1	112345	116150	97027.8	91921.5	89995.6	80367	76781.5	77866.6	62336.9	74962.7	65201	73324.2	60873.5	76499.9	77929.7
tr|B4DX03|B4DX03_HUMAN	3	cDNA FLJ56166, highly similar to Homo sapiens outer dense fiber of sperm tails 2 (ODF2), transcript variant 2, mRNA OS=Homo sapiens OX=9606 PE=2 SV=1	850641	800360	843019	916684	783505	721321	748102	716096	733040	900092	753095	750960	668638	675824	625736
tr|B4DX39|B4DX39_HUMAN	3	cDNA FLJ54282, highly similar to Protein FAM44C OS=Homo sapiens OX=9606 PE=2 SV=1	151380	151871	92509	78936.7	134316	130126	122571	124548	124791	185881	150675	160056	144262	152398	136506
tr|B4DXU9|B4DXU9_HUMAN	3	cDNA FLJ55286, highly similar to Solute carrier family 2, facilitated glucose transporter member 5 OS=Homo sapiens OX=9606 PE=2 SV=1	306856	276171	435008	437593	307656	370941	375689	351176	359507	352773	352790	350777	370387	320181	338800
tr|D3DSL5|D3DSL5_HUMAN	3	Chromosome 21 open reading frame 2, isoform CRA_a OS=Homo sapiens OX=9606 GN=C21orf2 PE=4 SV=1	75828.5	82208.3	69418.8	76281.4	54928.5	44838.1	52422.9	66418.3	71737.8	54916.3	57247.2	35624.8	64740	59307.4	58792.2
tr|E5KS95|E5KS95_HUMAN	3	Elongation factor Ts, mitochondrial OS=Homo sapiens OX=9606 GN=TSFM PE=3 SV=1	78296	69232.8	102923	103485	77902.6	67745.4	77792.9	75803.9	82100	61548.6	57382.5	58380.4	68867.6	62954	64363.8
tr|E5RHW4|E5RHW4_HUMAN	3	Erlin-2 (Fragment) OS=Homo sapiens OX=9606 GN=ERLIN2 PE=1 SV=1	372606	358936	345639	377390	335467	367051	345936	218459	400778	403597	418205	427518	347078	321937	190599
tr|E9PG32|E9PG32_HUMAN	3	Dynein heavy chain 12, axonemal OS=Homo sapiens OX=9606 GN=DNAH12 PE=1 SV=2	100127	141106	193981	49758.7	139169	142809	156435	177185	131021	141466	178194	53295.4	150877	58803.2	150460
tr|E9PGT1|E9PGT1_HUMAN	3	Translin OS=Homo sapiens OX=9606 GN=TSN PE=1 SV=1	119633	100198	128991	174027	111707	132185	125334	223128	164094	157389	150985	164254	147799	113794	122442
tr|E9PKG6|E9PKG6_HUMAN	3	Nucleobindin-2 OS=Homo sapiens OX=9606 GN=NUCB2 PE=1 SV=2	262297	290258	336919	340035	116244	117611	176552	266840	253969	270142	125403	223359	253448	218910	255449
tr|E9PRY8|E9PRY8_HUMAN	3	Elongation factor 1-delta OS=Homo sapiens OX=9606 GN=EEF1D PE=1 SV=1	100362	102613	176435	173753	56742.1	56121.8	83211.4	108280	99882.2	155865	138759	132052	119745	111643	105017
tr|F6KPG5|F6KPG5_HUMAN	3	Albumin (Fragment) OS=Homo sapiens OX=9606 PE=2 SV=1	1.02618e+07	1.32441e+07	5.2162e+06	5.12895e+06	3.00817e+06	4.79266e+06	1.89175e+06	9.72955e+06	6.45533e+06	4.60847e+06	3.35964e+06	6.54362e+06	8.26164e+06	8854128	1.18489e+07
tr|F6WIT2|F6WIT2_HUMAN	3	Serine/threonine-protein phosphatase 2A activator OS=Homo sapiens OX=9606 GN=PTPA PE=1 SV=1	350405	263422	300514	327279	118700	121252	114968	300479	269159	339794	329227	317848	307540	297546	307519
tr|G3V0I5|G3V0I5_HUMAN	3	NADH dehydrogenase [ubiquinone] flavoprotein 1, mitochondrial OS=Homo sapiens OX=9606 GN=NDUFV1 PE=1 SV=1	93439.8	142941	147487	150327	139003	125375	137441	141757	120629	146416	144936	150214	131074	111995	127517
tr|H0Y512|H0Y512_HUMAN	3	Adipocyte plasma membrane-associated protein (Fragment) OS=Homo sapiens OX=9606 GN=APMAP PE=1 SV=1	241302	238715	387610	375837	188474	193088	201327	242297	268061	300229	293706	281166	274999	282221	263379
tr|H0YNW5|H0YNW5_HUMAN	3	Deoxyuridine 5'-triphosphate nucleotidohydrolase, mitochondrial OS=Homo sapiens OX=9606 GN=DUT PE=1 SV=1	193916	173213	224208	230861	168746	145907	140852	198680	179171	164924	155310	169061	219527	190403	204251
tr|J3QRG2|J3QRG2_HUMAN	3	Dynein intermediate chain 2, axonemal OS=Homo sapiens OX=9606 GN=DNAI2 PE=1 SV=1	179181	167501	172917	180265	179018	173087	194145	148054	161092	168414	151414	165606	154560	140342	141615
tr|K7EKE6|K7EKE6_HUMAN	3	Lon protease homolog, mitochondrial OS=Homo sapiens OX=9606 GN=LONP1 PE=1 SV=1	65685.8	50970.3	47937	52580.1	45860.4	45440.1	34032.9	83965.2	62505.6	59263.1	52225.7	45764.3	55724.7	47999.2	49728
tr|Q08ET0|Q08ET0_HUMAN	3	Cell proliferation-inducing protein 47 OS=Homo sapiens OX=9606 GN=hCG_39985 PE=2 SV=1	359163	259663	271698	285202	203872	143982	192061	127883	124432	128296	113128	128759	161305	204651	136615
tr|Q59EH3|Q59EH3_HUMAN	3	Acid phosphatase 1 isoform c variant (Fragment) OS=Homo sapiens OX=9606 PE=2 SV=1	179807	174941	157683	158729	134545	142416	133947	190126	179483	213424	194268	187059	174882	178723	179966
tr|Q5R3B4|Q5R3B4_HUMAN	3	Mitochondrial pyruvate carrier (Fragment) OS=Homo sapiens OX=9606 GN=MPC2 PE=1 SV=1	386735	368391	415638	468032	384875	440843	482168	482807	529479	520829	516645	478730	484202	411167	459322
tr|Q5SRQ6|Q5SRQ6_HUMAN	3	Casein kinase II subunit beta OS=Homo sapiens OX=9606 GN=CSNK2B PE=1 SV=2	207825	183899	219368	197129	152238	146423	161639	173328	249032	176749	171735	176857	171725	163057	162470
tr|Q5VZU9|Q5VZU9_HUMAN	3	Tripeptidyl-peptidase 2 OS=Homo sapiens OX=9606 GN=TPP2 PE=1 SV=1	92820.3	99469.1	127276	124236	87272.4	92408.3	96002.3	102273	82671	158598	140094	136048	148502	154436	145502
tr|Q6IAT1|Q6IAT1_HUMAN	3	Rab GDP dissociation inhibitor OS=Homo sapiens OX=9606 GN=GDI2 PE=2 SV=1	202374	210691	263041	238488	217680	245796	229591	303793	272845	308102	212709	266789	216519	212709	218730
tr|Q6IAT9|Q6IAT9_HUMAN	3	Proteasome subunit beta OS=Homo sapiens OX=9606 GN=PSMB6 PE=2 SV=1	777955	743610	754871	723168	492169	488853	458911	647566	587716	619590	586433	525134	515230	540271	588463
tr|Q6IB68|Q6IB68_HUMAN	3	MYCBP protein OS=Homo sapiens OX=9606 GN=MYCBP PE=2 SV=1	235439	254955	256956	284750	240842	261013	267643	240063	261039	258629	237314	237215	241584	203524	222390
tr|Q6IBP2|Q6IBP2_HUMAN	3	Heme oxygenase OS=Homo sapiens OX=9606 GN=HMOX2 PE=2 SV=1	112889	115227	105881	98467.7	94269.9	97413.4	102252	120718	122190	71902.8	70804.6	75496.5	79431.7	78885.1	68978.1
tr|Q6MZZ3|Q6MZZ3_HUMAN	3	Uncharacterized protein DKFZp686I0746 OS=Homo sapiens OX=9606 GN=DKFZp686I0746 PE=2 SV=1	126229	102133	103682	91194.5	48041.1	63929.5	57101.4	84471.3	82827.1	104185	107502	104922	74592.1	85148.2	56532.6
tr|Q6NUQ2|Q6NUQ2_HUMAN	3	Calmin (Calponin-like, transmembrane) OS=Homo sapiens OX=9606 GN=CLMN PE=2 SV=1	167655	143157	221928	248157	150796	137491	170030	153554	171560	137528	139204	153090	160888	163379	178324
tr|Q6U8A4|Q6U8A4_HUMAN	3	Ubiquitin-specific protease 7 isoform (Fragment) OS=Homo sapiens OX=9606 PE=2 SV=1	347147	307816	288856	283565	259643	261665	240847	57988.1	302497	300653	296327	297615	272024	242786	248998
tr|Q86U78|Q86U78_HUMAN	3	Angiotensinogen (Serine (Or cysteine) proteinase inhibitor, clade A (Alpha-1 antiproteinase, antitrypsin), member 8) OS=Homo sapiens OX=9606 PE=2 SV=1	54701.5	80677.9	80580	97524.7	109160	155029	139092	183645	169319	109904	138119	167848	134598	109554	168616
tr|Q8N2L6|Q8N2L6_HUMAN	3	cDNA FLJ90138 fis, clone HEMBB1000905, weakly similar to TRANSCRIPTIONAL REPRESSOR RCO-1 OS=Homo sapiens OX=9606 PE=2 SV=1	117404	120006	165268	161345	69541.7	76367.6	75508.8	91925.8	97983.5	89872.2	88614.8	92162.3	89343.7	94213.3	92993.3
tr|Q8TBT6|Q8TBT6_HUMAN	3	Uncharacterized protein (Fragment) OS=Homo sapiens OX=9606 PE=2 SV=1	376871	330665	406370	455191	232442	286369	309894	287422	297343	298903	314932	262923	306113	327788	318431
tr|Q8WYJ5|Q8WYJ5_HUMAN	3	Protein kinase C inhibitor-2 OS=Homo sapiens OX=9606 PE=2 SV=1	346660	309565	339203	335908	200333	193131	199542	219909	225080	234147	219619	230453	185905	208798	190333
tr|Q96CT6|Q96CT6_HUMAN	3	C12orf10 protein (Fragment) OS=Homo sapiens OX=9606 GN=C12orf10 PE=2 SV=2	327181	343834	340627	336583	172091	170342	215954	218265	246082	275849	238554	251204	189119	177832	154675
tr|R4GMY8|R4GMY8_HUMAN	3	Elongin-C OS=Homo sapiens OX=9606 GN=ELOC PE=1 SV=1	296241	298069	381581	367250	314426	284328	257193	273353	252454	349218	112368	292400	325794	357451	324416
tr|V9HW71|V9HW71_HUMAN	3	Endoplasmic reticulum resident protein 29 OS=Homo sapiens OX=9606 GN=HEL-S-107 PE=2 SV=1	220542	216980	414193	448448	211012	178606	172800	202743	174237	242011	222658	267195	151700	148088	150584
tr|V9HWJ0|V9HWJ0_HUMAN	3	Epididymis secretory sperm binding protein Li 164nA OS=Homo sapiens OX=9606 GN=HEL-S-164nA PE=2 SV=1	152064	154340	298003	298609	170220	154703	124950	135069	167740	215605	227910	194824	166168	170213	156444
sp|A0A1B0GTY4|TEX50_HUMAN	2	Testis-expressed protein 50 OS=Homo sapiens OX=9606 GN=TEX50 PE=3 SV=1	169532	156995	148463	152735	156142	185099	195932	188528	205971	150865	148131	129014	154994	156899	149836
sp|A0A1B0GUX0|VAFNB_HUMAN	2	Protein ATP6V1FNB OS=Homo sapiens OX=9606 GN=ATP6V1FNB PE=4 SV=1	147648	145043	160102	176947	163646	140311	145523	117269	133331	167205	138559	159095	137126	131794	132208
sp|A2RUT3|TMM89_HUMAN	2	Transmembrane protein 89 OS=Homo sapiens OX=9606 GN=TMEM89 PE=2 SV=1	265245	305440	314543	417839	267534	351596	349436	319643	337780	237552	239457	289725	371352	360180	376550
sp|A4D263|SPT48_HUMAN	2	Spermatogenesis-associated protein 48 OS=Homo sapiens OX=9606 GN=SPATA48 PE=4 SV=2	81146.5	85446.2	57274.8	56562.4	63998.4	45258.3	53332.2	54269.8	64741	66201.2	54148.1	60605.5	58370.7	57297.8	55224.2
sp|A4FU69|EFCB5_HUMAN	2	EF-hand calcium-binding domain-containing protein 5 OS=Homo sapiens OX=9606 GN=EFCAB5 PE=1 SV=3	24792.8	22845.5	21524.5	19024.8	25084.3	25356.6	28155.2	18933.1	17672.8	23202.7	19870.4	24257.9	31104.7	28648.2	21805.3
sp|A6NCJ1|CS071_HUMAN	2	Uncharacterized protein C19orf71 OS=Homo sapiens OX=9606 GN=C19orf71 PE=4 SV=2	324290	305351	295000	296365	318794	259161	271744	255150	281714	329149	305917	306644	249305	241172	254562
sp|A6NFR6|CE060_HUMAN	2	Uncharacterized protein C5orf60 OS=Homo sapiens OX=9606 GN=C5orf60 PE=1 SV=2	168970	162111	122332	125285	125000	130251	130159	154794	163021	95142.4	95048.3	110282	483087	157148	139843
sp|A6NFZ4|FA24A_HUMAN	2	Protein FAM24A OS=Homo sapiens OX=9606 GN=FAM24A PE=3 SV=1	77185.6	76308.9	62917.1	62457.4	60361	78423.2	83410	103330	107737	69938.7	62877.5	65200.5	78637.3	74780.5	72399
sp|O75190|DNJB6_HUMAN	2	DnaJ homolog subfamily B member 6 OS=Homo sapiens OX=9606 GN=DNAJB6 PE=1 SV=2	221096	208749	218338	230627	179102	172878	188672	159824	159807	151747	149488	148016	132523	150534	150399
sp|O75569|PRKRA_HUMAN	2	Interferon-inducible double-stranded RNA-dependent protein kinase activator A OS=Homo sapiens OX=9606 GN=PRKRA PE=1 SV=1	53538.8	56041.6	76647.2	80813.8	58278.3	61031.8	56718.8	81498.1	71216.5	91856.5	91471	87248.7	76533.8	69520.5	78404.7
sp|P03973|SLPI_HUMAN	2	Antileukoproteinase OS=Homo sapiens OX=9606 GN=SLPI PE=1 SV=2	92522.7	78590	39714.2	37068.7	41527.4	30325.1	26095.6	79722.9	71779.7	40890.6	43654.6	51309.6	31990.1	32561.3	40964.5
sp|P07919|QCR6_HUMAN	2	Cytochrome b-c1 complex subunit 6, mitochondrial OS=Homo sapiens OX=9606 GN=UQCRH PE=1 SV=2	252314	253731	289150	281760	316060	70726	296542	261589	262919	245228	229214	254572	299356	355340	220058
sp|P14854|CX6B1_HUMAN	2	Cytochrome c oxidase subunit 6B1 OS=Homo sapiens OX=9606 GN=COX6B1 PE=1 SV=2	335323	307031	343346	371114	311481	278722	284046	299430	406608	243338	236058	294108	300167	301276	287436
sp|P15529|MCP_HUMAN	2	Membrane cofactor protein OS=Homo sapiens OX=9606 GN=CD46 PE=1 SV=3	410504	374275	477639	519732	240292	267719	284700	353932	381337	288183	287153	262887	385342	395469	383038
sp|P25398|RS12_HUMAN	2	40S ribosomal protein S12 OS=Homo sapiens OX=9606 GN=RPS12 PE=1 SV=3	75324.7	74428.5	180268	159014	83108.9	53970.4	72513	89192.9	73471.4	106862	102566	89599.1	77551	68538	80929.6
sp|P30050|RL12_HUMAN	2	60S ribosomal protein L12 OS=Homo sapiens OX=9606 GN=RPL12 PE=1 SV=1	35926.1	36701.6	54125.8	23211.7	22977.4	17966	14241.2	39870.9	32657.4	28726	38891	31837.8	42566.8	40412.6	23305.8
sp|P43034|LIS1_HUMAN	2	Platelet-activating factor acetylhydrolase IB subunit alpha OS=Homo sapiens OX=9606 GN=PAFAH1B1 PE=1 SV=2	78186.4	57721.1	101466	92765.5	66709.2	37951.4	50218.7	82861.7	54219.8	65873.2	63003	62697.6	83779.7	68791.9	67425.5
sp|P43251|BTD_HUMAN	2	Biotinidase OS=Homo sapiens OX=9606 GN=BTD PE=1 SV=2	31467.5	48279.3	44167	24622.9	55146.5	67592.5	59974.2	63937.1	59495.2	39918.1	71151.9	76301.5	51954.6	37858.3	61565.3
sp|P48668|K2C6C_HUMAN	2	Keratin, type II cytoskeletal 6C OS=Homo sapiens OX=9606 GN=KRT6C PE=1 SV=3	43478	30307.8	76789.1	38565.4	67218.2	66032.2	65493.6	46565.1	26940.9	44592.7	30187.3	31287.9	55005.8	29394.8	201967
sp|P49223|SPIT3_HUMAN	2	Kunitz-type protease inhibitor 3 OS=Homo sapiens OX=9606 GN=SPINT3 PE=3 SV=3	106017	52796.4	98815.7	628017	927772	994709	804354	591431	95266.2	422668	576101	493789	1.34975e+06	1.20608e+06	985736
sp|P56730|NETR_HUMAN	2	Neurotrypsin OS=Homo sapiens OX=9606 GN=PRSS12 PE=2 SV=2	66329.6	43543.8	49821.3	42818.9	43792	43865.6	33483.7	74679.9	22863.3	23066.5	20072.8	17033.4	17378.1	19187.3	22984.8
sp|P60673|PROF3_HUMAN	2	Profilin-3 OS=Homo sapiens OX=9606 GN=PFN3 PE=2 SV=1	920185	950907	786774	941038	471222	479382	481373	667480	769172	734787	503206	630877	768540	764226	756848
sp|P63172|DYLT1_HUMAN	2	Dynein light chain Tctex-type 1 OS=Homo sapiens OX=9606 GN=DYNLT1 PE=1 SV=1	45633.2	49483.9	44043.5	48648.7	43570.2	43777.6	54027.6	46204.5	38838.3	58883.3	49012.3	57040.3	45264.5	46440.7	45661.6
sp|P81605|DCD_HUMAN	2	Dermcidin OS=Homo sapiens OX=9606 GN=DCD PE=1 SV=2	26946.8	42957.6	62929.4	52167.5	36895.9	61626.2	30410.2	278004	303880	39399.5	54331.2	41373.8	37611.1	27825.3	61258.8
sp|Q15785|TOM34_HUMAN	2	Mitochondrial import receptor subunit TOM34 OS=Homo sapiens OX=9606 GN=TOMM34 PE=1 SV=2	71504.2	58031.4	47315.6	52105.1	54281.1	46360.1	50481.4	80615.5	72114.5	42275.9	36845.5	16329.7	31956.9	29127.8	34059
sp|Q15907|RB11B_HUMAN	2	Ras-related protein Rab-11B OS=Homo sapiens OX=9606 GN=RAB11B PE=1 SV=4	71397.1	67532.3	68619.3	76761.7	56856.5	60860.2	60376.1	58804.3	63242.6	80195	92314.4	71687.2	82789	81313.1	83110.1
sp|Q16568|CART_HUMAN	2	Cocaine- and amphetamine-regulated transcript protein OS=Homo sapiens OX=9606 GN=CARTPT PE=1 SV=1	28239.4	24944.1	136689	133534	75246.1	72021.3	74942.1	104127	100052	184383	144003	176435	200477	199904	159062
sp|Q4G0X9|CCD40_HUMAN	2	Coiled-coil domain-containing protein 40 OS=Homo sapiens OX=9606 GN=CCDC40 PE=2 SV=2	15586.7	16540.6	15414.2	19271.7	18693	13482.3	18068.4	15145	12604.2	16906.4	10997.9	12012.1	11292.9	12773.5	14385.6
sp|Q5JQC4|CT47A_HUMAN	2	Cancer/testis antigen 47A OS=Homo sapiens OX=9606 GN=CT47A1 PE=2 SV=1	36139.2	40073.1	37009.1	36946.3	35000.3	24388.3	31006	30270.8	34603.4	37783	38898.3	39903.6	27264	31605.6	26442.2
sp|Q5JRM2|CX066_HUMAN	2	Uncharacterized protein CXorf66 OS=Homo sapiens OX=9606 GN=CXorf66 PE=2 SV=1	47552.9	37759.1	28185	25617.8	31372.9	32506.6	32895.9	36036.8	32682.4	30327.4	27899.9	25344.5	41167.5	42230	37160.5
sp|Q5T5S1|CC183_HUMAN	2	Coiled-coil domain-containing protein 183 OS=Homo sapiens OX=9606 GN=CCDC183 PE=2 SV=3	64992.1	47784.2	60611.5	55363.9	76194	77487.2	76286.4	58473.4	60221.1	66891.5	70541.3	63246.7	54114.2	57704.2	55078.1
sp|Q5TCS8|KAD9_HUMAN	2	Adenylate kinase 9 OS=Homo sapiens OX=9606 GN=AK9 PE=1 SV=2	81374.6	67566.6	79310.9	75144.1	70627.1	68865.7	72165.6	70796.3	79133	62255.6	52111.8	68487	61553.3	62607	61641.4
sp|Q5VTU8|AT5EL_HUMAN	2	ATP synthase subunit epsilon-like protein, mitochondrial OS=Homo sapiens OX=9606 GN=ATP5EP2 PE=3 SV=1	152259	141696	146573	185445	132538	108283	116988	100205	111549	123474	121593	113851	120680	117746	128872
sp|Q6P656|CF161_HUMAN	2	Cilia- and flagella-associated protein 161 OS=Homo sapiens OX=9606 GN=CFAP161 PE=2 SV=1	261635	264718	277669	249799	223996	193871	203048	282852	238815	284721	270331	254061	177864	172329	219790
sp|Q6ZQQ2|S31D1_HUMAN	2	Spermatogenesis-associated protein 31D1 OS=Homo sapiens OX=9606 GN=SPATA31D1 PE=2 SV=1	189339	164348	131807	147504	184299	147697	147995	231463	162770	118140	101868	140415	160303	31111.4	155498
sp|Q71UI9|H2AV_HUMAN	2	Histone H2A.V OS=Homo sapiens OX=9606 GN=H2AFV PE=1 SV=3	2.08472e+06	1.96508e+06	1.96888e+06	2.13679e+06	878592	871114	830795	446293	404748	1.70528e+06	1.2221e+06	1.26728e+06	1.41306e+06	1.46787e+06	1.37312e+06
sp|Q86YZ3|HORN_HUMAN	2	Hornerin OS=Homo sapiens OX=9606 GN=HRNR PE=1 SV=2	6311.88	2110.01	6890.09	1452.65	1553.41	52477.2	745.26	5456.42	3208.71	2612.18	1147.78	2037.69	3727.48	963.69	2962.47
sp|Q8IXW0|LMTD2_HUMAN	2	Lamin tail domain-containing protein 2 OS=Homo sapiens OX=9606 GN=LMNTD2 PE=2 SV=2	37117.5	40818.5	37850.1	36372.2	21684.1	33101.3	30688.8	33279.2	38963.7	26651.6	24676.9	20020.4	33981.1	31529.8	29247
sp|Q8IZS6|TC1D3_HUMAN	2	Tctex1 domain-containing protein 3 OS=Homo sapiens OX=9606 GN=TCTE3 PE=1 SV=1	150655	117209	127304	137275	122751	113050	128252	136606	127301	145681	135699	127610	105408	118154	118894
sp|Q8N4L4|SPEM1_HUMAN	2	Spermatid maturation protein 1 OS=Homo sapiens OX=9606 GN=SPEM1 PE=2 SV=1	165780	185723	198294	200807	153958	183747	178894	248343	215072	261886	202452	176857	93291.5	99764.2	101247
sp|Q8N9V2|TRIML_HUMAN	2	Probable E3 ubiquitin-protein ligase TRIML1 OS=Homo sapiens OX=9606 GN=TRIML1 PE=2 SV=1	314252	35862.7	146409	163700	207088	151363	171468	95358.5	93939.9	105478	89970.6	102668	100193	93428.6	91029
sp|Q8NEG0|FA71C_HUMAN	2	Protein FAM71C OS=Homo sapiens OX=9606 GN=FAM71C PE=1 SV=1	63475.8	60198.4	56360.4	54057.8	83506	76459.5	82899.7	63081.8	57944.8	70241.9	62266.7	56551.4	79511.2	70567.1	60111.5
sp|Q8NFW8|NEUA_HUMAN	2	N-acylneuraminate cytidylyltransferase OS=Homo sapiens OX=9606 GN=CMAS PE=1 SV=2	29413.5	26736.7	40490.8	44799.9	34737.4	23445	29308.7	27984.6	17952.5	34454.8	33217.3	30410.9	41032.1	44778.8	44209.2
sp|Q8WUD1|RAB2B_HUMAN	2	Ras-related protein Rab-2B OS=Homo sapiens OX=9606 GN=RAB2B PE=1 SV=1	86352.8	78447.8	90397.2	76886.7	76731.5	81337.7	89186.8	75914.4	78501.4	87388.5	78357.3	75287.6	101063	107365	94458.1
sp|Q96DY2|DRC10_HUMAN	2	Dynein regulatory complex protein 10 OS=Homo sapiens OX=9606 GN=IQCD PE=2 SV=2	41055.8	28461.2	26174.6	23045	34735.4	23969.7	22417.6	263717	34773.8	22881.3	27075.1	32183	25927.1	34169.2	22278.2
sp|Q96HS1|PGAM5_HUMAN	2	Serine/threonine-protein phosphatase PGAM5, mitochondrial OS=Homo sapiens OX=9606 GN=PGAM5 PE=1 SV=2	66849.6	62080.5	31264.7	44099.5	42372	30616.1	34788.9	38717	47079	31279.8	32610.7	31733.3	70722.5	68780.9	60545
sp|Q96KW9|SPAC7_HUMAN	2	Sperm acrosome-associated protein 7 OS=Homo sapiens OX=9606 GN=SPACA7 PE=1 SV=2	1.88973e+06	1.64546e+06	917284	780413	591339	544748	518513	1.43256e+06	1.41205e+06	1.0373e+06	794934	815925	1.00286e+06	908332	916632
sp|Q9BWH2|FUND2_HUMAN	2	FUN14 domain-containing protein 2 OS=Homo sapiens OX=9606 GN=FUNDC2 PE=1 SV=2	86961.6	76578.7	107002	90583.5	96969.9	90627.7	83134.9	55206.8	65046.7	107530	76956.7	75649.9	78618.5	110183	72000.1
sp|Q9BZV1|UBXN6_HUMAN	2	UBX domain-containing protein 6 OS=Homo sapiens OX=9606 GN=UBXN6 PE=1 SV=1	67267.6	75160.4	72726.9	59118.5	76104.2	75587.9	38786.8	76982.2	152958	75783.2	78201.2	73283.4	74743.7	58006	83147.6
sp|Q9H061|T126A_HUMAN	2	Transmembrane protein 126A OS=Homo sapiens OX=9606 GN=TMEM126A PE=1 SV=1	114924	77648.9	77613.6	65621.4	88850.6	103154	81539.9	100006	117365	87193.2	107524	98843.7	80045.8	125280	94932.5
sp|Q9H4Y5|GSTO2_HUMAN	2	Glutathione S-transferase omega-2 OS=Homo sapiens OX=9606 GN=GSTO2 PE=1 SV=1	999196	919060	643176	632142	615733	553520	620553	888230	924584	631156	601378	561428	640910	666120	666934
sp|Q9NPJ3|ACO13_HUMAN	2	Acyl-coenzyme A thioesterase 13 OS=Homo sapiens OX=9606 GN=ACOT13 PE=1 SV=1	586920	593032	446646	498049	412823	374172	376251	484386	455094	494684	475230	462872	496435	486318	521716
sp|Q9NQE9|HINT3_HUMAN	2	Histidine triad nucleotide-binding protein 3 OS=Homo sapiens OX=9606 GN=HINT3 PE=1 SV=1	73744.3	59991.4	71191.3	63913	58509	46706.5	52223.1	50684.5	24082.5	72605.4	54259	62645.6	63350.4	67224	54541.4
sp|Q9NZP8|C1RL_HUMAN	2	Complement C1r subcomponent-like protein OS=Homo sapiens OX=9606 GN=C1RL PE=1 SV=2	33881.8	29150.1	19980.1	111332	37607.3	63968.7	52103.7	58138.3	54874.3	37245.8	48590	62409.7	48895.4	31446.8	53538.7
sp|Q9UKF2|ADA30_HUMAN	2	Disintegrin and metalloproteinase domain-containing protein 30 OS=Homo sapiens OX=9606 GN=ADAM30 PE=1 SV=2	91616.3	87319.2	37410.8	36334.6	84451.4	82355.7	85842.6	39801.2	76333.3	67947.3	53970.1	53750.6	65372.2	89993.3	78023.4
sp|Q9UKU7|ACAD8_HUMAN	2	Isobutyryl-CoA dehydrogenase, mitochondrial OS=Homo sapiens OX=9606 GN=ACAD8 PE=1 SV=1	103540	101599	178329	156703	133584	128428	136100	80966	80832.7	100898	86810.8	90233.7	113961	110229	82302.9
sp|Q9UNZ2|NSF1C_HUMAN	2	NSFL1 cofactor p47 OS=Homo sapiens OX=9606 GN=NSFL1C PE=1 SV=2	69138.2	70974.8	70699.4	63252.5	55675.2	52222.8	57748	56396	57560.2	107031	93658.5	87676.4	32447.6	31462.8	33945.3
sp|Q9Y6A4|CFA20_HUMAN	2	Cilia- and flagella-associated protein 20 OS=Homo sapiens OX=9606 GN=CFAP20 PE=1 SV=1	81039.8	66769.5	30679.8	75628.5	63074.4	65114	64363.6	76901.3	75819.5	21149.7	72104.9	73926.5	65362.7	75332.8	63894.7
tr|A0A024R1A3|A0A024R1A3_HUMAN	2	Testicular secretory protein Li 63 OS=Homo sapiens OX=9606 GN=UBE1 PE=2 SV=1	34650.6	34715.5	48841.7	37729.8	116085	32199.3	32254.6	38396.4	41534	46875.5	44175.6	55440.1	30420.1	30521	23311.7
tr|A0A024R3Q3|A0A024R3Q3_HUMAN	2	ADP-ribosylation factor 1, isoform CRA_a OS=Homo sapiens OX=9606 GN=ARF1 PE=3 SV=1	96669.7	67025.1	105829	131746	68290.3	121723	135456	77415.2	118246	137275	138374	139991	150494	124091	126673
tr|A0A024R3W7|A0A024R3W7_HUMAN	2	Eukaryotic translation elongation factor 1 beta 2, isoform CRA_a OS=Homo sapiens OX=9606 GN=EEF1B2 PE=3 SV=1	123523	131665	179094	165720	62533.1	64828	54125.9	87328	92152.8	111341	112517	105052	70751.7	75388.6	84200.7
tr|A0A024R5H0|A0A024R5H0_HUMAN	2	Barrier to autointegration factor 1, isoform CRA_a OS=Homo sapiens OX=9606 GN=BANF1 PE=4 SV=1	84623.5	202650	231344	303049	276715	257517	267099	638231	531256	316388	319775	396244	310793	318794	269164
tr|A0A024R5L6|A0A024R5L6_HUMAN	2	Leucine rich repeat containing 51, isoform CRA_a OS=Homo sapiens OX=9606 GN=LRRC51 PE=4 SV=1	80262.7	87951.5	93992.2	95181.4	73233	70978.2	65081.6	65778.6	71648.5	73597.3	66422.2	72871	53797	64295.7	61797.9
tr|A0A024R7B7|A0A024R7B7_HUMAN	2	CDC37 cell division cycle 37 homolog (S. cerevisiae), isoform CRA_a OS=Homo sapiens OX=9606 GN=CDC37 PE=4 SV=1	90102.4	245227	151435	179394	134283	117907	112194	192014	321551	123249	179145	173274	125685	118713	159565
tr|A0A024R811|A0A024R811_HUMAN	2	Lactamase, beta 2, isoform CRA_a OS=Homo sapiens OX=9606 GN=LACTB2 PE=2 SV=1	50189.5	43830.3	51710.6	55675.8	37466.1	42172.8	34042.3	60613.3	55864.5	87509.8	88306.9	79049.2	83163.7	62273.9	71145.3
tr|A0A024R9B7|A0A024R9B7_HUMAN	2	Cytochrome c oxidase subunit VIc, isoform CRA_a OS=Homo sapiens OX=9606 GN=COX6C PE=2 SV=1	915886	855128	1.08322e+06	1.01581e+06	692845	755327	784036	762713	841258	710741	599613	617727	863028	944765	931989
tr|A0A080YUZ8|A0A080YUZ8_HUMAN	2	Lysozyme D1 OS=Homo sapiens OX=9606 GN=LYZD1 PE=3 SV=1	60927.4	97044.3	59466.6	55193.6	69767.7	66166.4	74904.1	81157.6	143675	150231	153132	132513	93118.6	62852.4	42577.7
tr|A0A087WT12|A0A087WT12_HUMAN	2	Glutathione peroxidase OS=Homo sapiens OX=9606 GN=GPX4 PE=1 SV=1	151808	153450	36742.8	115256	149781	156254	46366	111194	150466	51193.7	49080.4	53598.5	19657.9	40776.1	17087.3
tr|A0A0A0MRS4|A0A0A0MRS4_HUMAN	2	Transmembrane protein 38B, isoform CRA_b OS=Homo sapiens OX=9606 GN=TMEM38B PE=1 SV=1	121031	105405	106633	120897	71672.6	87592.1	101305	113660	108598	125310	96317.2	94950.5	73133.6	79149.4	75433.3
tr|A0A0A0MT24|A0A0A0MT24_HUMAN	2	Protein PROCA1 OS=Homo sapiens OX=9606 GN=PROCA1 PE=1 SV=1	177593	157385	169746	142596	209320	192545	171230	165278	148961	193067	164868	184278	108079	105457	105436
tr|A0A0C4DFU3|A0A0C4DFU3_HUMAN	2	Radial spoke head protein 3 homolog OS=Homo sapiens OX=9606 GN=RSPH3 PE=1 SV=1	232584	82613.1	184705	185755	165596	169350	175245	154123	124031	195548	168522	173056	147257	144783	129064
tr|A0A0G2JPA5|A0A0G2JPA5_HUMAN	2	C6orf10 OS=Homo sapiens OX=9606 GN=TSBP1 PE=1 SV=1	137149	102638	100206	95451.4	99594.2	101857	104862	127472	134837	92175.1	84851.5	79603.8	85380.3	77913.1	80175.4
tr|A0A0U1RRK5|A0A0U1RRK5_HUMAN	2	Protein FAM205C OS=Homo sapiens OX=9606 GN=FAM205C PE=1 SV=1	22181.7	31940.2	230413	242136	138087	140503	153604	192135	214125	197005	196151	199444	40991.9	44334.1	33037.6
tr|A0A140VJH9|A0A140VJH9_HUMAN	2	Dynein light chain roadblock OS=Homo sapiens OX=9606 GN=DYNLRB2 PE=2 SV=1	368270	369178	373108	405735	393318	332711	360362	312687	324421	332798	326857	311959	312444	312769	308133
tr|A0A140VJI6|A0A140VJI6_HUMAN	2	Testicular tissue protein Li 60 OS=Homo sapiens OX=9606 PE=2 SV=1	36773	32541.6	34812.5	34049.3	29992.9	22666.2	27764.9	23102.9	27314.9	25748.8	31114.6	24312.3	21938.6	22564.3	20232.3
tr|A0A140VJJ2|A0A140VJJ2_HUMAN	2	S-formylglutathione hydrolase OS=Homo sapiens OX=9606 GN=ESD PE=2 SV=1	114731	108742	110023	118915	84221	75198.3	85322.4	75573.8	64333.2	111366	144953	96010.6	95323.2	95058	79340.9
tr|A0A140VJZ8|A0A140VJZ8_HUMAN	2	Testicular tissue protein Li 225 OS=Homo sapiens OX=9606 PE=2 SV=1	26881.2	20362.5	25521.3	23151.4	25021.2	18235.2	22895.5	22208.6	22881.3	20685.1	30166.7	27158.7	11273.3	26445.3	26704.5
tr|A0A140VK46|A0A140VK46_HUMAN	2	Proteasome subunit beta OS=Homo sapiens OX=9606 PE=2 SV=1	263604	260704	259955	221107	151108	136470	138714	185392	203892	185071	170431	169132	179035	172260	155838
tr|A0A140VKB2|A0A140VKB2_HUMAN	2	Testis secretory sperm-binding protein Li 239w OS=Homo sapiens OX=9606 PE=2 SV=1	326577	336760	303487	362885	293016	311477	348075	560245	357826	303499	332646	356030	274759	250866	329747
tr|A0A140VKC3|A0A140VKC3_HUMAN	2	Testis tissue sperm-binding protein Li 40a OS=Homo sapiens OX=9606 PE=2 SV=1	464833	307536	402385	460729	279454	288122	311164	226947	589937	295742	259987	321989	484657	470382	293223
tr|A0A140VKD0|A0A140VKD0_HUMAN	2	Testis tissue sperm-binding protein Li 47a OS=Homo sapiens OX=9606 PE=2 SV=1	55855.8	73587.1	81317.4	79916.2	65101.4	47928.4	75355.2	59525.3	36671.7	72044.4	65098.9	86201.3	61861.9	63018.3	48573.4
tr|A0A140VKF4|A0A140VKF4_HUMAN	2	Testis tissue sperm-binding protein Li 71n OS=Homo sapiens OX=9606 PE=2 SV=1	291571	237111	237602	226641	260288	230483	254559	320495	317464	286668	281733	246796	164826	183826	162917
tr|A0A1L1UHR1|A0A1L1UHR1_HUMAN	2	Sperm binding protein 1a OS=Homo sapiens OX=9606 PE=2 SV=1	49813.6	56200.1	61048.2	68880.4	56206	49992.9	48160.8	56856.2	61812.3	50941.3	44028.3	47420.4	51497.3	50728.7	59483.6
tr|A0A1U9X9D5|A0A1U9X9D5_HUMAN	2	VARS OS=Homo sapiens OX=9606 PE=3 SV=2	47116.4	55685.6	122344	103708	51072.2	36935.6	35257.9	74706.2	41810.8	90465	94537.7	72648.4	93771.6	97979.8	75610.6
tr|A0A1W2PPE3|A0A1W2PPE3_HUMAN	2	Uncharacterized protein OS=Homo sapiens OX=9606 PE=4 SV=1	137087	119305	653150	577392	126067	145016	128785	201956	197859	185508	157081	182458	193368	187625	153888
tr|A0A384MTQ3|A0A384MTQ3_HUMAN	2	Adenosylhomocysteinase OS=Homo sapiens OX=9606 PE=2 SV=1	94733.5	100262	140761	142278	118571	104968	113505	114741	120751	133874	131595	134706	126687	131963	124440
tr|A0A384MTW7|A0A384MTW7_HUMAN	2	Nucleoside diphosphate kinase OS=Homo sapiens OX=9606 PE=2 SV=1	118026	119248	142431	141250	106112	101628	102040	93844.9	108225	139941	139033	133271	138550	128891	132759
tr|A0A384NKJ3|A0A384NKJ3_HUMAN	2	Epididymis secretory sperm binding protein OS=Homo sapiens OX=9606 PE=2 SV=1	128539	168082	186181	174921	121313	121456	125550	183892	181898	143146	155031	186447	174471	179018	130628
tr|A0A384NKW7|A0A384NKW7_HUMAN	2	Epididymis secretory sperm binding protein OS=Homo sapiens OX=9606 PE=2 SV=1	68167.6	52196.3	86718.7	99817	76710.2	72984.9	92771.4	79811.8	71343.4	79041.9	88275.7	62043	62945.4	82144.4	72847.3
tr|A0A384NPX8|A0A384NPX8_HUMAN	2	Cytochrome b-c1 complex subunit Rieske, mitochondrial OS=Homo sapiens OX=9606 PE=2 SV=1	113545	221125	226449	205408	105774	90613	99367.8	98563.4	76851.2	252504	125834	241732	92388.1	60655.6	116471
tr|A8K651|A8K651_HUMAN	2	cDNA FLJ75700, highly similar to Homo sapiens complement component 1, q subcomponent binding protein (C1QBP), nuclear gene encoding mitochondrial protein, mRNA OS=Homo sapiens OX=9606 PE=2 SV=1	477450	534321	564013	556364	492451	417130	467628	470041	431549	408413	382337	379939	471500	404940	407901
tr|A8K7F6|A8K7F6_HUMAN	2	cDNA FLJ78244, highly similar to Homo sapiens eukaryotic translation initiation factor 4A, isoform 1 (EIF4A1), mRNA OS=Homo sapiens OX=9606 PE=2 SV=1	121886	109902	155088	173841	126860	132546	128358	161666	176393	147787	138686	136187	150408	153369	151745
tr|A8K865|A8K865_HUMAN	2	cDNA FLJ75789, highly similar to Homo sapiens synaptophysin-like 1 (SYPL1), transcript variant 1, mRNA OS=Homo sapiens OX=9606 PE=2 SV=1	346572	300206	434149	496592	421347	547709	487701	349487	312175	505400	521248	463977	546036	509352	538589
tr|A8K9V3|A8K9V3_HUMAN	2	cDNA FLJ76469, highly similar to Homo sapiens tektin 1 (TEKT1), mRNA OS=Homo sapiens OX=9606 PE=2 SV=1	205593	120646	235598	222682	218662	184292	210757	192605	183918	194492	205692	196013	196701	200800	186204
tr|A8MU33|A8MU33_HUMAN	2	Spermatogenesis-associated protein 6 OS=Homo sapiens OX=9606 GN=SPATA6 PE=1 SV=4	84903.5	116345	87894.4	116629	80654.9	138106	141687	57700.2	88774.3	27011	77509.3	86768.5	71905.3	33652.3	92044.9
tr|A9Z1W8|A9Z1W8_HUMAN	2	SUN domain-containing protein 5 OS=Homo sapiens OX=9606 GN=SUN5 PE=1 SV=1	137270	122278	150020	155832	96840	108030	105216	107136	128910	105246	112060	113547	95468.1	97964.2	84396.7
tr|B2R7C8|B2R7C8_HUMAN	2	cDNA, FLJ93383, highly similar to Homo sapiens semenogelin II (SEMG2), mRNA OS=Homo sapiens OX=9606 PE=2 SV=1	321513	293855	249264	203826	25151.2	22085.3	15746.5	512523	488659	253883	218790	221867	86479.3	75657.2	89653.3
tr|B2R9K8|B2R9K8_HUMAN	2	cDNA, FLJ94440, highly similar to Homo sapiens chaperonin containing TCP1, subunit 6A (zeta 1)(CCT6A), mRNA OS=Homo sapiens OX=9606 PE=2 SV=1	35122.4	31610.4	42124.3	50248.2	24289	38718	34490.1	68659.1	127880	42118.7	43461.3	42974.3	55195	45421.2	42950.5
tr|B2RE39|B2RE39_HUMAN	2	cDNA, FLJ96908, highly similar to Homo sapiens peptidylprolyl isomerase (cyclophilin)-like 6 (PPIL6), mRNA OS=Homo sapiens OX=9606 PE=2 SV=1	88016.8	84138.2	86445.4	78883.2	75795.1	64155.9	70264	51082.2	54598	63729.9	66515	60780.3	72005.7	58853	56638.4
tr|B4DHX4|B4DHX4_HUMAN	2	Rab GDP dissociation inhibitor OS=Homo sapiens OX=9606 PE=2 SV=1	52871.2	46143.2	75220.9	51761.8	63054	55061.8	64209.8	67827.8	42608.3	76493.2	68667.9	69308.9	48313.1	42577.1	42521.5
tr|B4DHX6|B4DHX6_HUMAN	2	cDNA FLJ60547, highly similar to TP53-target gene 5 protein OS=Homo sapiens OX=9606 PE=2 SV=1	116352	115367	53145	46405	67891.7	70698.6	72915.6	37348	45205	104981	96495.6	96518.9	79586.1	99186.6	104653
tr|B4DW81|B4DW81_HUMAN	2	cDNA FLJ58863, highly similar to Protein NipSnap3A OS=Homo sapiens OX=9606 PE=2 SV=1	200515	175608	209615	199085	154169	154766	141270	299558	299453	232165	226978	239802	168039	130596	174085
tr|B7Z3V1|B7Z3V1_HUMAN	2	Sodium/potassium-transporting ATPase subunit alpha (Fragment) OS=Homo sapiens OX=9606 PE=2 SV=1	86176.3	77509.8	84220.1	86721.1	88162.9	104378	91129.6	68811.1	78086.9	66752.3	74803.4	57048.7	58951.2	63067	57883.1
tr|B7Z410|B7Z410_HUMAN	2	cDNA FLJ50791, highly similar to Nitrilase homolog 1 OS=Homo sapiens OX=9606 PE=2 SV=1	126132	108488	141514	139944	109267	113688	111478	132537	136257	157200	147642	139347	162678	161011	155221
tr|B7Z6B3|B7Z6B3_HUMAN	2	Receptor expression-enhancing protein OS=Homo sapiens OX=9606 PE=2 SV=1	51271.6	48989.3	53543.1	57621.5	34273.9	33811.3	31973.7	45364.4	36487.3	54851.6	51222.5	45731.6	34909	35262.2	30133.9
tr|B7ZMK3|B7ZMK3_HUMAN	2	LOC136242 protein OS=Homo sapiens OX=9606 GN=LOC136242 PE=2 SV=1	144083	136462	156414	189879	62354.4	129018	124828	250771	286433	242343	177232	194733	211874	220403	194484
tr|C6SUN5|C6SUN5_HUMAN	2	Agouti related protein homolog (Mouse) OS=Homo sapiens OX=9606 GN=AgRP PE=4 SV=1	8769.1	18881	25215.2	27280.1	44252.8	39670.7	32945.3	16471.7	51929.5	25768	25948.9	32501.2	149705	159605	145782
tr|C9JRZ6|C9JRZ6_HUMAN	2	MICOS complex subunit OS=Homo sapiens OX=9606 GN=CHCHD3 PE=1 SV=2	83773.7	81884.2	73759.1	73798.8	66510	63543.5	67543.1	77532.5	70418	73489.1	67224.8	72822.8	65751	72369.1	64463.6
tr|D3DP46|D3DP46_HUMAN	2	Signal peptidase complex subunit 3 OS=Homo sapiens OX=9606 GN=SPCS3 PE=3 SV=1	97617.4	182185	228407	256721	189257	158167	168658	320153	211552	215215	242721	230663	58344.3	174730	50577.5
tr|D3DQX7|D3DQX7_HUMAN	2	Serum amyloid A protein OS=Homo sapiens OX=9606 GN=SAA1 PE=3 SV=1	21874.8	59636.2	59697.6	50124.7	75320.8	69915.8	88782.6	90980.9	134753	80019.2	106147	116070	89437.2	73292.6	86398.2
tr|D3DXC9|D3DXC9_HUMAN	2	Serine hydroxymethyltransferase OS=Homo sapiens OX=9606 GN=SHMT1 PE=3 SV=1	119151	51366.1	138324	138700	97098.2	43464.1	91614	122812	115663	123324	130579	127274	85910.1	75174.5	99571.7
tr|E9PIL3|E9PIL3_HUMAN	2	CKLF-like MARVEL transmembrane domain-containing protein 1 OS=Homo sapiens OX=9606 GN=CMTM1 PE=1 SV=1	61970.6	49972.5	27632	19397.4	42365.3	48095.4	52459.6	45891	56914.2	48761.6	42439.7	51065.8	44839.1	38365.2	42248.1
tr|F6WQW2|F6WQW2_HUMAN	2	Ran-specific GTPase-activating protein OS=Homo sapiens OX=9606 GN=RANBP1 PE=1 SV=1	87725.6	81760.5	107848	125175	59828	63063	78954.6	92066	102209	105179	106471	108941	58230.7	64145.4	45053.1
tr|F8W1A4|F8W1A4_HUMAN	2	Adenylate kinase 2, mitochondrial OS=Homo sapiens OX=9606 GN=AK2 PE=1 SV=1	205527	225455	64823.2	213331	153148	133817	141870	128546	70324.3	166302	35283.8	40218.9	76193.7	138846	192315
tr|H3BP35|H3BP35_HUMAN	2	Diphosphomevalonate decarboxylase (Fragment) OS=Homo sapiens OX=9606 GN=MVD PE=1 SV=1	32885.9	37745.5	36102	43773.6	39537.5	30686.6	32963.8	37828.9	42965.7	53160.5	53813.7	53004.3	34529.8	31478.1	32961.5
tr|H7C1U8|H7C1U8_HUMAN	2	MICOS complex subunit (Fragment) OS=Homo sapiens OX=9606 GN=APOO PE=1 SV=1	118646	103088	127500	124655	101285	85608.5	62602	118490	101192	130694	129406	126418	120109	97907.8	120998
tr|I3L0I5|I3L0I5_HUMAN	2	Nuclear pore complex-interacting protein family member B7 OS=Homo sapiens OX=9606 GN=NPIPB7 PE=4 SV=2	27172	21335.5	83384.5	53017.2	25239.3	15137.4	10965.2	25613.6	28778.3	41201.6	37384.6	45363.8	22649	21652.6	23739.8
tr|I4AY87|I4AY87_HUMAN	2	Epididymis secretory sperm binding protein (Fragment) OS=Homo sapiens OX=9606 GN=MIF PE=1 SV=1	551235	503230	586407	617442	579676	552369	580202	362935	389660	815192	630979	688412	440753	410423	414679
tr|J3QTA6|J3QTA6_HUMAN	2	MICOS complex subunit OS=Homo sapiens OX=9606 GN=CHCHD6 PE=1 SV=1	34684.2	32459.4	37997.2	27786.2	34233.5	26987.5	30447.8	15310.2	15270.4	29325.1	28168.2	24569.2	43648.6	27393.4	31628.7
tr|K7EK07|K7EK07_HUMAN	2	Histone H3 (Fragment) OS=Homo sapiens OX=9606 GN=H3F3B PE=1 SV=1	2.9807e+06	2.47178e+06	3.79078e+06	4.36632e+06	1.55948e+06	1.65221e+06	1.54396e+06	842950	84282	2.18871e+06	2.11569e+06	1.87231e+06	3.00967e+06	2.71157e+06	2.58133e+06
tr|K7ELQ9|K7ELQ9_HUMAN	2	Transmembrane protein 205 (Fragment) OS=Homo sapiens OX=9606 GN=TMEM205 PE=1 SV=1	218053	215667	288879	282341	119978	139435	140106	164792	157854	157247	178944	166395	135052	136545	135435
tr|K7EP07|K7EP07_HUMAN	2	Tubulin-folding cofactor B (Fragment) OS=Homo sapiens OX=9606 GN=TBCB PE=1 SV=8	57439	49361	55271.1	51272.4	32205.8	33016.8	32252.4	42419.3	48600.6	47877.1	47476.2	52388.1	30114.3	25724.8	26004.3
tr|K9JA26|K9JA26_HUMAN	2	Epididymis luminal secretory protein 149 OS=Homo sapiens OX=9606 GN=EL149 PE=2 SV=1	10334.9	7765.88	30293.4	23019.6	26956.3	20822.6	15769.9	23649.1	22248.4	10663.6	11358.2	11553.4	55503	46244	50040.3
tr|Q496I0|Q496I0_HUMAN	2	COX7A2 protein OS=Homo sapiens OX=9606 GN=COX7A2 PE=2 SV=1	434657	372052	430014	585074	357225	454840	422571	607555	612739	372296	368732	337133	485556	419592	514485
tr|Q53SB6|Q53SB6_HUMAN	2	Uncharacterized protein DNPEP OS=Homo sapiens OX=9606 GN=DNPEP PE=3 SV=1	263629	256285	190246	102283	74749	58035.4	63680.4	72367.8	94687.5	108122	96048.1	94302.2	89304.7	101905	94870.7
tr|Q53Y51|Q53Y51_HUMAN	2	D-dopachrome tautomerase OS=Homo sapiens OX=9606 GN=DDT1 PE=2 SV=1	173197	208539	209765	216652	197706	171110	184218	164177	151253	118162	94316.4	93977.7	101468	101680	92337
tr|Q5JRG1|Q5JRG1_HUMAN	2	Nucleoporin p58/p45 (Fragment) OS=Homo sapiens OX=9606 GN=NUP58 PE=1 SV=1	115326	91976.9	139475	127509	104746	90185.2	88009.7	112295	100517	134272	118995	119032	86662.1	87092	91797.8
tr|Q5SZR7|Q5SZR7_HUMAN	2	Ornithine decarboxylase antizyme 3 OS=Homo sapiens OX=9606 GN=OAZ3 PE=1 SV=3	272909	229866	226900	263479	267308	288450	271156	184644	222705	245751	221584	213759	228071	248271	218841
tr|Q5TD07|Q5TD07_HUMAN	2	Ribosyldihydronicotinamide dehydrogenase [quinone] OS=Homo sapiens OX=9606 GN=NQO2 PE=1 SV=1	48811.3	76505.8	77426.9	16852	34910.6	33293.6	35078.3	54685.2	33966.9	31595.6	71903.5	77213.7	75978.4	28717.7	75285.2
tr|Q658J0|Q658J0_HUMAN	2	Uncharacterized protein DKFZp762L015 (Fragment) OS=Homo sapiens OX=9606 GN=DKFZp762L015 PE=2 SV=1	86997.1	104915	94751.1	86237.3	74081.6	87412.3	74418.5	71363	45190.6	93642.2	77250.7	92617	88813.4	108426	72879.3
tr|Q68D16|Q68D16_HUMAN	2	Uncharacterized protein DKFZp686D0638 (Fragment) OS=Homo sapiens OX=9606 GN=DKFZp686D0638 PE=2 SV=1	114012	102371	86282.2	83784	105050	78364.5	76645.1	58576.9	72642	84205.3	79954.7	70219.5	68993.1	73190.8	101458
tr|Q6FHM9|Q6FHM9_HUMAN	2	CD59 antigen, complement regulatory protein, isoform CRA_b OS=Homo sapiens OX=9606 GN=CD59 PE=2 SV=1	401019	366294	299480	298490	235656	245810	263642	176614	197690	286510	273728	271102	211099	224561	220293
tr|Q6IB54|Q6IB54_HUMAN	2	ATP synthase-coupling factor 6, mitochondrial OS=Homo sapiens OX=9606 GN=ATP5J PE=2 SV=1	136706	135892	124418	120381	120602	91988.9	81843.2	160327	170869	80196.4	72940.3	118791	105589	97309.1	110633
tr|Q6IBA0|Q6IBA0_HUMAN	2	NADH dehydrogenase (Ubiquinone) Fe-S protein 5, 15kDa (NADH-coenzyme Q reductase) OS=Homo sapiens OX=9606 GN=NDUFS5 PE=2 SV=1	94553.7	99608.4	93605.9	100357	89211.1	82081.4	83939.6	82918.2	99817.8	104292	96918.8	99348.8	75504.9	78211.1	84871.1
tr|Q6IBH0|Q6IBH0_HUMAN	2	SLC25A11 protein OS=Homo sapiens OX=9606 GN=SLC25A11 PE=2 SV=1	70872.2	73268.9	59646.3	65107.5	58754	54683	58648.9	55646.3	62904.1	46801.6	41100.9	45047.4	62581.5	61771.5	62507.2
tr|Q6IBN0|Q6IBN0_HUMAN	2	PSMD3 protein OS=Homo sapiens OX=9606 GN=PSMD3 PE=2 SV=1	152211	124141	155971	174362	105688	117629	120459	187681	158472	98184.5	96218.8	83992.2	113652	27515.8	63423.2
tr|Q6IPF2|Q6IPF2_HUMAN	2	Heterogeneous nuclear ribonucleoprotein A1 OS=Homo sapiens OX=9606 GN=HNRPA1 PE=2 SV=1	31056.7	39348.9	31770.3	221137	369085	26520.7	31728.4	520472	149001	335147	27098	334318	336938	251763	170235
tr|Q6P163|Q6P163_HUMAN	2	APOC2 protein OS=Homo sapiens OX=9606 GN=APOC2 PE=1 SV=1	160958	136351	105617	66724.3	179773	154825	132486	267328	194945	214865	160615	179779	216039	120113	126451
tr|Q6P6D7|Q6P6D7_HUMAN	2	Phosphoglycerate mutase OS=Homo sapiens OX=9606 GN=PGAM1 PE=2 SV=1	94947.6	108459	114401	141849	107023	99526.5	115768	118099	115239	149468	148552	140322	134662	132062	128082
tr|Q7Z4Z6|Q7Z4Z6_HUMAN	2	Signal peptidase complex catalytic subunit SEC11 OS=Homo sapiens OX=9606 PE=2 SV=1	56776.3	49596.2	105414	119492	46709.3	54463	59172.9	88544.1	86199.4	89614	97080.4	91505.3	59259	48755.2	48796.4
tr|Q7Z518|Q7Z518_HUMAN	2	NADH dehydrogenase [ubiquinone] 1 alpha subcomplex subunit 10, mitochondrial OS=Homo sapiens OX=9606 PE=2 SV=1	62540.8	54616.5	29961.1	48603	30216.3	50871.6	48700.2	49500.3	48654.6	54156.6	47289.7	54625.7	49270.5	50119	47995.4
tr|Q8IVP1|Q8IVP1_HUMAN	2	SH3-domain GRB2-like 3, isoform CRA_a OS=Homo sapiens OX=9606 GN=SH3GL3 PE=2 SV=1	62681.4	51737.1	71125.9	59794.6	100789	79472.3	69886	71144	57323.5	66681.9	89852	77936.8	54890	81794.2	69068.1
tr|Q96DV6|Q96DV6_HUMAN	2	40S ribosomal protein S6 OS=Homo sapiens OX=9606 GN=RPS6 PE=2 SV=1	124604	141237	58018.1	58475.3	90114.7	37773.6	77332.9	98902.5	95317.1	232758	211120	171866	93834.9	102397	128781
tr|Q9UEH5|Q9UEH5_HUMAN	2	24-kDa subunit of complex I (Fragment) OS=Homo sapiens OX=9606 GN=NDUFV2 PE=4 SV=1	112865	122009	186644	191010	177404	161994	150937	169617	151330	180588	165557	171130	166679	151833	155961
tr|S4R3E6|S4R3E6_HUMAN	2	Izumo sperm-egg fusion protein 3 OS=Homo sapiens OX=9606 GN=IZUMO3 PE=1 SV=1	137353	131588	156906	162918	119421	153589	149734	223799	222245	136285	112159	132935	176422	197979	157601
tr|V9HW74|V9HW74_HUMAN	2	Ubiquitin carboxyl-terminal hydrolase OS=Homo sapiens OX=9606 GN=HEL-117 PE=2 SV=1	144927	137227	144931	155196	115601	95218.1	105828	114611	116577	148868	147292	131031	119611	122987	110698
tr|V9HWE8|V9HWE8_HUMAN	2	Epididymis secretory sperm binding protein Li 47e OS=Homo sapiens OX=9606 GN=HEL-S-47e PE=2 SV=1	116940	109243	123429	126403	110356	119148	111104	119582	127401	143190	139941	136737	119218	118140	116240
tr|W0UV31|W0UV31_HUMAN	2	HCG1647920 OS=Homo sapiens OX=9606 GN=RAM2 PE=4 SV=1	67081.9	62394.4	230470	288601	186718	188745	153902	96119.7	96499.2	80109.2	70369.4	83318	813845	724212	773819
tr|X6R8D5|X6R8D5_HUMAN	2	Uncharacterized protein OS=Homo sapiens OX=9606 PE=1 SV=2	448744	199404	208791	377265	230082	215404	227759	383530	537554	381252	378326	447965	403501	373271	430103
*Number of peptides identified with ≥ 99% confidence
Proteins that are presumed to not belong to spermatozoa (i.e., keratin, a well known extraneous contamination in mass spectrometry analyses, and proteins from the HSA solution added to the capacitation medium) are highlighted in grey

## Sheet: CP conditions
Table S6b. Normalized abundance of proteins identified in CP conditions
UniprotKB Accession number	Number of peptides*	Description	Donor 1		Donor 2		Donor 4		Donor 6		Donor 8		Donor 7
			Control	CP 1mg/ml	Control	CP 1mg/ml	Control	CP 1mg/ml	Control	CP 1mg/ml	Control	CP 1mg/ml	Control	CP 1mg/ml
sp|P60174|TPIS_HUMAN	20	Triosephosphate isomerase OS=Homo sapiens OX=9606 GN=TPI1 PE=1 SV=3	2.05947e+07	2.0466e+07	1.81992e+07	1.81891e+07	2.30339e+07	2.26245e+07	1.71233e+07	1.50574e+07	2.09175e+07	2.00431e+07	2.69764e+07	2.56701e+07
sp|Q5VU65|P210L_HUMAN	20	Nuclear pore membrane glycoprotein 210-like OS=Homo sapiens OX=9606 GN=NUP210L PE=2 SV=1	3.17101e+06	3.02572e+06	4.0696e+06	4.39042e+06	2.22458e+06	2.71168e+06	2.99145e+06	2.85071e+06	4.04434e+06	4.16885e+06	2.37311e+06	2.39585e+06
sp|Q96M29|TEKT5_HUMAN	20	Tektin-5 OS=Homo sapiens OX=9606 GN=TEKT5 PE=1 SV=1	2.69148e+06	2.41808e+06	3.41697e+06	3.54135e+06	4.07381e+06	3.89718e+06	2.68922e+06	2.71655e+06	4.36866e+06	3.78545e+06	2.42468e+06	2.27525e+06
tr|A0A024QZK7|A0A024QZK7_HUMAN	20	Hexokinase 1, isoform CRA_c OS=Homo sapiens OX=9606 GN=HK1 PE=3 SV=1	7.22691e+06	6.95321e+06	9.71484e+06	9.95754e+06	6.86996e+06	8.37469e+06	8.00139e+06	8.688e+06	9.87543e+06	1.04936e+07	8.3047e+06	8.38224e+06
tr|A0A024R6B5|A0A024R6B5_HUMAN	20	Heat shock 70kDa protein 2, isoform CRA_a OS=Homo sapiens OX=9606 GN=HSPA2 PE=3 SV=1	2.59327e+07	2.30756e+07	2.76873e+07	2.57402e+07	2.26905e+07	2.15014e+07	3.29618e+07	3.51971e+07	2.00841e+07	1.86149e+07	2.34723e+07	2.19909e+07
tr|A0A075B6F3|A0A075B6F3_HUMAN	20	Dynein heavy chain 8, axonemal OS=Homo sapiens OX=9606 GN=DNAH8 PE=1 SV=2	1.1769e+06	953524	1.05971e+06	1.11584e+06	1.00095e+06	1.05274e+06	1.18008e+06	1.05511e+06	1.15169e+06	1.16899e+06	995164	987841
tr|A0A140VJJ4|A0A140VJJ4_HUMAN	20	Family with sequence similarity 71, member B OS=Homo sapiens OX=9606 GN=FAM71B PE=2 SV=1	7.25598e+06	5.95143e+06	3.40957e+06	3.8617e+06	5.73992e+06	6.74171e+06	5.73949e+06	5.35493e+06	4.34367e+06	4.46195e+06	5.07366e+06	4.87852e+06
tr|A0A218MIY9|A0A218MIY9_HUMAN	20	Testis-specific 10 protein transcript variant 1 OS=Homo sapiens OX=9606 GN=TSGA10 PE=2 SV=1	5.329e+06	4.86867e+06	7.01915e+06	7.42657e+06	5.07052e+06	4.77966e+06	5.36732e+06	5.41348e+06	6.03743e+06	5.47645e+06	5.11855e+06	5.04818e+06
tr|B3GQS7|B3GQS7_HUMAN	20	Mitochondrial heat shock 60kD protein 1 variant 1 OS=Homo sapiens OX=9606 GN=HSPD1 PE=2 SV=1	3.96009e+06	3.87362e+06	4.21451e+06	4.48917e+06	3.75561e+06	3.89547e+06	3.81389e+06	3.75618e+06	4.11091e+06	3.74023e+06	4.46805e+06	4.27803e+06
tr|B4DVJ0|B4DVJ0_HUMAN	20	Glucose-6-phosphate isomerase OS=Homo sapiens OX=9606 PE=2 SV=1	4.79514e+06	4.52314e+06	3.53847e+06	3.35202e+06	4.27864e+06	4.11681e+06	4.30082e+06	4.11651e+06	5.75032e+06	5.41131e+06	3.28508e+06	3.25203e+06
tr|J3QSU1|J3QSU1_HUMAN	20	Leucine-rich repeat-containing protein 37B OS=Homo sapiens OX=9606 GN=LRRC37B PE=1 SV=1	4.90724e+06	3.37186e+06	6.49818e+06	5.80329e+06	3.38402e+06	3.23915e+06	3.68362e+06	3.34276e+06	3.11983e+06	2.39112e+06	3.8207e+06	3.3408e+06
tr|V9HW26|V9HW26_HUMAN	20	ATP synthase subunit alpha OS=Homo sapiens OX=9606 GN=HEL-S-123m PE=2 SV=1	1.17838e+07	1.31709e+07	1.29746e+07	1.30971e+07	1.20957e+07	1.08706e+07	1.04379e+07	1.11857e+07	9.37459e+06	9.58696e+06	1.11537e+07	1.16257e+07
tr|V9HW31|V9HW31_HUMAN	20	ATP synthase subunit beta OS=Homo sapiens OX=9606 GN=HEL-S-271 PE=2 SV=1	1.16814e+07	1.1939e+07	1.42605e+07	1.47679e+07	1.15914e+07	1.16958e+07	1.03966e+07	1.07883e+07	9.85385e+06	9.25562e+06	1.12504e+07	1.06794e+07
tr|V9HW80|V9HW80_HUMAN	20	Epididymis luminal protein 220 OS=Homo sapiens OX=9606 GN=HEL-S-70 PE=2 SV=1	4.51519e+06	3.75533e+06	5.3468e+06	4.92823e+06	4.46569e+06	3.8967e+06	5.25677e+06	4.7474e+06	5.77592e+06	5.22196e+06	4.09267e+06	3623135
sp|P00738|HPT_HUMAN	19	Haptoglobin OS=Homo sapiens OX=9606 GN=HP PE=1 SV=1	8.92714e+07	9.21668e+07	6.66562e+07	5.41447e+07	1.03775e+08	1.21055e+08	1.26832e+08	1.08516e+08	9.18961e+07	1.13337e+08	1.12848e+08	127636201
sp|P02790|HEMO_HUMAN	19	Hemopexin OS=Homo sapiens OX=9606 GN=HPX PE=1 SV=2	2.62391e+07	2.94597e+07	1.8368e+07	1.65602e+07	2.85598e+07	3.4031e+07	3.6002e+07	2.8477e+07	2.55876e+07	3.01565e+07	3.21327e+07	35079622
sp|P10323|ACRO_HUMAN	19	Acrosin OS=Homo sapiens OX=9606 GN=ACR PE=2 SV=4	3.23269e+07	2.81184e+07	3.99859e+07	4.06792e+07	2.56316e+07	2.66038e+07	2.76327e+07	2.80125e+07	2.79053e+07	2.40318e+07	3.26882e+07	3.04209e+07
sp|Q5CZC0|FSIP2_HUMAN	19	Fibrous sheath-interacting protein 2 OS=Homo sapiens OX=9606 GN=FSIP2 PE=2 SV=4	2.16459e+06	2.00218e+06	1.88388e+06	1.88858e+06	1.60837e+06	1.64504e+06	1.7611e+06	1.65435e+06	1.74838e+06	1.54833e+06	1.55013e+06	1.34698e+06
sp|Q8IYX7|SAXO1_HUMAN	19	Stabilizer of axonemal microtubules 1 OS=Homo sapiens OX=9606 GN=SAXO1 PE=1 SV=2	5.95136e+06	4.54034e+06	4.58738e+06	4.51569e+06	5.18199e+06	4.95621e+06	4.0844e+06	2.9766e+06	4.14672e+06	4.32215e+06	3.89028e+06	3.67342e+06
tr|A0A140VJD6|A0A140VJD6_HUMAN	19	Acrosin binding protein OS=Homo sapiens OX=9606 GN=ACRBP PE=2 SV=1	3.91903e+07	3.5557e+07	4.83549e+07	5.29253e+07	3.76892e+07	3.65611e+07	4.40882e+07	4.50502e+07	3.71361e+07	3.20944e+07	4.23105e+07	4.14096e+07
tr|A0A140VJR3|A0A140VJR3_HUMAN	19	Phosphoglycerate kinase OS=Homo sapiens OX=9606 PE=2 SV=1	1.08395e+07	9.10035e+06	1.18665e+07	1.17827e+07	1.29104e+07	1.29575e+07	1.13453e+07	1.10722e+07	1.28526e+07	1.14743e+07	1.37437e+07	1.32371e+07
tr|A0A384MEB7|A0A384MEB7_HUMAN	19	Epididymis secretory sperm binding protein OS=Homo sapiens OX=9606 GN=TEKT4 PE=2 SV=1	2.50715e+06	2.61381e+06	2.62556e+06	2.82284e+06	2.76178e+06	2.8391e+06	2.39076e+06	2.5886e+06	2.89671e+06	2.57772e+06	2.36565e+06	2.31168e+06
tr|A2A274|A2A274_HUMAN	19	Aconitate hydratase, mitochondrial OS=Homo sapiens OX=9606 GN=ACO2 PE=1 SV=1	3.95163e+06	3.45347e+06	4.50422e+06	4.31242e+06	4.72302e+06	4.5366e+06	3.42093e+06	3.31247e+06	3.69576e+06	3.1371e+06	4.104e+06	3.85815e+06
tr|B4DWX1|B4DWX1_HUMAN	19	cDNA FLJ56800 OS=Homo sapiens OX=9606 PE=2 SV=1	2.90641e+07	1.98714e+07	3.28966e+07	2.78334e+07	2.76701e+07	2.47415e+07	3.0969e+07	2.83663e+07	2.49546e+07	2.23145e+07	2.82848e+07	2.60514e+07
tr|H0YFD6|H0YFD6_HUMAN	19	Trifunctional enzyme subunit alpha, mitochondrial OS=Homo sapiens OX=9606 GN=HADHA PE=1 SV=2	7.06179e+06	6.9634e+06	7.04179e+06	7.12802e+06	5.80819e+06	5.39084e+06	6.57299e+06	5.78269e+06	5.7785e+06	5.56976e+06	7.42209e+06	7.09736e+06
tr|Q8WX35|Q8WX35_HUMAN	19	Calicin, isoform CRA_a OS=Homo sapiens OX=9606 GN=CCIN PE=2 SV=1	4.28189e+06	4.4725e+06	3.46272e+06	3.55827e+06	4.41588e+06	4.53707e+06	4.08763e+06	3.7174e+06	3.27868e+06	3.222e+06	4.33981e+06	4.30944e+06
tr|V9HW38|V9HW38_HUMAN	19	Epididymis secretory protein Li 106 OS=Homo sapiens OX=9606 GN=HEL-S-106 PE=2 SV=1	1.68869e+06	1.66659e+06	2.39477e+06	2.52633e+06	1.57251e+06	1.91391e+06	1.98154e+06	2.04615e+06	1.87351e+06	1.85192e+06	2.04466e+06	2.28986e+06
tr|V9HW96|V9HW96_HUMAN	19	Chaperonin containing TCP1, subunit 2 (Beta), isoform CRA_b OS=Homo sapiens OX=9606 GN=HEL-S-100n PE=2 SV=1	2.39732e+06	2.44475e+06	3.2529e+06	3.31804e+06	2.23257e+06	2.30819e+06	3.05485e+06	2.77137e+06	3.23993e+06	2.80048e+06	3.15972e+06	3.00128e+06
tr|V9HWB4|V9HWB4_HUMAN	19	Epididymis secretory sperm binding protein Li 89n OS=Homo sapiens OX=9606 GN=HEL-S-89n PE=2 SV=1	4.92167e+06	4.80509e+06	1.14346e+07	1.17658e+07	5.07414e+06	4.77602e+06	3.5001e+06	3.51629e+06	5.13569e+06	4.72998e+06	3.23928e+06	2.85213e+06
tr|V9HWD8|V9HWD8_HUMAN	19	Epididymis secretory sperm binding protein Li 163pA OS=Homo sapiens OX=9606 GN=HEL-S-163pA PE=2 SV=1	7.4913e+06	1.39616e+07	8.40008e+06	8.73735e+06	1.35585e+07	1.5816e+07	1.76794e+07	1.41377e+07	1.22237e+07	1.3627e+07	1.53559e+07	1.73186e+07
tr|V9HWP2|V9HWP2_HUMAN	19	Epididymis luminal protein 35 OS=Homo sapiens OX=9606 GN=HEL-S-125m PE=2 SV=1	4.27534e+06	4.03331e+06	1.07306e+07	1.09756e+07	4.71501e+06	4.80513e+06	3.26313e+06	3.33024e+06	5.08846e+06	4.50032e+06	4.67163e+06	4.43458e+06
sp|A0A1B0GUW6|SPEM3_HUMAN	18	Uncharacterized protein SPEM3 OS=Homo sapiens OX=9606 GN=SPEM3 PE=3 SV=1	2.95563e+06	2.30346e+06	1.64644e+06	1.48928e+06	1.4956e+06	1.35318e+06	1.93721e+06	1.49469e+06	2.03544e+06	2.00833e+06	1.43347e+06	1.46618e+06
sp|P35527|K1C9_HUMAN	18	Keratin, type I cytoskeletal 9 OS=Homo sapiens OX=9606 GN=KRT9 PE=1 SV=3	740082	792683	4.16662e+06	800921	1.04538e+06	673147	4.81017e+06	1.3093e+06	1.04453e+06	1.25299e+06	4.17753e+06	2.1701e+06
sp|P43652|AFAM_HUMAN	18	Afamin OS=Homo sapiens OX=9606 GN=AFM PE=1 SV=1	3.72675e+06	4.46103e+06	2.69011e+06	2.30883e+06	4.16041e+06	4.62131e+06	5.44374e+06	4.12103e+06	3.91064e+06	4.40163e+06	4.79471e+06	5.12097e+06
sp|Q14990|ODFP1_HUMAN	18	Outer dense fiber protein 1 OS=Homo sapiens OX=9606 GN=ODF1 PE=1 SV=2	1.07407e+08	9.64044e+07	1.10977e+08	1.10042e+08	1.02277e+08	9.98823e+07	1.01244e+08	1.06972e+08	1.11629e+08	9.82435e+07	8.3037e+07	7.72566e+07
sp|Q9UFH2|DYH17_HUMAN	18	Dynein heavy chain 17, axonemal OS=Homo sapiens OX=9606 GN=DNAH17 PE=1 SV=3	1.19048e+06	1.103e+06	1.29869e+06	1.26532e+06	855211	957363	1.05519e+06	894052	1.23934e+06	1.22067e+06	969833	906213
sp|Q9UIF3|TEKT2_HUMAN	18	Tektin-2 OS=Homo sapiens OX=9606 GN=TEKT2 PE=1 SV=1	4.78841e+06	4.39788e+06	4.84755e+06	5.03373e+06	5.08123e+06	4.84452e+06	4.28754e+06	4.43803e+06	4.64677e+06	4.42297e+06	4.42529e+06	4.08742e+06
tr|A0A024R4F1|A0A024R4F1_HUMAN	18	Enolase 1, (Alpha), isoform CRA_a OS=Homo sapiens OX=9606 GN=ENO1 PE=2 SV=1	1.36316e+07	1.40427e+07	1.62753e+07	1.68694e+07	1.47548e+07	1.4941e+07	1.64415e+07	1.56194e+07	1.71632e+07	1.57905e+07	1.66401e+07	1.57032e+07
tr|A0A0A0MR02|A0A0A0MR02_HUMAN	18	Voltage-dependent anion-selective channel protein 2 (Fragment) OS=Homo sapiens OX=9606 GN=VDAC2 PE=1 SV=1	1.11649e+07	1.21142e+07	1.44011e+07	1.22538e+07	1.12731e+07	1.1938e+07	1.29712e+07	1.30068e+07	1.21109e+07	1.04084e+07	1.43409e+07	13989670
tr|A0A2R8YDT1|A0A2R8YDT1_HUMAN	18	Glutamine synthetase OS=Homo sapiens OX=9606 GN=GLUL PE=1 SV=1	5.27639e+06	4.89312e+06	5.79899e+06	6.05701e+06	4.41782e+06	4.18117e+06	4.89569e+06	4.80226e+06	7.28234e+06	6.36852e+06	4.63135e+06	4.32513e+06
tr|A0A384MQY7|A0A384MQY7_HUMAN	18	A kinase (PRKA) anchor protein 4, isoform CRA_c OS=Homo sapiens OX=9606 GN=AKAP4 PE=2 SV=1	2.7397e+08	2.74514e+08	3.22148e+08	3.26981e+08	3.42431e+08	3.5451e+08	3.2626e+08	3.51796e+08	3.97605e+08	3.67885e+08	3.18426e+08	304917462
tr|A0A384P5T6|A0A384P5T6_HUMAN	18	Epididymis secretory sperm binding protein OS=Homo sapiens OX=9606 PE=2 SV=1	1.32108e+06	1.28971e+06	3.05215e+06	3.21283e+06	1.41201e+06	1.39545e+06	1.15223e+06	974947	1.43607e+06	1.29612e+06	1.45524e+06	1.34621e+06
tr|B7Z8Q2|B7Z8Q2_HUMAN	18	cDNA FLJ55606, highly similar to Alpha-2-HS-glycoprotein OS=Homo sapiens OX=9606 PE=2 SV=1	6.01123e+06	9.42503e+06	7.3288e+06	6.83765e+06	1.13963e+07	1.33127e+07	1.60066e+07	1.27948e+07	1.22859e+07	1.33989e+07	1.33958e+07	1.54891e+07
tr|C9JG08|C9JG08_HUMAN	18	Uncharacterized protein C2orf16 OS=Homo sapiens OX=9606 GN=C2orf16 PE=1 SV=2	1.14711e+06	899483	1.12095e+06	962807	1.38361e+06	1.26386e+06	1.13871e+06	977439	1.00478e+06	915659	1.1157e+06	1.03683e+06
tr|Q75MT9|Q75MT9_HUMAN	18	Malate dehydrogenase (Fragment) OS=Homo sapiens OX=9606 GN=MDH2 PE=3 SV=1	1.59896e+07	1.57048e+07	1.78567e+07	1.83254e+07	1.3449e+07	1.35621e+07	1.22552e+07	1.36347e+07	1.4296e+07	1.23357e+07	1.42685e+07	1.39011e+07
tr|V9HVY3|V9HVY3_HUMAN	18	Protein disulfide-isomerase OS=Homo sapiens OX=9606 GN=HEL-S-269 PE=2 SV=1	7.52606e+06	6.36474e+06	1.20455e+07	1.44076e+07	9.93184e+06	5.80805e+06	4.55252e+06	4.4921e+06	6.65784e+06	5.81264e+06	5.62636e+06	5.35237e+06
sp|P13645|K1C10_HUMAN	17	Keratin, type I cytoskeletal 10 OS=Homo sapiens OX=9606 GN=KRT10 PE=1 SV=6	2.49291e+06	1.27737e+06	9.44614e+06	1.48943e+06	1.43724e+06	850337	9.68611e+06	1.95602e+06	2.78841e+06	4.52335e+06	1.89302e+06	2.06105e+06
sp|P50991|TCPD_HUMAN	17	T-complex protein 1 subunit delta OS=Homo sapiens OX=9606 GN=CCT4 PE=1 SV=4	1.80832e+06	1.65687e+06	2.41993e+06	2.35703e+06	1.43219e+06	1.49776e+06	1.91773e+06	2.00966e+06	2.07037e+06	1.90141e+06	2.22571e+06	2.12621e+06
sp|P55084|ECHB_HUMAN	17	Trifunctional enzyme subunit beta, mitochondrial OS=Homo sapiens OX=9606 GN=HADHB PE=1 SV=3	5.01223e+06	4.41884e+06	4.78327e+06	4.82974e+06	3.99109e+06	3.66127e+06	3.67228e+06	3.92189e+06	4.19653e+06	3.4195e+06	4.96897e+06	4.62832e+06
sp|Q9H0B3|IQCN_HUMAN	17	IQ domain-containing protein N OS=Homo sapiens OX=9606 GN=IQCN PE=1 SV=1	6.34164e+06	4.15886e+06	4.66281e+06	4.11879e+06	4.14965e+06	3.44733e+06	4.24469e+06	3.23206e+06	3.94115e+06	3.33127e+06	5.18921e+06	4410163
tr|A0A024R9D7|A0A024R9D7_HUMAN	17	2,4-dienoyl CoA reductase 1, mitochondrial, isoform CRA_b OS=Homo sapiens OX=9606 GN=DECR1 PE=4 SV=1	1.06455e+07	9.67888e+06	1.31195e+07	1.24184e+07	8.16119e+06	8.1066e+06	8.25311e+06	9.56449e+06	9.10636e+06	8.36395e+06	8.60385e+06	7.96553e+06
tr|A0A0K0K1K1|A0A0K0K1K1_HUMAN	17	Glyceraldehyde-3-phosphate dehydrogenase OS=Homo sapiens OX=9606 GN=HEL-S-278 PE=2 SV=1	9.64073e+07	9.31145e+07	9.81702e+07	9.89258e+07	1.18748e+08	1.15602e+08	1.18192e+08	1.18816e+08	1.09797e+08	1.04413e+08	9.21029e+07	8.76185e+07
tr|A0A140VJX1|A0A140VJX1_HUMAN	17	Testicular tissue protein Li 198 OS=Homo sapiens OX=9606 PE=2 SV=1	5.27934e+06	4.8847e+06	5.58872e+06	5.33758e+06	4.78655e+06	4.76341e+06	4.89505e+06	5.01868e+06	4.10808e+06	3.92662e+06	5.3759e+06	5.42484e+06
tr|A0A172Q397|A0A172Q397_HUMAN	17	Sperm protein 17 (Fragment) OS=Homo sapiens OX=9606 PE=2 SV=1	6.05957e+06	5.72735e+06	6.10612e+06	6.82086e+06	7.14811e+06	7.23676e+06	8.26854e+06	7.2711e+06	6.98239e+06	6.3845e+06	4.73292e+06	4.63695e+06
tr|B2RCA2|B2RCA2_HUMAN	17	cDNA, FLJ95932, Homo sapiens polyamine modulated factor 1 binding protein 1(PMFBP1), mRNA OS=Homo sapiens OX=9606 PE=2 SV=1	1.26779e+06	976560	1.35109e+06	1.42169e+06	1.17416e+06	1.14288e+06	1.19495e+06	1.01751e+06	866966	736305	907075	920013
tr|Q53HU0|Q53HU0_HUMAN	17	Chaperonin containing TCP1, subunit 8 (Theta) variant (Fragment) OS=Homo sapiens OX=9606 PE=2 SV=1	3.00357e+06	2.80837e+06	4.11475e+06	4.05805e+06	2.28426e+06	2.40918e+06	3.51591e+06	3.56738e+06	3.50461e+06	2.51488e+06	2.95925e+06	3.43425e+06
tr|Q59H77|Q59H77_HUMAN	17	T-complex protein 1 subunit gamma (Fragment) OS=Homo sapiens OX=9606 PE=2 SV=1	1.94891e+06	1.65839e+06	2.38496e+06	2.28149e+06	1.3033e+06	1.69865e+06	2.14869e+06	2.17469e+06	2.17221e+06	1.9175e+06	2.36392e+06	2.22722e+06
sp|Q01813|PFKAP_HUMAN	16	ATP-dependent 6-phosphofructokinase, platelet type OS=Homo sapiens OX=9606 GN=PFKP PE=1 SV=2	2.30294e+06	2.02105e+06	2.47896e+06	2.40489e+06	2.62865e+06	2.49737e+06	2.03064e+06	1.92574e+06	3.63879e+06	3.14468e+06	2.15352e+06	1.9525e+06
sp|Q9C099|LRCC1_HUMAN	16	Leucine-rich repeat and coiled-coil domain-containing protein 1 OS=Homo sapiens OX=9606 GN=LRRCC1 PE=1 SV=2	939525	910461	1.00232e+06	984139	918126	911019	538522	412102	661256	800015	591941	748674
tr|G9BCY8|G9BCY8_HUMAN	16	L-lactate dehydrogenase OS=Homo sapiens OX=9606 GN=LDHC PE=2 SV=1	7.59619e+06	8.40497e+06	1.12051e+07	9.50628e+06	8.84145e+06	7.70246e+06	8.66046e+06	9.64657e+06	1.03464e+07	9.31641e+06	9.03663e+06	8.5986e+06
tr|Q53HV2|Q53HV2_HUMAN	16	T-complex protein 1 subunit eta (Fragment) OS=Homo sapiens OX=9606 PE=2 SV=1	1.87251e+06	1.78063e+06	2.43752e+06	2.37937e+06	1.69028e+06	1.7048e+06	2.19597e+06	2.20524e+06	2.21183e+06	2.00994e+06	2.42703e+06	2.35311e+06
sp|P26436|ASPX_HUMAN	15	Acrosomal protein SP-10 OS=Homo sapiens OX=9606 GN=ACRV1 PE=1 SV=2	2.02124e+07	1.13369e+07	2.13677e+07	1.9958e+07	1.4847e+07	1.37078e+07	1.40366e+07	1.4302e+07	1.60702e+07	1.3744e+07	1.88832e+07	1.72155e+07
sp|Q5JRX3|PREP_HUMAN	15	Presequence protease, mitochondrial OS=Homo sapiens OX=9606 GN=PITRM1 PE=1 SV=3	802853	802722	393316	494300	983404	1.01595e+06	645309	694676	496055	561137	842929	702959
sp|Q6UW49|SPESP_HUMAN	15	Sperm equatorial segment protein 1 OS=Homo sapiens OX=9606 GN=SPESP1 PE=1 SV=2	9.04847e+06	6.42538e+06	9.90728e+06	9.49691e+06	6.58878e+06	5.52536e+06	8.6819e+06	8.28339e+06	7.31713e+06	6.29126e+06	7.44404e+06	6.8918e+06
sp|Q9BS86|ZPBP1_HUMAN	15	Zona pellucida-binding protein 1 OS=Homo sapiens OX=9606 GN=ZPBP PE=2 SV=1	1.14256e+07	1.57382e+07	2.35871e+07	2.19501e+07	1.59485e+07	8.62457e+06	1.55864e+07	9.22666e+06	1.36879e+07	1.18091e+07	1.25935e+07	1.09111e+07
sp|Q9HBV2|SACA1_HUMAN	15	Sperm acrosome membrane-associated protein 1 OS=Homo sapiens OX=9606 GN=SPACA1 PE=1 SV=1	1.55256e+07	1.34533e+07	1.85667e+07	1.7669e+07	9.8704e+06	1.11271e+07	1.36306e+07	1.43847e+07	1.27694e+07	1.23098e+07	1.59692e+07	1.49367e+07
tr|A8K9T3|A8K9T3_HUMAN	15	cDNA FLJ76467, highly similar to Homo sapiens acyl-CoA synthetase long-chain family member 1 (ACSL1), mRNA OS=Homo sapiens OX=9606 PE=2 SV=1	2.10589e+06	3.03008e+06	2.53232e+06	3.36373e+06	2.0909e+06	3.43616e+06	2.33598e+06	2.40377e+06	2.18197e+06	2.05029e+06	1.83294e+06	1.71254e+06
tr|Q86YI5|Q86YI5_HUMAN	15	Acetyltransferase component of pyruvate dehydrogenase complex OS=Homo sapiens OX=9606 GN=DLAT PE=2 SV=1	3.40502e+06	3.35165e+06	4.63813e+06	4.77844e+06	3.93377e+06	4.01528e+06	4.41484e+06	4.43655e+06	4.30645e+06	4.07641e+06	4.8875e+06	4.49238e+06
tr|V9HWD4|V9HWD4_HUMAN	15	Epididymis luminal protein 159 OS=Homo sapiens OX=9606 GN=HEL159 PE=2 SV=1	2.17996e+07	2.04804e+07	2.33509e+07	2.59734e+07	2.2731e+07	2.47057e+07	2.13206e+07	2.25923e+07	2.57794e+07	2.39097e+07	2.25907e+07	2.28706e+07
sp|P02768|ALBU_HUMAN	14	Serum albumin OS=Homo sapiens OX=9606 GN=ALB PE=1 SV=2	2.17662e+08	2.93622e+08	7.05836e+07	7.63398e+07	2.12679e+08	1.87437e+08	1.41457e+08	1.89792e+08	1.07862e+08	2.09562e+08	1.71081e+08	225509802
sp|P17987|TCPA_HUMAN	14	T-complex protein 1 subunit alpha OS=Homo sapiens OX=9606 GN=TCP1 PE=1 SV=1	1.05614e+06	1.16328e+06	1.49848e+06	1.51423e+06	1.25647e+06	1.01886e+06	2.00155e+06	1.77006e+06	1.7014e+06	1.26137e+06	1.65458e+06	1.46381e+06
sp|P35908|K22E_HUMAN	14	Keratin, type II cytoskeletal 2 epidermal OS=Homo sapiens OX=9606 GN=KRT2 PE=1 SV=2	460514	362122	2.01415e+06	479970	401462	368242	1.63394e+06	407032	475838	521484	521932	533624
sp|Q6BCY4|NB5R2_HUMAN	14	NADH-cytochrome b5 reductase 2 OS=Homo sapiens OX=9606 GN=CYB5R2 PE=1 SV=1	3.28895e+06	3.02875e+06	3.14153e+06	3.00681e+06	2.58277e+06	2.63961e+06	2.86624e+06	2.6507e+06	3.52578e+06	3.25747e+06	3.81097e+06	3.63404e+06
sp|Q8NCR6|SMRP1_HUMAN	14	Spermatid-specific manchette-related protein 1 OS=Homo sapiens OX=9606 GN=SMRP1 PE=1 SV=2	7.62014e+06	6.32423e+06	5.86796e+06	6.56466e+06	6.15096e+06	5.83635e+06	4.87937e+06	5.34087e+06	7.28948e+06	6.21128e+06	5.66965e+06	5.64488e+06
sp|Q9Y230|RUVB2_HUMAN	14	RuvB-like 2 OS=Homo sapiens OX=9606 GN=RUVBL2 PE=1 SV=3	3.51796e+06	3.24312e+06	4.6365e+06	4.71605e+06	3.32067e+06	3.58577e+06	3.15993e+06	3.30913e+06	4.36974e+06	3.96828e+06	3.89758e+06	3.66034e+06
tr|A0A024R6W0|A0A024R6W0_HUMAN	14	Aspartate aminotransferase OS=Homo sapiens OX=9606 GN=GOT2 PE=4 SV=1	1.38576e+06	1.46194e+06	1.5526e+06	1.64726e+06	1.41978e+06	1.42839e+06	1.58167e+06	1.38353e+06	1.3593e+06	1.31998e+06	1.50504e+06	1.52506e+06
tr|A0A024R713|A0A024R713_HUMAN	14	Dihydrolipoyl dehydrogenase OS=Homo sapiens OX=9606 GN=DLD PE=2 SV=1	2.0321e+06	2.08232e+06	2.74809e+06	2.94037e+06	2.44748e+06	2.31632e+06	2.67769e+06	2.41723e+06	2.4692e+06	2.13637e+06	3.12551e+06	2.70792e+06
tr|A0A0S2Z4C3|A0A0S2Z4C3_HUMAN	14	Epididymis secretory sperm binding protein (Fragment) OS=Homo sapiens OX=9606 GN=FH PE=2 SV=1	4.99092e+06	5.42155e+06	5.11675e+06	5.78158e+06	4.69821e+06	5.07885e+06	5.06379e+06	4.55679e+06	5.57648e+06	4.85721e+06	4.99e+06	4.89021e+06
tr|A0A140VK69|A0A140VK69_HUMAN	14	Aspartate aminotransferase OS=Homo sapiens OX=9606 PE=2 SV=1	1.83724e+06	1.60249e+06	1.85099e+06	1.80119e+06	1.59218e+06	1.63821e+06	1.53117e+06	1.5978e+06	2.10024e+06	1.87534e+06	1.8318e+06	1.64066e+06
tr|A8KAH7|A8KAH7_HUMAN	14	cDNA FLJ75444, highly similar to Homo sapiens protein kinase, cAMP-dependent, regulatory, type II, alpha (PRKAR2A), mRNA OS=Homo sapiens OX=9606 PE=2 SV=1	1.85958e+06	1.9046e+06	3.03892e+06	2.86143e+06	2.09765e+06	2.98514e+06	1.83348e+06	1.76329e+06	2.13129e+06	3.01842e+06	3.37049e+06	1.97921e+06
tr|B4DWA6|B4DWA6_HUMAN	14	F-actin-capping protein subunit beta OS=Homo sapiens OX=9606 PE=2 SV=1	2.77936e+06	2.55499e+06	2.15036e+06	2.27861e+06	2.79894e+06	2.75796e+06	2.28814e+06	2.45099e+06	1.66484e+06	1.43709e+06	2.15241e+06	2.01066e+06
tr|E9PDF2|E9PDF2_HUMAN	14	2-oxoglutarate dehydrogenase, mitochondrial OS=Homo sapiens OX=9606 GN=OGDH PE=1 SV=1	887023	903774	957397	1.04152e+06	758220	1.16248e+06	824155	878940	942488	820553	972409	847534
tr|V9HVZ4|V9HVZ4_HUMAN	14	Glyceraldehyde-3-phosphate dehydrogenase OS=Homo sapiens OX=9606 GN=HEL-S-162eP PE=2 SV=1	6.05332e+06	5.97801e+06	7.25241e+06	7.2956e+06	7.58238e+06	7.84505e+06	5.38146e+06	5.25121e+06	6.34552e+06	5.87235e+06	6.94728e+06	6.65491e+06
sp|Q8IYK2|CC105_HUMAN	13	Coiled-coil domain-containing protein 105 OS=Homo sapiens OX=9606 GN=CCDC105 PE=2 SV=3	1.31753e+06	1.12148e+06	1.20272e+06	1.28901e+06	1.20196e+06	1.07915e+06	696782	843101	1.21238e+06	1.018e+06	900601	868268
tr|A0A024R573|A0A024R573_HUMAN	13	Asparaginase like 1, isoform CRA_a OS=Homo sapiens OX=9606 GN=ASRGL1 PE=2 SV=1	5.57053e+06	4.74315e+06	6.10589e+06	6.11718e+06	5.9002e+06	5.68771e+06	4.75455e+06	4.91754e+06	5.32226e+06	4.77855e+06	5.26974e+06	5.18936e+06
tr|A0A024R758|A0A024R758_HUMAN	13	Uncharacterized protein OS=Homo sapiens OX=9606 GN=NAG6 PE=4 SV=1	571839	586155	663211	830567	608589	719364	831036	783232	663044	687793	735320	639211
tr|A0A140VK13|A0A140VK13_HUMAN	13	Testicular secretory protein Li 13 OS=Homo sapiens OX=9606 PE=2 SV=1	3.04571e+06	726842	822547	829316	787291	807163	658308	647533	777742	686116	953207	832305
tr|A0A1U9X7X9|A0A1U9X7X9_HUMAN	13	HSPA1L OS=Homo sapiens OX=9606 PE=3 SV=1	3.43575e+06	3.3679e+06	3.69351e+06	3.68525e+06	4.21014e+06	4.18365e+06	3.61154e+06	3.8027e+06	3.33493e+06	2.96974e+06	4.13032e+06	3.50074e+06
tr|A0A384N6H1|A0A384N6H1_HUMAN	13	Epididymis secretory sperm binding protein OS=Homo sapiens OX=9606 PE=2 SV=1	1.91861e+06	1.97848e+06	1.69174e+06	1.81985e+06	1.40076e+06	1.43277e+06	1.78231e+06	1.66952e+06	1.8857e+06	1.84223e+06	1.66497e+06	1.74002e+06
tr|B2CKC5|B2CKC5_HUMAN	13	EF-hand domain (C-terminal) containing 1, isoform CRA_a OS=Homo sapiens OX=9606 GN=EFHC1 PE=2 SV=1	1.66899e+06	1.66557e+06	1.58238e+06	1.69668e+06	1.67721e+06	1.66722e+06	1.56093e+06	1.45766e+06	1.62235e+06	1.50612e+06	1.47515e+06	1.47801e+06
tr|B5BUB1|B5BUB1_HUMAN	13	RuvB-like helicase (Fragment) OS=Homo sapiens OX=9606 GN=RUVBL1 PE=2 SV=1	2.27557e+06	2.24401e+06	3.4418e+06	3.47314e+06	2.25178e+06	2.35045e+06	2.40948e+06	2.33603e+06	3.07973e+06	2.86147e+06	3.3514e+06	3.14605e+06
tr|H0Y7A7|H0Y7A7_HUMAN	13	Calmodulin-2 (Fragment) OS=Homo sapiens OX=9606 GN=CALM2 PE=1 SV=1	1.58118e+07	1.18293e+07	1.54187e+07	1.66599e+07	2.31932e+07	1.82619e+07	2.08625e+07	1.79379e+07	1.58907e+07	1.48344e+07	1.96131e+07	1.64939e+07
tr|V9HW37|V9HW37_HUMAN	13	T-complex protein 1 subunit epsilon OS=Homo sapiens OX=9606 GN=HEL-S-69 PE=2 SV=1	1.34563e+06	1.38413e+06	1.5028e+06	1.91142e+06	1.29072e+06	990456	1.64894e+06	1.81284e+06	1.50671e+06	1.41971e+06	2.03323e+06	1.91754e+06
sp|P29803|ODPAT_HUMAN	12	Pyruvate dehydrogenase E1 component subunit alpha, testis-specific form, mitochondrial OS=Homo sapiens OX=9606 GN=PDHA2 PE=1 SV=1	2.67366e+06	2.56474e+06	2.62781e+06	2.72366e+06	2.25449e+06	2.1763e+06	2.09447e+06	2.2686e+06	2.48021e+06	2.0356e+06	1.39546e+06	1.40222e+06
sp|P31930|QCR1_HUMAN	12	Cytochrome b-c1 complex subunit 1, mitochondrial OS=Homo sapiens OX=9606 GN=UQCRC1 PE=1 SV=3	1.55458e+06	1.5769e+06	1.8478e+06	1.98601e+06	1.30091e+06	1.31725e+06	1.63225e+06	1.55014e+06	1.42776e+06	1.43851e+06	1.59621e+06	1.57665e+06
sp|P35663|CYLC1_HUMAN	12	Cylicin-1 OS=Homo sapiens OX=9606 GN=CYLC1 PE=2 SV=2	1.50528e+06	1.24232e+06	1.09249e+06	1.17565e+06	1.28322e+06	1.46836e+06	1.36697e+06	1.15841e+06	935880	885008	914441	1.06948e+06
sp|P49189|AL9A1_HUMAN	12	4-trimethylaminobutyraldehyde dehydrogenase OS=Homo sapiens OX=9606 GN=ALDH9A1 PE=1 SV=3	1.21067e+06	1.00625e+06	1.19126e+06	1.1537e+06	1.0184e+06	973543	946406	935639	1.12304e+06	1.03057e+06	1.15755e+06	1.06417e+06
sp|Q13733|AT1A4_HUMAN	12	Sodium/potassium-transporting ATPase subunit alpha-4 OS=Homo sapiens OX=9606 GN=ATP1A4 PE=1 SV=3	528350	545188	356755	352403	570621	511761	632873	743454	611394	500214	759219	801865
sp|Q6ZU69|F205A_HUMAN	12	Protein FAM205A OS=Homo sapiens OX=9606 GN=FAM205A PE=2 SV=4	2.03237e+06	1.75283e+06	1.49551e+06	1.43424e+06	1.45092e+06	1.39482e+06	1.49299e+06	1.44933e+06	1.11573e+06	1.02186e+06	1.9028e+06	1.78767e+06
sp|Q96A08|H2B1A_HUMAN	12	Histone H2B type 1-A OS=Homo sapiens OX=9606 GN=HIST1H2BA PE=1 SV=3	3.73064e+07	4.06951e+07	3.6786e+07	4.27174e+07	2.06766e+07	2.45312e+07	1.87573e+07	1.78918e+07	2.75636e+07	1.95298e+07	3.00869e+07	3.00785e+07
sp|Q96RQ9|OXLA_HUMAN	12	L-amino-acid oxidase OS=Homo sapiens OX=9606 GN=IL4I1 PE=1 SV=1	1.97391e+06	1.76838e+06	3.40149e+06	3.24016e+06	3.19285e+06	2.81464e+06	2.46891e+06	2.35989e+06	3.69536e+06	2.92634e+06	2.74941e+06	2.48597e+06
tr|A0A024R071|A0A024R071_HUMAN	12	Nucleoporin 155kDa, isoform CRA_a OS=Homo sapiens OX=9606 GN=NUP155 PE=4 SV=1	616015	605055	775758	816339	595156	681169	836554	734571	843456	697109	596055	579196
tr|A0A384NPM7|A0A384NPM7_HUMAN	12	Epididymis secretory sperm binding protein OS=Homo sapiens OX=9606 GN=SCCPDH PE=2 SV=1	6.52179e+06	5.90416e+06	7.26664e+06	6.9802e+06	3.76916e+06	4.2301e+06	5.22804e+06	5.90756e+06	4.40224e+06	4.18421e+06	5.77727e+06	5.74547e+06
tr|A8K884|A8K884_HUMAN	12	cDNA FLJ77178 OS=Homo sapiens OX=9606 PE=2 SV=1	1.38983e+06	868968	1.29292e+06	1.30358e+06	1.2255e+06	971944	932884	1.01794e+06	1.21949e+06	1.15573e+06	973120	950855
tr|D9IWP9|D9IWP9_HUMAN	12	Beta-2-glycoprotein I (Fragment) OS=Homo sapiens OX=9606 PE=2 SV=1	6.44073e+06	2.23573e+06	2.44924e+06	1.26493e+06	1.65228e+06	2.22943e+06	2.41175e+06	1.66554e+06	1.94608e+06	2.01582e+06	2.14716e+06	2.1159e+06
tr|E7EQ64|E7EQ64_HUMAN	12	Trypsin-1 OS=Homo sapiens OX=9606 GN=PRSS1 PE=1 SV=1	6.5613e+06	2.14918e+06	2.46271e+06	2.45255e+06	2.72744e+06	5.1671e+06	4.09479e+06	2.93813e+06	2.69119e+06	4.81575e+06	3.42519e+06	2.3445e+06
tr|K9JA46|K9JA46_HUMAN	12	Epididymis luminal secretory protein 52 OS=Homo sapiens OX=9606 GN=EL52 PE=2 SV=1	6.41114e+06	6.43588e+06	7.99576e+06	8.02887e+06	5.65815e+06	6.06076e+06	7.22676e+06	7.23904e+06	8.42407e+06	7.6865e+06	6.58469e+06	6.2363e+06
tr|Q53GZ6|Q53GZ6_HUMAN	12	Heat shock 70kDa protein 8 isoform 1 variant (Fragment) OS=Homo sapiens OX=9606 PE=2 SV=1	1.55972e+06	1.31309e+06	1.23359e+06	1.20383e+06	1.47865e+06	1.45508e+06	1.33364e+06	1.32561e+06	924031	854926	1.20801e+06	1.13007e+06
tr|Q53H26|Q53H26_HUMAN	12	Transferrin variant (Fragment) OS=Homo sapiens OX=9606 PE=2 SV=1	171631	554429	220079	249113	387976	470390	510015	373081	304040	346182	423616	531489
tr|Q5T4U5|Q5T4U5_HUMAN	12	Acyl-Coenzyme A dehydrogenase, C-4 to C-12 straight chain, isoform CRA_a OS=Homo sapiens OX=9606 GN=ACADM PE=1 SV=1	2.60553e+06	2.45231e+06	2.87766e+06	2.96931e+06	2.55333e+06	2.36505e+06	2.83099e+06	2.89643e+06	2.85729e+06	2.5546e+06	3.3353e+06	3.25553e+06
tr|Q8IZ29|Q8IZ29_HUMAN	12	Tubulin beta chain OS=Homo sapiens OX=9606 GN=TUBB2C PE=2 SV=1	3.09909e+07	2.67886e+07	3.2728e+07	3.30721e+07	3.08835e+07	3.00956e+07	2.20343e+07	2.35991e+07	2.77976e+07	2.47865e+07	2.65208e+07	2.37952e+07
sp|O14645|IDLC_HUMAN	11	Axonemal dynein light intermediate polypeptide 1 OS=Homo sapiens OX=9606 GN=DNALI1 PE=1 SV=2	1.83854e+06	1.42787e+06	1.8222e+06	1.61781e+06	2.22918e+06	1.63175e+06	1.50463e+06	1.23637e+06	1.79211e+06	1.463e+06	1.42302e+06	1.23754e+06
sp|O95831|AIFM1_HUMAN	11	Apoptosis-inducing factor 1, mitochondrial OS=Homo sapiens OX=9606 GN=AIFM1 PE=1 SV=1	602763	675445	852275	810356	558015	577952	633392	615123	620529	459536	601314	478677
sp|Q16891|MIC60_HUMAN	11	MICOS complex subunit MIC60 OS=Homo sapiens OX=9606 GN=IMMT PE=1 SV=1	547621	473207	590563	545142	504525	487319	454305	416220	517057	472534	565827	557933
sp|Q8N1F7|NUP93_HUMAN	11	Nuclear pore complex protein Nup93 OS=Homo sapiens OX=9606 GN=NUP93 PE=1 SV=2	654082	519639	902671	953520	584806	587812	701102	677831	714686	720503	488643	460016
sp|Q8WXX0|DYH7_HUMAN	11	Dynein heavy chain 7, axonemal OS=Homo sapiens OX=9606 GN=DNAH7 PE=1 SV=2	372936	398696	433938	442235	502584	473238	437088	402872	409714	398802	404016	391766
sp|Q96PU9|ODF3A_HUMAN	11	Outer dense fiber protein 3 OS=Homo sapiens OX=9606 GN=ODF3 PE=2 SV=1	2.78484e+06	2.12956e+06	2.11164e+06	2.12639e+06	2.41301e+06	2.2625e+06	1.82352e+06	1.75882e+06	2.58416e+06	2.19179e+06	2.13608e+06	2.02206e+06
sp|Q9Y6C9|MTCH2_HUMAN	11	Mitochondrial carrier homolog 2 OS=Homo sapiens OX=9606 GN=MTCH2 PE=1 SV=1	4.0402e+06	3.72643e+06	4.97584e+06	4.86312e+06	3.01598e+06	3.13654e+06	3.58592e+06	3.93723e+06	3.26811e+06	3.13364e+06	4.09622e+06	4.0126e+06
tr|A0A0S2Z4U8|A0A0S2Z4U8_HUMAN	11	Myeloid leukemia factor 1 isoform 1 (Fragment) OS=Homo sapiens OX=9606 GN=MLF1 PE=2 SV=1	3.7242e+06	3.20799e+06	4.42033e+06	4.36163e+06	3.59697e+06	3.31326e+06	2.41489e+06	2.57883e+06	3.05553e+06	2.73238e+06	2.19034e+06	2.01613e+06
tr|A0A140VJL8|A0A140VJL8_HUMAN	11	Inositol-1-monophosphatase OS=Homo sapiens OX=9606 PE=2 SV=1	1.78829e+06	1.58743e+06	2.19253e+06	1.99382e+06	2.15138e+06	1.94795e+06	2.01699e+06	1.80617e+06	2.83909e+06	2.46265e+06	2.22957e+06	2.07695e+06
tr|A0A384MDR8|A0A384MDR8_HUMAN	11	Epididymis secretory sperm binding protein OS=Homo sapiens OX=9606 PE=2 SV=1	3.6465e+06	3.32407e+06	3.79768e+06	3.66455e+06	3.03008e+06	2.98281e+06	2.82178e+06	3.02636e+06	3.28167e+06	2.92222e+06	2.35369e+06	2.14641e+06
tr|A4D1U3|A4D1U3_HUMAN	11	Single-stranded DNA binding protein 1 OS=Homo sapiens OX=9606 GN=SSBP1 PE=2 SV=1	3.30128e+06	3.14807e+06	3.51959e+06	3.66242e+06	3.13779e+06	3.211e+06	3.37542e+06	2.3725e+06	2.75257e+06	1.95452e+06	3.20341e+06	3.03194e+06
tr|A8K8B7|A8K8B7_HUMAN	11	cDNA FLJ76723 OS=Homo sapiens OX=9606 PE=2 SV=1	745650	638362	1.0725e+06	1.11595e+06	799492	892616	838573	691981	778691	802766	1.052e+06	1.01378e+06
tr|B2RBF4|B2RBF4_HUMAN	11	cDNA, FLJ95482, highly similar to Homo sapiens dynein, axonemal, intermediate polypeptide 1 (DNAI1), mRNA OS=Homo sapiens OX=9606 PE=2 SV=1	925907	800295	915643	909148	858548	845276	739539	743498	812312	738716	707580	699463
tr|B3KQ44|B3KQ44_HUMAN	11	cDNA FLJ32796 fis, clone TESTI2002465, weakly similar to FIBROIN HEAVY CHAIN OS=Homo sapiens OX=9606 PE=2 SV=1	2.28351e+06	1.90265e+06	2.27718e+06	2.44763e+06	1.86664e+06	1.92087e+06	1.17154e+06	1.29446e+06	1.62098e+06	1.45746e+06	2.79676e+06	2.66029e+06
tr|Q53ZP9|Q53ZP9_HUMAN	11	Heat shock protein apg-1 OS=Homo sapiens OX=9606 PE=2 SV=1	942693	955781	1.30319e+06	1.2825e+06	819729	716845	1.5586e+06	1.51765e+06	1.51493e+06	1.29862e+06	958850	848362
tr|Q5T7P5|Q5T7P5_HUMAN	11	Sperm mitochondria-associated cysteine-rich protein OS=Homo sapiens OX=9606 GN=SMCP PE=2 SV=1	1.06711e+06	683879	1.14637e+06	1.15099e+06	1.38162e+06	1.30057e+06	1.13472e+06	930214	734777	669377	861251	845782
sp|P25786|PSA1_HUMAN	10	Proteasome subunit alpha type-1 OS=Homo sapiens OX=9606 GN=PSMA1 PE=1 SV=1	2.83297e+06	2.49084e+06	3.04966e+06	2.88466e+06	1.66646e+06	1.64243e+06	2.2252e+06	2.15033e+06	2.3926e+06	2.00907e+06	2.12108e+06	1.99014e+06
sp|P38117|ETFB_HUMAN	10	Electron transfer flavoprotein subunit beta OS=Homo sapiens OX=9606 GN=ETFB PE=1 SV=3	887345	713733	995629	1.03895e+06	801710	779953	801025	868599	827024	734113	949952	906138
sp|P78406|RAE1L_HUMAN	10	mRNA export factor OS=Homo sapiens OX=9606 GN=RAE1 PE=1 SV=1	1.00388e+06	806258	1.23285e+06	1.27549e+06	951739	965289	885557	920931	1.04581e+06	1.07592e+06	872229	831349
sp|Q5BJF6|ODFP2_HUMAN	10	Outer dense fiber protein 2 OS=Homo sapiens OX=9606 GN=ODF2 PE=1 SV=1	3.0744e+06	2.78623e+06	3.08096e+06	2.83782e+06	3.16258e+06	3.13821e+06	3.05362e+06	3.28442e+06	2.72366e+06	2.77996e+06	2.44231e+06	2.36027e+06
sp|Q8N1V2|CFA52_HUMAN	10	Cilia- and flagella-associated protein 52 OS=Homo sapiens OX=9606 GN=CFAP52 PE=1 SV=3	1.06494e+06	1.23048e+06	1.10541e+06	1.11511e+06	1.10806e+06	1.07295e+06	1.10084e+06	1.12678e+06	1.13031e+06	1.03675e+06	1.08539e+06	1.18517e+06
sp|Q9Y277|VDAC3_HUMAN	10	Voltage-dependent anion-selective channel protein 3 OS=Homo sapiens OX=9606 GN=VDAC3 PE=1 SV=1	3.86505e+06	4.36518e+06	4.72011e+06	5.2145e+06	3.83967e+06	3.95447e+06	3.81783e+06	3.78338e+06	3.52138e+06	3.0452e+06	4.21272e+06	4.19681e+06
tr|A0A024QZ30|A0A024QZ30_HUMAN	10	Succinate dehydrogenase [ubiquinone] flavoprotein subunit, mitochondrial OS=Homo sapiens OX=9606 GN=SDHA PE=3 SV=1	1.22069e+06	1.44832e+06	1.74708e+06	1.94464e+06	1.39173e+06	1.35623e+06	1.07144e+06	1.44136e+06	1.13575e+06	1.39507e+06	1.86695e+06	1.77923e+06
tr|A0A024RD74|A0A024RD74_HUMAN	10	Cysteine-rich secretory protein 2, isoform CRA_a OS=Homo sapiens OX=9606 GN=CRISP2 PE=2 SV=1	1.09651e+06	791883	2.49749e+06	2.40076e+06	1.73467e+06	1.63157e+06	1.31184e+06	1.23342e+06	1.67197e+06	1.54822e+06	1.15475e+06	1.06726e+06
tr|A0A140VJC7|A0A140VJC7_HUMAN	10	Testicular tissue protein Li 1 OS=Homo sapiens OX=9606 PE=2 SV=1	978224	938540	1.01932e+06	1.04111e+06	933552	1.10037e+06	944324	998489	1.19586e+06	1.03565e+06	1.0508e+06	994393
tr|A0A140VJH7|A0A140VJH7_HUMAN	10	Testis tissue sperm-binding protein Li 84P OS=Homo sapiens OX=9606 PE=2 SV=1	294328	301859	387298	413229	352297	310735	307957	274795	438635	312144	337926	293589
tr|A0A140VK83|A0A140VK83_HUMAN	10	Protein phosphatase 1, regulatory subunit 7, isoform CRA_b OS=Homo sapiens OX=9606 GN=PPP1R7 PE=2 SV=1	989970	955343	1.34305e+06	1.32146e+06	946933	962348	1.14665e+06	1.04051e+06	1.27437e+06	1.23123e+06	963242	881041
tr|A0A140VK95|A0A140VK95_HUMAN	10	Testis secretory sperm-binding protein Li 222n OS=Homo sapiens OX=9606 PE=2 SV=1	1.2997e+06	1.49102e+06	1.56337e+06	1.61063e+06	1.65329e+06	1.74662e+06	1.80913e+06	1.61116e+06	1.42932e+06	1.40324e+06	1.60115e+06	1.52773e+06
tr|A0A140VKG0|A0A140VKG0_HUMAN	10	Testis tissue sperm-binding protein Li 77m OS=Homo sapiens OX=9606 PE=2 SV=1	2.39367e+06	2.42233e+06	2.80582e+06	2.85985e+06	1.87098e+06	1.79366e+06	2.30558e+06	2.51842e+06	2.13735e+06	1.93258e+06	2.6552e+06	2.64879e+06
tr|A0A2R8Y891|A0A2R8Y891_HUMAN	10	ATP-dependent 6-phosphofructokinase OS=Homo sapiens OX=9606 GN=PFKM PE=1 SV=1	594130	474750	401657	412242	626015	743305	320153	366110	780581	594709	496428	555547
tr|A0A384NKS6|A0A384NKS6_HUMAN	10	Clusterin OS=Homo sapiens OX=9606 PE=2 SV=1	2.23663e+06	2.24639e+06	3.03797e+06	3.09823e+06	2.57968e+06	2.65815e+06	3.32971e+06	3.29076e+06	2.78283e+06	2.31063e+06	3.97326e+06	4.28482e+06
tr|A8KAA2|A8KAA2_HUMAN	10	cDNA FLJ76485, highly similar to Homo sapiens EF-hand domain (C-terminal) containing 2 (EFHC2), mRNA OS=Homo sapiens OX=9606 PE=2 SV=1	941721	1.11463e+06	1.13214e+06	1.19303e+06	1.22968e+06	910597	1.20224e+06	840831	1.16616e+06	1.08161e+06	1.16773e+06	771573
tr|B4DJV2|B4DJV2_HUMAN	10	Citrate synthase OS=Homo sapiens OX=9606 GN=CS PE=1 SV=1	3.7137e+06	3.64532e+06	4.19741e+06	4.07205e+06	3.73533e+06	3.66802e+06	3.14399e+06	3.68551e+06	3.62492e+06	3.42123e+06	3.8303e+06	3.73345e+06
tr|D3DNU8|D3DNU8_HUMAN	10	Kininogen 1, isoform CRA_a OS=Homo sapiens OX=9606 GN=KNG1 PE=4 SV=1	189636	468947	283646	304908	451189	522092	664662	546057	413672	498124	559698	646908
tr|E5KSD5|E5KSD5_HUMAN	10	Acyl-Coenzyme A dehydrogenase, C-2 to C-3 short chain OS=Homo sapiens OX=9606 GN=ACADS PE=3 SV=1	1.1379e+06	1.17256e+06	776492	872040	1.43397e+06	1.49362e+06	1.11813e+06	872202	1.07478e+06	903110	1.39961e+06	1.40531e+06
tr|J7NNX4|J7NNX4_HUMAN	10	Immunity-related GTPase family, cinema, isoform CRA_b OS=Homo sapiens OX=9606 GN=IFGGE PE=4 SV=1	1.166e+06	1.04931e+06	297842	366847	1.11614e+06	1.12298e+06	1.58992e+06	1.69697e+06	485102	444210	395632	379080
tr|Q53YD7|Q53YD7_HUMAN	10	EEF1G protein OS=Homo sapiens OX=9606 GN=EEF1G PE=2 SV=1	770471	697885	1.3153e+06	1.34945e+06	571784	593076	946713	791115	1.16305e+06	1.16791e+06	992808	939859
tr|Q6FGJ9|Q6FGJ9_HUMAN	10	Glutathione S-transferase OS=Homo sapiens OX=9606 GN=GSTM3 PE=2 SV=1	5.54522e+06	6.05086e+06	6.52511e+06	6.61623e+06	4.89095e+06	5.08969e+06	6.65334e+06	5.95446e+06	5.71052e+06	5.86991e+06	9.14946e+06	8.55265e+06
tr|V9HW88|V9HW88_HUMAN	10	Calreticulin, isoform CRA_b OS=Homo sapiens OX=9606 GN=HEL-S-99n PE=2 SV=1	1.11259e+06	1.06668e+06	2.39306e+06	2.33904e+06	1.19953e+06	1.1801e+06	1.08533e+06	949334	1.33762e+06	1.24116e+06	1.12817e+06	1.06418e+06
sp|P12821|ACE_HUMAN	9	Angiotensin-converting enzyme OS=Homo sapiens OX=9606 GN=ACE PE=1 SV=1	333204	288632	693259	656657	644249	868585	569190	519872	885457	874666	930824	933992
sp|P22695|QCR2_HUMAN	9	Cytochrome b-c1 complex subunit 2, mitochondrial OS=Homo sapiens OX=9606 GN=UQCRC2 PE=1 SV=3	848687	793270	832197	920207	620317	701886	762802	734521	698057	689994	772612	727567
sp|Q5THR3|EFCB6_HUMAN	9	EF-hand calcium-binding domain-containing protein 6 OS=Homo sapiens OX=9606 GN=EFCAB6 PE=1 SV=1	410753	477772	607959	617807	555558	627205	540697	602608	558415	621340	486929	458208
sp|Q6ZUB1|S31E1_HUMAN	9	Spermatogenesis-associated protein 31E1 OS=Homo sapiens OX=9606 GN=SPATA31E1 PE=2 SV=2	418521	314585	204918	201502	249688	231379	326182	220850	176411	172315	279905	274296
sp|Q8NEP4|CQ047_HUMAN	9	Uncharacterized protein C17orf47 OS=Homo sapiens OX=9606 GN=C17orf47 PE=2 SV=3	630082	364166	573148	484690	505317	433363	387544	248591	361776	326911	402069	345803
sp|Q96M98|PACRG_HUMAN	9	Parkin coregulated gene protein OS=Homo sapiens OX=9606 GN=PACRG PE=1 SV=2	1.13647e+06	1.18512e+06	1.26109e+06	1.20538e+06	803172	1.13247e+06	963160	938275	1.11384e+06	946404	1.06694e+06	1.01901e+06
tr|A0A024R040|A0A024R040_HUMAN	9	Succinyl-CoA:3-ketoacid-coenzyme A transferase OS=Homo sapiens OX=9606 GN=OXCT1 PE=2 SV=1	883442	812103	953777	946210	725664	724873	850982	850583	783101	694868	908650	910341
tr|A0A024R8F2|A0A024R8F2_HUMAN	9	Chromosome 9 open reading frame 9, isoform CRA_a OS=Homo sapiens OX=9606 GN=C9orf9 PE=4 SV=1	847294	1.07215e+06	971435	1.03256e+06	1.22434e+06	1.38984e+06	1.38752e+06	1.04865e+06	1.2585e+06	1.27035e+06	983130	1.04542e+06
tr|A0A024RDY0|A0A024RDY0_HUMAN	9	RAN binding protein 5, isoform CRA_d OS=Homo sapiens OX=9606 GN=RANBP5 PE=4 SV=1	324919	299603	447105	483964	316721	349042	341736	339402	269232	376013	204638	227435
tr|A0A090N8Y2|A0A090N8Y2_HUMAN	9	Protein disulfide-isomerase A4 OS=Homo sapiens OX=9606 GN=ERP70 PE=2 SV=1	399646	394064	848654	774228	430591	390295	400720	449770	539942	487742	302052	355560
tr|A0A140VJK7|A0A140VJK7_HUMAN	9	Testicular tissue protein Li 83 OS=Homo sapiens OX=9606 PE=2 SV=1	1.13671e+06	1.18444e+06	1.50617e+06	1.54994e+06	1.14917e+06	1.09837e+06	1.10156e+06	1.07105e+06	1.67508e+06	1.37597e+06	1.46543e+06	1.34428e+06
tr|A0A140VK18|A0A140VK18_HUMAN	9	Fascin OS=Homo sapiens OX=9606 PE=2 SV=1	1.74727e+06	1.6983e+06	1.51209e+06	1.53225e+06	1.17407e+06	1.32585e+06	1.73315e+06	1.40865e+06	1.3761e+06	1.47273e+06	1.41048e+06	1.32236e+06
tr|A0A140VKF6|A0A140VKF6_HUMAN	9	F-actin-capping protein subunit alpha OS=Homo sapiens OX=9606 GN=CAPZA3 PE=2 SV=1	992276	1.1426e+06	770027	731395	874428	1.09399e+06	1.00924e+06	884353	698254	826918	838933	918895
tr|A0A140VKF7|A0A140VKF7_HUMAN	9	Testis tissue sperm-binding protein Li 74n OS=Homo sapiens OX=9606 PE=2 SV=1	629225	627742	636126	670700	632042	682238	610638	572824	687647	623255	606828	578383
tr|A0A140VKG6|A0A140VKG6_HUMAN	9	Testis tissue sperm-binding protein Li 83P OS=Homo sapiens OX=9606 PE=2 SV=1	4.59677e+06	7.03112e+06	4.50527e+06	5.1449e+06	3.05966e+06	4.11791e+06	7.08363e+06	7.08293e+06	5.57956e+06	6.12223e+06	6.30663e+06	5.89649e+06
tr|A8K8U1|A8K8U1_HUMAN	9	cDNA FLJ77762, highly similar to Homo sapiens cullin-associated and neddylation-dissociated 1 (CAND1), mRNA OS=Homo sapiens OX=9606 PE=2 SV=1	571276	449526	617346	660516	469289	452159	533977	534849	663031	630875	544175	537409
tr|B4DYD1|B4DYD1_HUMAN	9	cDNA FLJ57231, moderately similar to Homo sapiens polyhomeotic like 3 (PHC3), mRNA OS=Homo sapiens OX=9606 PE=2 SV=1	1.42136e+07	1.05494e+07	1.83105e+07	1.75451e+07	1.13573e+07	1.11563e+07	1.05799e+07	1.12534e+07	1.18698e+07	1.07402e+07	1.56791e+07	1.34692e+07
tr|B9EGB4|B9EGB4_HUMAN	9	Radial spokehead-like 1 OS=Homo sapiens OX=9606 GN=RSHL1 PE=2 SV=1	1.16764e+06	983838	1.21142e+06	1.20016e+06	1.12633e+06	1.09125e+06	1.15002e+06	943055	1.05265e+06	958205	940449	938492
tr|D6W5H5|D6W5H5_HUMAN	9	Alstrom syndrome 1, isoform CRA_c OS=Homo sapiens OX=9606 GN=ALMS1 PE=4 SV=1	291067	204693	365833	326872	286336	301398	301797	315242	303897	308458	273717	247894
tr|Q5U0A0|Q5U0A0_HUMAN	9	Proteasome subunit alpha type OS=Homo sapiens OX=9606 PE=2 SV=1	1.64856e+06	1.66018e+06	1.73613e+06	1.75714e+06	1.13514e+06	1.19997e+06	1.72563e+06	1.55311e+06	1.50756e+06	1.43154e+06	1.37661e+06	1.44886e+06
tr|Q68CK4|Q68CK4_HUMAN	9	Leucine-rich alpha-2-glycoprotein 1 OS=Homo sapiens OX=9606 GN=HMFT1766 PE=2 SV=1	970174	2.40094e+06	1.2808e+06	1.38732e+06	2.47261e+06	2.62503e+06	2.98071e+06	2.4611e+06	2.14204e+06	2.67938e+06	2.9223e+06	2.60795e+06
tr|V9HW84|V9HW84_HUMAN	9	Epididymis secretory sperm binding protein Li 124m OS=Homo sapiens OX=9606 GN=HEL-S-124m PE=2 SV=1	766192	697765	1.00737e+06	1.02877e+06	751785	773964	753470	776521	712367	715424	873752	772833
tr|V9HWC2|V9HWC2_HUMAN	9	Epididymis secretory sperm binding protein Li 67p OS=Homo sapiens OX=9606 GN=HEL-S-67p PE=2 SV=1	2.22849e+06	1.95261e+06	2.5747e+06	2.27942e+06	2.26725e+06	1.99142e+06	2.20408e+06	2.21174e+06	2.76875e+06	2.30804e+06	2.18404e+06	1.92672e+06
sp|A6NM11|L37A2_HUMAN	8	Leucine-rich repeat-containing protein 37A2 OS=Homo sapiens OX=9606 GN=LRRC37A2 PE=2 SV=2	911695	473764	371952	213451	1.19954e+06	725317	613596	428476	369026	267463	347966	301077
sp|P52209|6PGD_HUMAN	8	6-phosphogluconate dehydrogenase, decarboxylating OS=Homo sapiens OX=9606 GN=PGD PE=1 SV=3	1.11504e+06	988728	1.37652e+06	1.26721e+06	1.0594e+06	977688	1.00293e+06	1.00734e+06	1.49393e+06	1.39185e+06	1.26562e+06	1.06922e+06
sp|Q8TC99|FNDC8_HUMAN	8	Fibronectin type III domain-containing protein 8 OS=Homo sapiens OX=9606 GN=FNDC8 PE=2 SV=2	964789	872741	708419	693438	980900	863404	956606	704515	436232	550572	974201	751695
sp|Q8TDY3|ACTT2_HUMAN	8	Actin-related protein T2 OS=Homo sapiens OX=9606 GN=ACTRT2 PE=2 SV=2	3.08151e+06	2.64872e+06	2.26796e+06	2.26224e+06	2.2052e+06	2.00605e+06	2.3325e+06	2.27412e+06	1.86438e+06	1.70353e+06	3.1017e+06	2.84448e+06
sp|Q96NG3|TTC25_HUMAN	8	Tetratricopeptide repeat protein 25 OS=Homo sapiens OX=9606 GN=TTC25 PE=1 SV=2	582872	545941	539838	567723	569507	504952	510850	455556	535539	501391	428913	432683
sp|Q96PD5|PGRP2_HUMAN	8	N-acetylmuramoyl-L-alanine amidase OS=Homo sapiens OX=9606 GN=PGLYRP2 PE=1 SV=1	618425	732102	429597	405689	606967	624591	766207	624288	581602	620537	672818	696765
sp|Q99447|PCY2_HUMAN	8	Ethanolamine-phosphate cytidylyltransferase OS=Homo sapiens OX=9606 GN=PCYT2 PE=1 SV=1	445329	450283	724537	646846	543619	498234	536439	482707	872391	750398	536847	484742
sp|Q9H0C2|ADT4_HUMAN	8	ADP/ATP translocase 4 OS=Homo sapiens OX=9606 GN=SLC25A31 PE=2 SV=1	2.3582e+06	2.2001e+06	3.04041e+06	2.84947e+06	1.9273e+06	2.34757e+06	2.19967e+06	2.52399e+06	2.35417e+06	2.34642e+06	2.03663e+06	2.1151e+06
sp|Q9NUJ1|ABHDA_HUMAN	8	Mycophenolic acid acyl-glucuronide esterase, mitochondrial OS=Homo sapiens OX=9606 GN=ABHD10 PE=1 SV=1	646028	699026	783106	839587	684802	809841	707456	681444	755944	674764	700843	676584
tr|A0A024R5G9|A0A024R5G9_HUMAN	8	Cathepsin F, isoform CRA_a OS=Homo sapiens OX=9606 GN=CTSF PE=3 SV=1	1.24504e+06	854380	1.68079e+06	1.1483e+06	1.05347e+06	855286	808087	958998	1.36695e+06	1.18776e+06	1.45837e+06	1.34111e+06
tr|A0A024R5U4|A0A024R5U4_HUMAN	8	Chromosome 15 open reading frame 48, isoform CRA_a OS=Homo sapiens OX=9606 GN=C15orf48 PE=4 SV=1	1.01574e+06	1.12014e+06	1.15002e+06	1.13376e+06	880572	913783	838248	854650	800922	709922	1.08464e+06	1.10208e+06
tr|A0A024RA75|A0A024RA75_HUMAN	8	3-hydroxyisobutyrate dehydrogenase OS=Homo sapiens OX=9606 GN=HIBADH PE=2 SV=1	491565	447222	760714	732022	617224	577082	479194	514376	474285	439035	525784	510191
tr|A0A140VJN7|A0A140VJN7_HUMAN	8	PNPK6288 OS=Homo sapiens OX=9606 GN=RP11-38O23.2 PE=2 SV=1	1.69482e+06	1.39019e+06	2.89086e+06	2.63605e+06	2.51889e+06	2.34789e+06	2.28681e+06	2.23635e+06	3.44851e+06	3.09151e+06	3.56435e+06	3.38841e+06
tr|A0A140VJY8|A0A140VJY8_HUMAN	8	Testicular tissue protein Li 215 OS=Homo sapiens OX=9606 PE=2 SV=1	597612	415489	513315	462167	444511	411566	615158	499717	575398	598556	492731	450726
tr|A0A140VK70|A0A140VK70_HUMAN	8	Testis secretory sperm-binding protein Li 197a OS=Homo sapiens OX=9606 PE=2 SV=1	628406	471958	532617	589148	433975	363309	518882	444837	706796	608020	441871	373592
tr|A0A1W2PNU3|A0A1W2PNU3_HUMAN	8	Uncharacterized protein OS=Homo sapiens OX=9606 PE=1 SV=1	1.61057e+06	1.03905e+06	1.70832e+06	1.45931e+06	1.62447e+06	1.2898e+06	1.53078e+06	1.01325e+06	1.92123e+06	1.32126e+06	1.44994e+06	1.18535e+06
tr|A8K5I0|A8K5I0_HUMAN	8	Epididymis secretory protein Li 103 OS=Homo sapiens OX=9606 GN=HSPA1A PE=2 SV=1	1.45233e+06	1.15288e+06	1.25622e+06	1.32048e+06	1.27349e+06	1.01684e+06	1.60393e+06	1.40388e+06	1.33415e+06	1.27362e+06	1.38689e+06	1.31566e+06
tr|A8K5W7|A8K5W7_HUMAN	8	cDNA FLJ75180, highly similar to Homo sapiens mitochondrial isoleucine tRNA synthetase, mRNA OS=Homo sapiens OX=9606 PE=2 SV=1	393771	405938	381002	395096	290437	311601	324945	322485	315373	306760	372894	357374
tr|B7Z5J8|B7Z5J8_HUMAN	8	cDNA FLJ56136, highly similar to Solute carrier family 2, facilitated glucosetransporter member 14 OS=Homo sapiens OX=9606 PE=2 SV=1	1.33472e+06	1.20875e+06	1.99782e+06	2.33376e+06	1.76783e+06	2.23716e+06	1.20899e+06	1.30283e+06	2.28874e+06	2.4204e+06	1.55354e+06	1.64933e+06
tr|D0PNI1|D0PNI1_HUMAN	8	Epididymis luminal protein 4 OS=Homo sapiens OX=9606 GN=YWHAZ PE=2 SV=1	1.90959e+06	1.69714e+06	1.95124e+06	1.93454e+06	1.22158e+06	1.27285e+06	1.56973e+06	1.4333e+06	1.30739e+06	1.30096e+06	1.5844e+06	1.42795e+06
tr|D9YZU5|D9YZU5_HUMAN	8	Beta-globin OS=Homo sapiens OX=9606 GN=HBB PE=3 SV=1	1.59901e+06	1.62602e+06	1.06417e+06	1.04509e+06	1.49441e+06	1.60496e+06	2.10501e+06	1.70269e+06	2.34527e+06	2.8867e+06	1.77374e+06	2.20437e+06
tr|E7DVW5|E7DVW5_HUMAN	8	Fatty acid binding protein 5 (Psoriasis-associated) OS=Homo sapiens OX=9606 GN=FABP5 PE=3 SV=1	1.22144e+06	1.3025e+06	1.70073e+06	1.63475e+06	1.39399e+06	1.20396e+06	938310	1.32234e+06	2.05257e+06	1.67729e+06	1.4796e+06	1.28802e+06
tr|E9PLK3|E9PLK3_HUMAN	8	Aminopeptidase OS=Homo sapiens OX=9606 GN=NPEPPS PE=1 SV=1	427776	461479	483678	414804	522547	532929	400973	306860	530208	499999	507897	432622
tr|Q53EY8|Q53EY8_HUMAN	8	Adenylate kinase 1 variant (Fragment) OS=Homo sapiens OX=9606 PE=2 SV=1	932210	866185	979380	993128	1.14291e+06	1.08517e+06	963490	981711	1.81741e+06	1.59684e+06	1.16694e+06	1.20334e+06
tr|Q53GF5|Q53GF5_HUMAN	8	Proteasome subunit alpha type (Fragment) OS=Homo sapiens OX=9606 PE=2 SV=1	1.76756e+06	1.78851e+06	2.03185e+06	2.00909e+06	1.37483e+06	1.4213e+06	1.80468e+06	1.91839e+06	1.64249e+06	1.51487e+06	1.60415e+06	1.58468e+06
tr|Q6IBN4|Q6IBN4_HUMAN	8	PECI protein OS=Homo sapiens OX=9606 GN=PECI PE=2 SV=1	809474	919498	1.50556e+06	855819	846006	758498	1.40712e+06	844824	679459	584676	942309	736184
tr|Q6IPT9|Q6IPT9_HUMAN	8	Elongation factor 1-alpha OS=Homo sapiens OX=9606 GN=EEF1A1 PE=2 SV=1	1.79089e+06	1.65402e+06	2.06881e+06	2.15739e+06	1.89449e+06	887554	1.76447e+06	1.8872e+06	2.97887e+06	2.41448e+06	1.68334e+06	1.60231e+06
tr|Q9UPN1|Q9UPN1_HUMAN	8	Serine/threonine-protein phosphatase (Fragment) OS=Homo sapiens OX=9606 GN=PPP1CC PE=3 SV=1	1.86879e+06	1.70075e+06	1.61095e+06	1.70083e+06	1.5648e+06	1.64941e+06	1.38093e+06	1.40968e+06	1.58979e+06	1.37678e+06	2.01347e+06	1.80112e+06
tr|V9HW72|V9HW72_HUMAN	8	Epididymis secretory sperm binding protein OS=Homo sapiens OX=9606 GN=HEL-S-94n PE=2 SV=1	794663	612397	951211	913408	609124	595105	816488	677936	981413	851689	818179	766324
tr|V9HWN7|V9HWN7_HUMAN	8	Fructose-bisphosphate aldolase OS=Homo sapiens OX=9606 GN=HEL-S-87p PE=2 SV=1	994867	1.24862e+06	1.579e+06	1.70434e+06	1.45582e+06	1.75356e+06	1.59433e+06	1.45645e+06	1.79813e+06	1.77285e+06	1.98394e+06	1.98986e+06
sp|O75882|ATRN_HUMAN	7	Attractin OS=Homo sapiens OX=9606 GN=ATRN PE=1 SV=2	170997	165664	182652	165887	174326	173433	201465	168075	169196	161893	180175	180578
sp|P15259|PGAM2_HUMAN	7	Phosphoglycerate mutase 2 OS=Homo sapiens OX=9606 GN=PGAM2 PE=1 SV=3	2.98605e+06	2.43022e+06	3.33563e+06	3.0941e+06	2.96192e+06	2.57269e+06	2.12203e+06	2.23225e+06	2.70957e+06	2.46174e+06	3.21177e+06	2.70734e+06
sp|P21912|SDHB_HUMAN	7	Succinate dehydrogenase [ubiquinone] iron-sulfur subunit, mitochondrial OS=Homo sapiens OX=9606 GN=SDHB PE=1 SV=3	1.05076e+06	963442	953531	1.03535e+06	749291	808445	672977	717959	865901	845440	971106	981043
sp|P28074|PSB5_HUMAN	7	Proteasome subunit beta type-5 OS=Homo sapiens OX=9606 GN=PSMB5 PE=1 SV=3	1.03404e+06	994453	1.09327e+06	1.0921e+06	618754	647984	868628	866802	842253	770283	817388	831659
sp|P53597|SUCA_HUMAN	7	Succinate--CoA ligase [ADP/GDP-forming] subunit alpha, mitochondrial OS=Homo sapiens OX=9606 GN=SUCLG1 PE=1 SV=4	881920	825329	967577	800175	907965	708232	870258	852649	741232	765082	770631	881695
sp|Q8IWZ5|TRI42_HUMAN	7	Tripartite motif-containing protein 42 OS=Homo sapiens OX=9606 GN=TRIM42 PE=1 SV=2	265541	245969	358402	372513	227779	243242	302109	271884	321451	291993	269124	261824
sp|Q9BTE6|AASD1_HUMAN	7	Alanyl-tRNA editing protein Aarsd1 OS=Homo sapiens OX=9606 GN=AARSD1 PE=1 SV=2	613614	536988	815304	857232	738232	683870	572334	477665	802441	692331	749605	785378
sp|Q9BVM2|DPCD_HUMAN	7	Protein DPCD OS=Homo sapiens OX=9606 GN=DPCD PE=1 SV=2	1.4202e+06	1.28305e+06	1.80243e+06	1.89228e+06	1.68332e+06	1.64505e+06	1.47792e+06	1.46885e+06	2.12503e+06	1.86966e+06	1.56868e+06	1.60732e+06
sp|Q9BYD9|ACTT3_HUMAN	7	Actin-related protein T3 OS=Homo sapiens OX=9606 GN=ACTRT3 PE=2 SV=1	1.81145e+06	1.58447e+06	1.49264e+06	1.61496e+06	889643	838787	1.30118e+06	1.24714e+06	1.29381e+06	1.1546e+06	1.53399e+06	1.3338e+06
sp|Q9P2R7|SUCB1_HUMAN	7	Succinate--CoA ligase [ADP-forming] subunit beta, mitochondrial OS=Homo sapiens OX=9606 GN=SUCLA2 PE=1 SV=3	1.06322e+06	999407	1.05252e+06	1.036e+06	876343	901936	882338	882023	861832	814198	1.05418e+06	972434
tr|A0A024R7V6|A0A024R7V6_HUMAN	7	RAB2, member RAS oncogene family, isoform CRA_a OS=Homo sapiens OX=9606 GN=RAB2 PE=4 SV=1	4.9212e+06	5.08611e+06	4.42732e+06	4.46341e+06	3.90418e+06	4.84963e+06	4.2097e+06	4.45134e+06	4.04867e+06	4.04643e+06	4.72432e+06	4.6973e+06
tr|A0A024R8S5|A0A024R8S5_HUMAN	7	Protein disulfide-isomerase OS=Homo sapiens OX=9606 GN=P4HB PE=2 SV=1	439254	230218	797832	806653	282274	290520	235484	183506	304492	310492	226209	223463
tr|A0A024RD80|A0A024RD80_HUMAN	7	Heat shock protein 90kDa alpha (Cytosolic), class B member 1, isoform CRA_a OS=Homo sapiens OX=9606 GN=HSP90AB1 PE=3 SV=1	1.32964e+06	1.2019e+06	1.39219e+06	1.34128e+06	827041	890454	1.1278e+06	1.03433e+06	1.26786e+06	1.11739e+06	1.14011e+06	1.02078e+06
tr|A0A080YUZ5|A0A080YUZ5_HUMAN	7	Lysozyme A OS=Homo sapiens OX=9606 GN=LYZA PE=3 SV=1	2.80137e+06	2.32975e+06	4.1371e+06	4.30136e+06	2.86835e+06	2.74076e+06	2.74817e+06	2.88058e+06	3.26448e+06	2.99185e+06	3.10965e+06	2903080
tr|A0A140VJN8|A0A140VJN8_HUMAN	7	Perilipin OS=Homo sapiens OX=9606 PE=2 SV=1	545020	306915	549996	415420	396729	312521	346409	343900	513765	431810	517550	348641
tr|A0A140VJU5|A0A140VJU5_HUMAN	7	SH3-domain GRB2-like endophilin B1, isoform CRA_a OS=Homo sapiens OX=9606 GN=SH3GLB1 PE=2 SV=1	416558	337397	390698	241855	336247	310176	304530	292116	509571	462020	377892	340812
tr|A0A140VJU9|A0A140VJU9_HUMAN	7	Testicular tissue protein Li 176 OS=Homo sapiens OX=9606 PE=2 SV=1	787549	754837	732681	770884	744995	804542	612944	635358	718647	586623	663127	615535
tr|A0A140VJW9|A0A140VJW9_HUMAN	7	Testicular tissue protein Li 196 OS=Homo sapiens OX=9606 GN=TEPP PE=2 SV=1	1.37035e+06	1.1056e+06	1.1214e+06	1.20775e+06	1.1045e+06	1.02032e+06	866690	837659	1.05527e+06	961193	965011	861379
tr|A0A140VK96|A0A140VK96_HUMAN	7	Testis secretory sperm-binding protein Li 223n OS=Homo sapiens OX=9606 PE=2 SV=1	852048	1.133e+06	920666	1.36733e+06	1.81002e+06	1.8013e+06	1.66101e+06	1.70201e+06	1.01861e+06	1.1459e+06	646008	982836
tr|A0A384MR44|A0A384MR44_HUMAN	7	Epididymis secretory sperm binding protein OS=Homo sapiens OX=9606 PE=2 SV=1	560827	587814	660055	692235	384194	410588	438728	412559	471030	461788	409110	427377
tr|A0A384NL22|A0A384NL22_HUMAN	7	Proteasome subunit beta OS=Homo sapiens OX=9606 GN=PSMB3 PE=2 SV=1	708497	676107	656623	651329	443452	474653	778190	671691	576607	632695	558184	547437
tr|B0YIW2|B0YIW2_HUMAN	7	Apolipoprotein C-III variant 1 OS=Homo sapiens OX=9606 GN=APOC3 PE=1 SV=1	1.96859e+06	3.2148e+06	1.31048e+06	2.86533e+06	2.44664e+06	3.0031e+06	3.42425e+06	2.90967e+06	2.92292e+06	3.07573e+06	3.70452e+06	2.34797e+06
tr|B2R4R0|B2R4R0_HUMAN	7	Histone H4 OS=Homo sapiens OX=9606 GN=HIST1H4J PE=2 SV=1	7.82667e+06	6.2354e+06	1.22279e+07	1.487e+07	4.08809e+06	4.39018e+06	2.95242e+06	2.18212e+06	7.63057e+06	7.66082e+06	9.92303e+06	9.18528e+06
tr|C9JF17|C9JF17_HUMAN	7	Apolipoprotein D (Fragment) OS=Homo sapiens OX=9606 GN=APOD PE=1 SV=1	741358	1.42299e+06	665727	742337	676565	1.14384e+06	833902	870137	797468	1.04786e+06	897950	1.09264e+06
tr|G3F4G3|G3F4G3_HUMAN	7	C11ORF66s OS=Homo sapiens OX=9606 GN=C11orf66 PE=2 SV=1	367076	279369	362183	342965	276762	267350	346839	262488	313500	299042	250248	183741
tr|I3L0N3|I3L0N3_HUMAN	7	Vesicle-fusing ATPase OS=Homo sapiens OX=9606 GN=NSF PE=1 SV=1	398747	309823	527142	507207	385484	303988	385004	377696	552714	462414	481417	453787
tr|Q5U5J2|Q5U5J2_HUMAN	7	CSNK2A1 protein OS=Homo sapiens OX=9606 GN=CSNK2A1 PE=1 SV=1	672455	677907	1.65309e+06	1.7126e+06	681284	696287	692226	593038	728397	674976	816322	699852
tr|Q6FI51|Q6FI51_HUMAN	7	DNAJB1 protein OS=Homo sapiens OX=9606 GN=DNAJB1 PE=2 SV=1	673136	580465	556463	587465	522850	495933	568500	569924	526783	397845	470580	432731
tr|Q6LET3|Q6LET3_HUMAN	7	Hypoxanthine phosphoribosyltransferase (Fragment) OS=Homo sapiens OX=9606 GN=HPRT1 PE=2 SV=1	722693	671838	843918	876387	696338	737788	781211	777440	1.08289e+06	942998	896778	804033
tr|S4R404|S4R404_HUMAN	7	Uncharacterized protein C3orf30 OS=Homo sapiens OX=9606 GN=C3orf30 PE=1 SV=1	455592	292497	392836	367713	455849	360962	379658	282318	329992	282869	366955	287988
tr|V9HWF2|V9HWF2_HUMAN	7	Malate dehydrogenase OS=Homo sapiens OX=9606 GN=HEL-S-32 PE=2 SV=1	738552	632380	830714	741226	739294	699851	664531	666926	947607	794294	765457	703532
sp|A6NDG6|PGP_HUMAN	6	Glycerol-3-phosphate phosphatase OS=Homo sapiens OX=9606 GN=PGP PE=1 SV=1	313967	223142	445075	443260	215890	228777	542090	512011	203415	199337	426686	365187
sp|A8MYP8|ODF3B_HUMAN	6	Outer dense fiber protein 3B OS=Homo sapiens OX=9606 GN=ODF3B PE=2 SV=1	586883	378224	267737	262619	407539	363820	288801	265780	369280	297744	273776	286078
sp|P00441|SODC_HUMAN	6	Superoxide dismutase [Cu-Zn] OS=Homo sapiens OX=9606 GN=SOD1 PE=1 SV=2	1.42196e+06	1.1199e+06	1.46445e+06	1.46822e+06	1.25886e+06	1.27742e+06	788960	1.15605e+06	1.62306e+06	1.35902e+06	1.5494e+06	1.24195e+06
sp|P04279|SEMG1_HUMAN	6	Semenogelin-1 OS=Homo sapiens OX=9606 GN=SEMG1 PE=1 SV=2	3.52063e+06	3.86338e+06	1.16347e+06	1.08142e+06	280936	323068	5.65334e+06	5.59633e+06	2.38346e+06	1.91298e+06	394083	1.08557e+06
sp|P22748|CAH4_HUMAN	6	Carbonic anhydrase 4 OS=Homo sapiens OX=9606 GN=CA4 PE=1 SV=2	251946	318592	292325	283422	292427	281757	415087	397416	516649	516385	308023	322926
sp|P43155|CACP_HUMAN	6	Carnitine O-acetyltransferase OS=Homo sapiens OX=9606 GN=CRAT PE=1 SV=5	483589	419888	402325	387676	417197	387151	411302	370311	420861	428188	483361	466684
sp|P49748|ACADV_HUMAN	6	Very long-chain specific acyl-CoA dehydrogenase, mitochondrial OS=Homo sapiens OX=9606 GN=ACADVL PE=1 SV=1	228017	172112	258876	230776	167533	197719	211522	187246	176230	155099	167292	157146
sp|Q16566|KCC4_HUMAN	6	Calcium/calmodulin-dependent protein kinase type IV OS=Homo sapiens OX=9606 GN=CAMK4 PE=1 SV=1	195291	171044	189829	184703	194801	197548	202945	161373	201368	150171	157514	149846
sp|Q1ZYL8|IZUM4_HUMAN	6	Izumo sperm-egg fusion protein 4 OS=Homo sapiens OX=9606 GN=IZUMO4 PE=2 SV=2	1.59918e+06	1.73365e+06	2.05016e+06	2.35699e+06	1.06958e+06	1.21138e+06	2.01911e+06	1.51036e+06	1.65323e+06	1.78121e+06	1.91664e+06	1.9355e+06
sp|Q6J272|F166A_HUMAN	6	Protein FAM166A OS=Homo sapiens OX=9606 GN=FAM166A PE=2 SV=1	1.1278e+06	961259	1.0699e+06	1.15402e+06	1.13512e+06	1.09865e+06	841510	814783	1.05957e+06	992220	920482	898579
sp|Q8NFH5|NUP35_HUMAN	6	Nucleoporin NUP35 OS=Homo sapiens OX=9606 GN=NUP35 PE=1 SV=1	394034	238563	637358	513250	464130	374063	406196	228872	426119	388469	325875	255476
sp|Q8WYR4|RSPH1_HUMAN	6	Radial spoke head 1 homolog OS=Homo sapiens OX=9606 GN=RSPH1 PE=1 SV=1	456124	505086	517012	593241	566677	528866	613249	538447	526673	460739	465897	466299
sp|Q96FJ2|DYL2_HUMAN	6	Dynein light chain 2, cytoplasmic OS=Homo sapiens OX=9606 GN=DYNLL2 PE=1 SV=1	4.48486e+06	3.85105e+06	3.91343e+06	3.70205e+06	3.05212e+06	3.06775e+06	2.53973e+06	2.65772e+06	3.88338e+06	3.94376e+06	3.38637e+06	3.06437e+06
sp|Q9NQ60|EQTN_HUMAN	6	Equatorin OS=Homo sapiens OX=9606 GN=EQTN PE=2 SV=2	1.89689e+06	1.30907e+06	2.6738e+06	2.44691e+06	1.55378e+06	1.10669e+06	1.75579e+06	1.40748e+06	1.88024e+06	1.59573e+06	1.97381e+06	1.73704e+06
tr|A0A024R6C9|A0A024R6C9_HUMAN	6	Dihydrolipoamide S-succinyltransferase (E2 component of 2-oxo-glutarate complex), isoform CRA_a OS=Homo sapiens OX=9606 GN=DLST PE=4 SV=1	556627	501738	609194	704011	499639	581587	626298	553876	500738	571169	529484	572427
tr|A0A024R6M6|A0A024R6M6_HUMAN	6	BCL2-associated athanogene 5 OS=Homo sapiens OX=9606 GN=BAG5 PE=2 SV=1	478491	472679	385760	466055	459329	470052	569783	518902	386793	348605	527722	489586
tr|A0A024R9X7|A0A024R9X7_HUMAN	6	RIB43A domain with coiled-coils 1, isoform CRA_b OS=Homo sapiens OX=9606 GN=RIBC1 PE=4 SV=1	207816	177146	215323	194047	224423	197867	186846	200286	192022	177424	187121	169021
tr|A0A024RA80|A0A024RA80_HUMAN	6	Thioredoxin domain containing 3 (Spermatozoa), isoform CRA_a OS=Homo sapiens OX=9606 GN=TXNDC3 PE=4 SV=1	515668	460375	520340	492380	524984	477960	327135	356963	475362	514924	328888	339917
tr|A0A024RE27|A0A024RE27_HUMAN	6	Fumarylacetoacetate hydrolase domain containing 2A, isoform CRA_a OS=Homo sapiens OX=9606 GN=FAHD2A PE=4 SV=1	502217	450751	609298	590437	439597	425616	574402	460340	562604	505529	428631	419629
tr|A0A087X2I1|A0A087X2I1_HUMAN	6	26S proteasome regulatory subunit 10B OS=Homo sapiens OX=9606 GN=PSMC6 PE=1 SV=1	374593	366422	516109	506458	317584	301528	345194	365603	603563	475218	370644	347661
tr|A0A140VJI2|A0A140VJI2_HUMAN	6	Testicular tissue protein Li 56 OS=Homo sapiens OX=9606 PE=2 SV=1	1.00905e+06	907128	928399	997536	787987	793719	1.04041e+06	1.07962e+06	1.00126e+06	935068	479659	442656
tr|A0A140VJK0|A0A140VJK0_HUMAN	6	Testicular tissue protein Li 74 OS=Homo sapiens OX=9606 PE=2 SV=1	744560	600712	719916	683930	613720	595705	465967	470852	556558	571954	725046	723216
tr|A0A140VJN9|A0A140VJN9_HUMAN	6	Alpha-mannosidase OS=Homo sapiens OX=9606 GN=MAN2C1 PE=2 SV=1	273429	282482	335851	569997	263152	276437	259539	236583	324412	288763	297596	298702
tr|A0A140VJS3|A0A140VJS3_HUMAN	6	Testicular tissue protein Li 149 OS=Homo sapiens OX=9606 PE=2 SV=1	226244	217775	283098	284999	139873	212922	242877	231689	339674	275663	208411	193855
tr|A0A140VK03|A0A140VK03_HUMAN	6	Testicular secretory protein Li 3 OS=Homo sapiens OX=9606 PE=2 SV=1	529588	462303	421847	437416	375661	363941	552605	462479	369811	340740	525802	512334
tr|A0A140VKA6|A0A140VKA6_HUMAN	6	Testis secretory sperm-binding protein Li 233m OS=Homo sapiens OX=9606 PE=2 SV=1	1.75559e+06	1.59348e+06	1.74333e+06	1.647e+06	1.64608e+06	1.45162e+06	1.46964e+06	1.43006e+06	1.72044e+06	1.63515e+06	1.93187e+06	1.82873e+06
tr|A0A140VKE1|A0A140VKE1_HUMAN	6	UTP--glucose-1-phosphate uridylyltransferase OS=Homo sapiens OX=9606 PE=2 SV=1	298181	266030	485153	455390	376848	330352	285391	280945	505322	447183	445407	391799
tr|A0A1B0GW36|A0A1B0GW36_HUMAN	6	Glutamine-rich protein 2 OS=Homo sapiens OX=9606 GN=QRICH2 PE=1 SV=1	339526	83930.5	438040	146466	506923	107005	148872	97252.7	339116	137667	238056	130453
tr|A0A384MDW7|A0A384MDW7_HUMAN	6	Enoyl Coenzyme A hydratase, short chain, 1, mitochondrial OS=Homo sapiens OX=9606 GN=ECHS1 PE=2 SV=1	482450	463174	648404	698106	484123	474461	490360	473721	442172	444671	583187	582117
tr|A0A384ME17|A0A384ME17_HUMAN	6	Elongation factor Tu OS=Homo sapiens OX=9606 GN=TUFM PE=2 SV=1	746615	306879	682565	578002	339282	370539	354003	321671	357292	257523	351848	327274
tr|A0A384NL93|A0A384NL93_HUMAN	6	Epididymis secretory sperm binding protein OS=Homo sapiens OX=9606 PE=2 SV=1	1.02775e+06	864915	1.07425e+06	1.09763e+06	814400	788877	889371	794739	725228	610965	937925	876548
tr|A0A384NPU5|A0A384NPU5_HUMAN	6	Epididymis secretory sperm binding protein OS=Homo sapiens OX=9606 PE=2 SV=1	608144	638932	1.21776e+06	1.15123e+06	680856	690021	487025	509849	607005	526664	438593	385998
tr|A7E2D8|A7E2D8_HUMAN	6	Calcium-transporting ATPase OS=Homo sapiens OX=9606 GN=ATP2B4 PE=2 SV=1	334998	319866	506245	506809	346180	370374	379258	449480	442157	373368	405796	402055
tr|A8K5K1|A8K5K1_HUMAN	6	cDNA FLJ76296, highly similar to Homo sapiens carnitine palmitoyltransferase 1B (muscle) (CPT1B), transcript variant 1, mRNA OS=Homo sapiens OX=9606 PE=2 SV=1	486666	482817	541184	549440	327308	411000	375505	525014	404339	404673	491082	469417
tr|A8K6V6|A8K6V6_HUMAN	6	N-acetylglucosamine-6-sulfatase OS=Homo sapiens OX=9606 PE=2 SV=1	220785	240596	343475	296626	364153	364730	546110	431790	301108	308425	363643	314794
tr|B2R5T5|B2R5T5_HUMAN	6	Epididymis secretory sperm binding protein OS=Homo sapiens OX=9606 GN=PRKAR1A PE=2 SV=1	439824	405893	501208	481213	489614	546239	355213	342394	977918	930925	496648	473986
tr|B3KW79|B3KW79_HUMAN	6	Carboxypeptidase OS=Homo sapiens OX=9606 PE=2 SV=1	880369	765765	1.04476e+06	1.00334e+06	823969	775473	685646	683946	698574	680538	1.1285e+06	982059
tr|B5MDF5|B5MDF5_HUMAN	6	GTP-binding nuclear protein Ran OS=Homo sapiens OX=9606 GN=RAN PE=1 SV=1	1.83411e+06	1.58554e+06	2.03174e+06	1.90684e+06	1.10644e+06	1.12407e+06	1.19656e+06	1.25312e+06	2.07483e+06	1.85054e+06	1.10049e+06	1.0044e+06
tr|E5KSU5|E5KSU5_HUMAN	6	Mitochondrial transcription factor A OS=Homo sapiens OX=9606 GN=TFAM PE=4 SV=1	888793	808971	585892	645557	626216	629376	867836	649365	582036	577242	455128	497752
tr|E9KL36|E9KL36_HUMAN	6	Transthyretin OS=Homo sapiens OX=9606 GN=TTR PE=2 SV=1	1.09583e+06	1.00381e+06	500277	515016	798686	909019	1.01326e+06	1.01013e+06	803172	1.10705e+06	984095	1.19978e+06
tr|E9PGN7|E9PGN7_HUMAN	6	Plasma protease C1 inhibitor OS=Homo sapiens OX=9606 GN=SERPING1 PE=1 SV=1	542452	336536	235958	217715	402498	324096	522040	473641	315894	384586	393769	455037
tr|G3V5Z7|G3V5Z7_HUMAN	6	Proteasome subunit alpha type OS=Homo sapiens OX=9606 GN=PSMA6 PE=1 SV=1	1.50169e+06	1.4603e+06	1.65701e+06	1.65672e+06	969437	922121	1.37021e+06	1.32728e+06	1.23707e+06	1.18084e+06	1.18907e+06	1.16943e+06
tr|H7BY58|H7BY58_HUMAN	6	Protein-L-isoaspartate O-methyltransferase OS=Homo sapiens OX=9606 GN=PCMT1 PE=1 SV=1	1.01356e+06	919350	1.01866e+06	1.08325e+06	764962	711557	823372	846925	1.04644e+06	905354	984070	986601
tr|K7ELL7|K7ELL7_HUMAN	6	Glucosidase 2 subunit beta OS=Homo sapiens OX=9606 GN=PRKCSH PE=1 SV=1	412189	384659	816892	816318	430594	387318	365216	376245	561175	523290	420571	388547
tr|Q1ZYQ1|Q1ZYQ1_HUMAN	6	Tubulin alpha chain OS=Homo sapiens OX=9606 GN=TUBA2 PE=2 SV=1	1.8498e+07	2.04388e+07	2.13754e+07	2.22665e+07	2.30361e+07	2.24803e+07	1.8187e+07	1.89919e+07	2.06417e+07	1.96529e+07	2.19817e+07	1.88295e+07
tr|Q53FI7|Q53FI7_HUMAN	6	Four and a half LIM domains 1 variant (Fragment) OS=Homo sapiens OX=9606 PE=2 SV=1	782828	637109	725396	710290	858741	823689	1.51173e+06	1.33597e+06	1.1162e+06	985091	509443	509760
tr|Q53S54|Q53S54_HUMAN	6	Uncharacterized protein CUL3 (Fragment) OS=Homo sapiens OX=9606 GN=CUL3 PE=3 SV=1	329550	334780	403137	420838	249198	310602	292062	265026	369562	340294	388893	351910
tr|Q5T081|Q5T081_HUMAN	6	CHC1 protein OS=Homo sapiens OX=9606 GN=RCC1 PE=2 SV=1	499300	528659	652810	707622	310831	290230	375545	309184	374517	341516	451020	470832
tr|Q5VV23|Q5VV23_HUMAN	6	Chromosome 10 open reading frame 63, isoform CRA_b OS=Homo sapiens OX=9606 GN=ENKUR PE=1 SV=1	684804	621252	713871	748812	542389	621366	468349	560861	672845	582156	548498	539221
tr|Q6FGH9|Q6FGH9_HUMAN	6	Dynein light chain OS=Homo sapiens OX=9606 GN=DNCL1 PE=2 SV=1	3.8323e+06	3.34629e+06	3.12652e+06	3.2542e+06	2.72291e+06	2.55601e+06	2.48503e+06	3.23505e+06	2.45517e+06	2.07894e+06	2.51207e+06	2.27156e+06
tr|Q6IBT1|Q6IBT1_HUMAN	6	Proteasome subunit beta OS=Homo sapiens OX=9606 GN=PSMB7 PE=2 SV=1	2.11795e+06	1.84007e+06	2.07443e+06	2.0045e+06	1.2975e+06	1.13996e+06	1.98067e+06	1.76441e+06	1.70278e+06	1.48539e+06	1.56744e+06	1.44007e+06
tr|Q6PUJ7|Q6PUJ7_HUMAN	6	Epididymis luminal protein 215 OS=Homo sapiens OX=9606 GN=HEL-215 PE=2 SV=1	579234	512748	569412	588643	501052	508492	502627	433157	601036	506323	609779	656016
tr|Q7Z726|Q7Z726_HUMAN	6	Importin subunit alpha OS=Homo sapiens OX=9606 GN=KPNA2 PE=1 SV=1	596254	520759	1.02237e+06	746697	331610	328112	489542	402385	685102	645012	387426	391721
tr|Q8TAS0|Q8TAS0_HUMAN	6	ATP synthase subunit gamma (Fragment) OS=Homo sapiens OX=9606 PE=2 SV=1	797529	870878	1.16149e+06	1.31676e+06	1.14726e+06	474555	1.05483e+06	1.15197e+06	1.05124e+06	1.18236e+06	1.30951e+06	497223
tr|Q8TC62|Q8TC62_HUMAN	6	Septin 7 OS=Homo sapiens OX=9606 GN=SEPT7 PE=2 SV=3	289685	260834	311999	286078	260221	222045	276970	243086	214652	195925	212536	208018
tr|Q9UNM1|Q9UNM1_HUMAN	6	Chaperonin 10-related protein (Fragment) OS=Homo sapiens OX=9606 GN=EPFP1 PE=3 SV=1	7.9996e+06	6.75798e+06	6.90967e+06	7.23904e+06	5.7753e+06	5.61927e+06	5.75988e+06	6.20066e+06	7.01848e+06	5.98239e+06	6.90477e+06	6.50974e+06
tr|V9HW21|V9HW21_HUMAN	6	Epididymis luminal protein 76 OS=Homo sapiens OX=9606 GN=HEL-76 PE=2 SV=1	640457	615550	363980	372980	487446	577200	960576	820787	779297	770023	594788	576088
tr|V9HW63|V9HW63_HUMAN	6	Epididymis secretory sperm binding protein Li 97n OS=Homo sapiens OX=9606 GN=HEL-S-97n PE=2 SV=1	385554	334644	385043	411301	346078	386286	464410	418968	427408	395911	310840	297219
tr|V9HWB9|V9HWB9_HUMAN	6	L-lactate dehydrogenase OS=Homo sapiens OX=9606 GN=HEL-S-133P PE=2 SV=1	1.60888e+06	1.54534e+06	2.02676e+06	1.94382e+06	1.74479e+06	1.78587e+06	1.36617e+06	1.55193e+06	2.01215e+06	1.80557e+06	2.25629e+06	2.07753e+06
tr|V9HWF4|V9HWF4_HUMAN	6	Phosphoglycerate kinase OS=Homo sapiens OX=9606 GN=HEL-S-68p PE=2 SV=1	569976	348996	389674	420520	372262	342191	345418	343830	507323	426256	386389	339668
sp|P02533|K1C14_HUMAN	5	Keratin, type I cytoskeletal 14 OS=Homo sapiens OX=9606 GN=KRT14 PE=1 SV=4	121827	123213	224722	33384.9	39443.6	29921.6	287561	113968	57586.7	57180.6	372965	167189
sp|P13073|COX41_HUMAN	5	Cytochrome c oxidase subunit 4 isoform 1, mitochondrial OS=Homo sapiens OX=9606 GN=COX4I1 PE=1 SV=1	2.52408e+06	2.14959e+06	3.03449e+06	2.8537e+06	2.04085e+06	1.96437e+06	1.81299e+06	2.24729e+06	1.84241e+06	1.62073e+06	2.28625e+06	2.10951e+06
sp|P19652|A1AG2_HUMAN	5	Alpha-1-acid glycoprotein 2 OS=Homo sapiens OX=9606 GN=ORM2 PE=1 SV=2	681846	742630	358057	440958	623359	769025	975653	741471	671516	780521	712881	965853
sp|P20674|COX5A_HUMAN	5	Cytochrome c oxidase subunit 5A, mitochondrial OS=Homo sapiens OX=9606 GN=COX5A PE=1 SV=2	976877	935921	1.0641e+06	1.22106e+06	901152	884123	920159	909359	746082	644429	970119	897805
sp|P25789|PSA4_HUMAN	5	Proteasome subunit alpha type-4 OS=Homo sapiens OX=9606 GN=PSMA4 PE=1 SV=1	1.90933e+06	1.78396e+06	1.87861e+06	1.8811e+06	1.13788e+06	1.1985e+06	1.7833e+06	1.83468e+06	1.66259e+06	1.51709e+06	1.50003e+06	1.47148e+06
sp|P34932|HSP74_HUMAN	5	Heat shock 70 kDa protein 4 OS=Homo sapiens OX=9606 GN=HSPA4 PE=1 SV=4	295583	279771	298866	343721	239329	254978	234109	237033	370394	234293	237954	192874
sp|P48047|ATPO_HUMAN	5	ATP synthase subunit O, mitochondrial OS=Homo sapiens OX=9606 GN=ATP5PO PE=1 SV=1	1.33067e+06	1.26206e+06	1.43883e+06	1.49059e+06	1.02818e+06	1.01337e+06	1.01012e+06	1.03401e+06	1.04584e+06	926550	1.13241e+06	1.0849e+06
sp|P59282|TPPP2_HUMAN	5	Tubulin polymerization-promoting protein family member 2 OS=Homo sapiens OX=9606 GN=TPPP2 PE=1 SV=2	801426	639709	507384	489360	1.94211e+06	1.71041e+06	1.97763e+06	1.89822e+06	974631	811022	287291	325442
sp|P63261|ACTG_HUMAN	5	Actin, cytoplasmic 2 OS=Homo sapiens OX=9606 GN=ACTG1 PE=1 SV=1	706914	679488	717094	763158	361401	598717	611145	403592	680946	673158	470245	635180
sp|Q08830|FGL1_HUMAN	5	Fibrinogen-like protein 1 OS=Homo sapiens OX=9606 GN=FGL1 PE=1 SV=3	368708	316039	402982	443387	283944	302783	222044	153313	153519	208649	376051	379741
sp|Q15046|SYK_HUMAN	5	Lysine--tRNA ligase OS=Homo sapiens OX=9606 GN=KARS PE=1 SV=3	134956	254530	306777	336370	193689	207526	263288	219687	279970	292737	296321	287098
sp|Q5T124|UBX11_HUMAN	5	UBX domain-containing protein 11 OS=Homo sapiens OX=9606 GN=UBXN11 PE=1 SV=2	226466	220836	140888	111858	211518	277033	228592	146061	304534	224729	148232	242864
sp|Q5T5A4|CA194_HUMAN	5	Uncharacterized protein C1orf194 OS=Homo sapiens OX=9606 GN=C1orf194 PE=2 SV=1	401192	345962	388605	424894	353117	369620	319768	328772	534051	436928	371594	349745
sp|Q5T655|CFA58_HUMAN	5	Cilia- and flagella-associated protein 58 OS=Homo sapiens OX=9606 GN=CFAP58 PE=1 SV=1	194719	152559	170518	180743	171693	155539	152178	141349	151443	139363	135795	130916
sp|Q5T9G4|ARM12_HUMAN	5	Armadillo repeat-containing protein 12 OS=Homo sapiens OX=9606 GN=ARMC12 PE=2 SV=1	897053	1.11271e+06	971100	1.01729e+06	728826	850749	920052	874844	854748	846356	804500	831693
sp|Q6X784|ZPBP2_HUMAN	5	Zona pellucida-binding protein 2 OS=Homo sapiens OX=9606 GN=ZPBP2 PE=2 SV=1	491671	534410	716830	761935	434705	796091	924338	1.04134e+06	732300	596463	901379	768884
sp|Q6ZN84|CCD81_HUMAN	5	Coiled-coil domain-containing protein 81 OS=Homo sapiens OX=9606 GN=CCDC81 PE=2 SV=2	254156	214439	272384	302270	254069	225742	225948	208692	234688	193479	205333	201832
sp|Q76KD6|SPERI_HUMAN	5	Speriolin OS=Homo sapiens OX=9606 GN=SPATC1 PE=2 SV=2	414717	277197	203191	184522	336884	275821	229110	193956	170823	112429	122738	101901
sp|Q8IZ16|CG061_HUMAN	5	Uncharacterized protein C7orf61 OS=Homo sapiens OX=9606 GN=C7orf61 PE=2 SV=1	789767	805684	1.06347e+06	1.05037e+06	680251	753704	915525	838238	635976	666887	941892	895406
sp|Q8WW14|CJ082_HUMAN	5	Uncharacterized protein C10orf82 OS=Homo sapiens OX=9606 GN=C10orf82 PE=2 SV=3	945445	786448	917643	941969	896768	882406	755573	725896	909375	767569	751764	705275
sp|Q96C74|ROP1L_HUMAN	5	Ropporin-1-like protein OS=Homo sapiens OX=9606 GN=ROPN1L PE=1 SV=2	493148	416869	439797	445076	442987	443091	346581	388791	392359	352696	371763	376571
sp|Q96LK8|SPT32_HUMAN	5	Spermatogenesis-associated protein 32 OS=Homo sapiens OX=9606 GN=SPATA32 PE=1 SV=3	1.11042e+06	875953	565765	555518	582371	590437	732745	625153	622183	595024	337218	301991
sp|Q96MA6|KAD8_HUMAN	5	Adenylate kinase 8 OS=Homo sapiens OX=9606 GN=AK8 PE=1 SV=1	324721	290970	261681	289800	288846	279795	230042	234879	302931	281258	266195	219203
tr|A0A024R5Z9|A0A024R5Z9_HUMAN	5	Pyruvate kinase OS=Homo sapiens OX=9606 GN=PKM2 PE=3 SV=1	318738	455606	433888	482231	534842	541655	669786	457547	485308	457836	558917	521472
tr|A0A024R7J0|A0A024R7J0_HUMAN	5	Protein kinase, cAMP-dependent, catalytic, alpha, isoform CRA_c OS=Homo sapiens OX=9606 GN=PRKACA PE=3 SV=1	989046	487475	1.13947e+06	1.08555e+06	1.03064e+06	986464	910975	856212	1.48107e+06	1.28879e+06	1.12479e+06	1.0342e+06
tr|A0A024RA13|A0A024RA13_HUMAN	5	Chromosome 7 open reading frame 31, isoform CRA_c OS=Homo sapiens OX=9606 GN=C7orf31 PE=4 SV=1	437639	364310	418016	475729	266449	274593	362151	360858	297418	296607	189368	213132
tr|A0A087WVQ6|A0A087WVQ6_HUMAN	5	Clathrin heavy chain OS=Homo sapiens OX=9606 GN=CLTC PE=1 SV=1	295649	248683	362236	366903	201748	216810	221682	204689	316755	321689	284002	313575
tr|A0A140VK00|A0A140VK00_HUMAN	5	Testicular tissue protein Li 227 OS=Homo sapiens OX=9606 PE=2 SV=1	500179	510385	190525	164742	408897	364982	384343	447992	307775	435006	466444	486125
tr|A0A140VK56|A0A140VK56_HUMAN	5	Transaldolase OS=Homo sapiens OX=9606 PE=2 SV=1	347350	308161	469812	440149	312313	260426	221738	267412	459200	537071	408389	372369
tr|A0A140VKB0|A0A140VKB0_HUMAN	5	Testis secretory sperm-binding protein Li 237E OS=Homo sapiens OX=9606 PE=2 SV=1	404123	377535	363738	363707	303971	306104	285659	286360	381007	365369	404398	391697
tr|A0A384MR00|A0A384MR00_HUMAN	5	Epididymis secretory sperm binding protein OS=Homo sapiens OX=9606 PE=2 SV=1	147381	152096	135999	166859	170798	147767	166537	158091	161883	147483	127251	141899
tr|B2R673|B2R673_HUMAN	5	Dihydrolipoamide acetyltransferase component of pyruvate dehydrogenase complex OS=Homo sapiens OX=9606 PE=2 SV=1	283216	262933	384043	392794	387891	375856	408808	387679	376126	316350	435413	433977
tr|B2RB06|B2RB06_HUMAN	5	cDNA, FLJ95242, highly similar to Homo sapiens L-3-hydroxyacyl-Coenzyme A dehydrogenase, short chain (HADHSC), mRNA OS=Homo sapiens OX=9606 PE=2 SV=1	424858	444741	349850	300804	332678	345072	236157	321844	361525	516240	265883	300218
tr|B2RE88|B2RE88_HUMAN	5	cDNA, FLJ96465, highly similar to Homo sapiens solute carrier family 25 (mitochondrial carrier;phosphate carrier), member 3 (SLC25A3), nuclear gene encodingmitochondrial protein, transcript variant 1b... OS=Homo sapiens OX=9606 PE=2 SV=1	1.63462e+06	1.70097e+06	1.63022e+06	1.60564e+06	1.29278e+06	1.39919e+06	1.37572e+06	1.36249e+06	1.31604e+06	1.37745e+06	1.49151e+06	1.47474e+06
tr|E2ITD8|E2ITD8_HUMAN	5	CABYRa OS=Homo sapiens OX=9606 PE=2 SV=1	2.70249e+06	2.8727e+06	2.2854e+06	2.23186e+06	2.12898e+06	1.89601e+06	2.31202e+06	3.02635e+06	2.44189e+06	2.16404e+06	3.33798e+06	2.42877e+06
tr|E5KRK5|E5KRK5_HUMAN	5	Mitochondrial NADH-ubiquinone oxidoreductase 75 kDa subunit OS=Homo sapiens OX=9606 GN=NDUFS1 PE=3 SV=1	158265	139993	181441	191327	194586	181569	192109	229677	209672	192801	163474	143181
tr|H7C4C9|H7C4C9_HUMAN	5	Protein FAM161A (Fragment) OS=Homo sapiens OX=9606 GN=FAM161A PE=1 SV=1	371271	275317	215612	189547	242754	203322	179086	119092	189107	182894	180031	179976
tr|Q53FT8|Q53FT8_HUMAN	5	Proteasome subunit beta (Fragment) OS=Homo sapiens OX=9606 PE=2 SV=1	1.27934e+06	1.13312e+06	1.34547e+06	1.38539e+06	712872	718572	953763	950731	1.00067e+06	878833	1.00453e+06	922460
tr|Q53H29|Q53H29_HUMAN	5	Nucleoporin 54kDa variant (Fragment) OS=Homo sapiens OX=9606 PE=2 SV=1	358819	316605	448000	463135	352353	344218	379972	354611	375755	342958	277713	261651
tr|Q5VWC4|Q5VWC4_HUMAN	5	26S proteasome non-ATPase regulatory subunit 4 OS=Homo sapiens OX=9606 GN=PSMD4 PE=1 SV=1	206479	152461	239018	205550	174456	184694	197851	192652	298877	263644	136835	132295
tr|Q63HL5|Q63HL5_HUMAN	5	Uncharacterized protein DKFZp686G12235 OS=Homo sapiens OX=9606 GN=DKFZp686G12235 PE=2 SV=1	1.19491e+06	907483	589543	511924	355881	326692	744404	663841	336909	356968	593698	569445
tr|Q6PEJ5|Q6PEJ5_HUMAN	5	CYLC2 protein (Fragment) OS=Homo sapiens OX=9606 GN=CYLC2 PE=2 SV=1	1.14067e+06	1.01788e+06	916206	949689	1.12947e+06	1.12658e+06	1.01727e+06	1.0654e+06	769061	730350	819527	822643
sp|A1A519|F170A_HUMAN	4	Protein FAM170A OS=Homo sapiens OX=9606 GN=FAM170A PE=2 SV=1	133153	128063	170612	169278	131757	145437	104147	91487	148469	145904	147927	155478
sp|A7E2U8|CD047_HUMAN	4	UPF0602 protein C4orf47 OS=Homo sapiens OX=9606 GN=C4orf47 PE=2 SV=1	207097	197252	222093	234670	213669	212259	256124	193109	194475	180558	174415	180210
sp|O00519|FAAH1_HUMAN	4	Fatty-acid amide hydrolase 1 OS=Homo sapiens OX=9606 GN=FAAH PE=1 SV=2	168639	173721	246102	279324	208999	157153	208799	144596	270271	208101	85315.6	183314
sp|O43236|SEPT4_HUMAN	4	Septin-4 OS=Homo sapiens OX=9606 GN=SEPT4 PE=1 SV=1	251027	245939	252357	281468	223811	242748	224797	134288	166711	104345	226809	144999
sp|O43837|IDH3B_HUMAN	4	Isocitrate dehydrogenase [NAD] subunit beta, mitochondrial OS=Homo sapiens OX=9606 GN=IDH3B PE=1 SV=2	426975	233810	177987	176208	127254	130536	162495	221885	162794	150591	215202	187966
sp|O75947|ATP5H_HUMAN	4	ATP synthase subunit d, mitochondrial OS=Homo sapiens OX=9606 GN=ATP5PD PE=1 SV=3	843820	726776	909526	961542	688859	724103	759840	658515	709412	652226	880228	796599
sp|P02760|AMBP_HUMAN	4	Protein AMBP OS=Homo sapiens OX=9606 GN=AMBP PE=1 SV=1	698480	891540	440327	401970	684886	757259	779456	714451	605478	810548	752449	818335
sp|P0C5Z0|H2AB2_HUMAN	4	Histone H2A-Bbd type 2/3 OS=Homo sapiens OX=9606 GN=H2AFB2 PE=1 SV=1	1.40459e+06	1.62185e+06	1.90828e+06	2.04181e+06	586645	751268	867507	849005	237918	185129	1.56451e+06	1.40443e+06
sp|P13647|K2C5_HUMAN	4	Keratin, type II cytoskeletal 5 OS=Homo sapiens OX=9606 GN=KRT5 PE=1 SV=3	132724	76254	297702	74045.4	61612.9	80182.6	296827	116624	127524	145564	208679	214066
sp|P50213|IDH3A_HUMAN	4	Isocitrate dehydrogenase [NAD] subunit alpha, mitochondrial OS=Homo sapiens OX=9606 GN=IDH3A PE=1 SV=1	437595	425937	332130	351037	308459	328180	416360	405538	394329	385543	460585	439171
sp|P59910|DJB13_HUMAN	4	DnaJ homolog subfamily B member 13 OS=Homo sapiens OX=9606 GN=DNAJB13 PE=1 SV=1	372161	338022	348968	342906	347411	345108	314773	316696	307803	296044	295266	287261
sp|Q5BN46|CI116_HUMAN	4	UPF0691 protein C9orf116 OS=Homo sapiens OX=9606 GN=C9orf116 PE=1 SV=1	259109	218376	247935	228542	241873	234656	196979	192625	225463	200774	193300	180023
sp|Q5JX69|F209B_HUMAN	4	Protein FAM209B OS=Homo sapiens OX=9606 GN=FAM209B PE=2 SV=1	518951	546417	563434	791598	514842	843750	655478	517938	505220	625109	593240	560169
sp|Q5T871|LELP1_HUMAN	4	Late cornified envelope-like proline-rich protein 1 OS=Homo sapiens OX=9606 GN=LELP1 PE=3 SV=1	1.66754e+06	1.14541e+06	1.26947e+06	1.33017e+06	1.56427e+06	1.66234e+06	1.1524e+06	1.13828e+06	1.85601e+06	1.75552e+06	1.47596e+06	1.45483e+06
sp|Q5TEZ5|CF163_HUMAN	4	Uncharacterized protein C6orf163 OS=Homo sapiens OX=9606 GN=C6orf163 PE=4 SV=2	131730	146566	114808	119060	156893	122847	153828	139469	109383	105654	83505.1	94960.7
sp|Q5VTH2|FLTOP_HUMAN	4	Protein Flattop OS=Homo sapiens OX=9606 GN=CFAP126 PE=2 SV=1	331405	254472	313219	293805	286370	262521	238902	213281	277944	242379	238448	235985
sp|Q6NUT2|D19L2_HUMAN	4	Probable C-mannosyltransferase DPY19L2 OS=Homo sapiens OX=9606 GN=DPY19L2 PE=1 SV=2	187044	177042	120771	195980	158211	325693	420421	163268	219510	328050	249672	267890
sp|Q6ZNM6|TEX43_HUMAN	4	Testis-expressed protein 43 OS=Homo sapiens OX=9606 GN=TEX43 PE=2 SV=1	515350	437177	442371	466430	422146	407011	203982	243268	387728	302024	259906	233491
sp|Q6ZQR2|CFA77_HUMAN	4	Cilia- and flagella-associated protein 77 OS=Homo sapiens OX=9606 GN=CFAP77 PE=1 SV=1	235864	192766	237736	216144	207372	188967	193536	154301	201646	171724	167945	147546
sp|Q8N5Q1|F71E2_HUMAN	4	Protein FAM71E2 OS=Homo sapiens OX=9606 GN=FAM71E2 PE=2 SV=3	222289	146763	187333	171877	193483	134310	199280	92446.3	249126	217519	167581	148456
sp|Q8N7U6|EFHB_HUMAN	4	EF-hand domain-containing family member B OS=Homo sapiens OX=9606 GN=EFHB PE=2 SV=4	157428	167291	168719	180318	172591	154509	165972	154303	148356	132578	147954	143793
sp|Q8NA47|CCD63_HUMAN	4	Coiled-coil domain-containing protein 63 OS=Homo sapiens OX=9606 GN=CCDC63 PE=2 SV=1	86374.3	74997.7	92675.7	86943.1	88223.7	92298.5	93878.5	82096.9	98022.8	78861.1	88073.9	62315.9
sp|Q8NEH6|MNS1_HUMAN	4	Meiosis-specific nuclear structural protein 1 OS=Homo sapiens OX=9606 GN=MNS1 PE=2 SV=2	114619	83393	102542	109247	100568	98930.8	93384.9	84323.1	112879	97674.6	84392.4	75721.2
sp|Q8WW22|DNJA4_HUMAN	4	DnaJ homolog subfamily A member 4 OS=Homo sapiens OX=9606 GN=DNAJA4 PE=1 SV=1	369328	341237	379176	394236	355448	346419	417333	483999	395926	347622	386806	360164
sp|Q96M32|KAD7_HUMAN	4	Adenylate kinase 7 OS=Homo sapiens OX=9606 GN=AK7 PE=1 SV=3	300284	255847	279155	267438	284257	284517	248350	264708	243781	246693	238484	223159
sp|Q9H1X1|RSPH9_HUMAN	4	Radial spoke head protein 9 homolog OS=Homo sapiens OX=9606 GN=RSPH9 PE=1 SV=1	517229	478832	448706	607931	398827	561570	334430	324280	462467	334539	438312	330986
sp|Q9UFE4|CCD39_HUMAN	4	Coiled-coil domain-containing protein 39 OS=Homo sapiens OX=9606 GN=CCDC39 PE=2 SV=3	159322	132207	128374	137143	164755	159407	124320	150022	1.05215e+06	87215.8	112883	1.28117e+06
sp|Q9UHP6|RSP14_HUMAN	4	Radial spoke head 14 homolog OS=Homo sapiens OX=9606 GN=RSPH14 PE=1 SV=1	117341	104568	126278	104798	115062	88847.5	112296	136145	116097	110864	106683	108886
sp|Q9Y266|NUDC_HUMAN	4	Nuclear migration protein nudC OS=Homo sapiens OX=9606 GN=NUDC PE=1 SV=1	254433	196401	231443	226852	143743	125881	228610	178292	207358	225659	151335	155762
sp|Q9Y5B8|NDK7_HUMAN	4	Nucleoside diphosphate kinase 7 OS=Homo sapiens OX=9606 GN=NME7 PE=1 SV=1	302765	200660	249365	233953	442401	302979	220670	162245	260151	265279	222932	243149
tr|A0A024R7A8|A0A024R7A8_HUMAN	4	Aldo-keto reductase family 1, member B1 (Aldose reductase), isoform CRA_a OS=Homo sapiens OX=9606 GN=AKR1B1 PE=4 SV=1	204201	172123	242968	211155	196902	199831	204229	177497	232316	231596	227892	209961
tr|A0A024RBX9|A0A024RBX9_HUMAN	4	Pyruvate dehydrogenase E1 component subunit alpha OS=Homo sapiens OX=9606 GN=PDHA1 PE=4 SV=1	390664	287385	407139	426948	418802	443990	410237	496234	376423	341747	455909	354784
tr|A0A024RD93|A0A024RD93_HUMAN	4	Phosphoribosylaminoimidazole carboxylase, phosphoribosylaminoimidazole succinocarboxamide synthetase, isoform CRA_c OS=Homo sapiens OX=9606 GN=PAICS PE=3 SV=1	232792	183722	281482	251990	194231	186941	198641	174803	261907	235305	212024	212134
tr|A0A024RDG4|A0A024RDG4_HUMAN	4	NAD(P)(+)--arginine ADP-ribosyltransferase OS=Homo sapiens OX=9606 GN=ART3 PE=3 SV=1	77806.8	67573.4	101866	98566.9	130379	146698	104843	73998.5	87696.3	87490.7	91411.4	99326.5
tr|A0A024RDT6|A0A024RDT6_HUMAN	4	Chromosome 13 open reading frame 1, isoform CRA_a OS=Homo sapiens OX=9606 GN=C13orf1 PE=2 SV=1	287766	233422	389135	400437	190087	174561	265837	259711	251978	228638	292907	303963
tr|A0A080YUZ6|A0A080YUZ6_HUMAN	4	Epididymis secretory sperm binding protein Li 6a OS=Homo sapiens OX=9606 GN=LYZB PE=2 SV=1	837490	789575	1.06962e+06	1.29319e+06	737434	825573	867680	780477	930215	787811	1.07802e+06	1.04424e+06
tr|A0A087WU50|A0A087WU50_HUMAN	4	Spermatogenesis-associated protein 3 OS=Homo sapiens OX=9606 GN=SPATA3 PE=1 SV=1	414913	405568	355539	405767	542232	548219	382522	359081	538631	437222	30770.8	94643.5
tr|A0A087WV61|A0A087WV61_HUMAN	4	Regulator of G-protein-signaling 22 OS=Homo sapiens OX=9606 GN=RGS22 PE=1 SV=1	97593.8	115595	100863	113856	105544	121841	109760	92090.9	76900	107747	110196	93154.8
tr|A0A087WYS6|A0A087WYS6_HUMAN	4	Proteasome endopeptidase complex OS=Homo sapiens OX=9606 GN=PSMA8 PE=1 SV=1	423860	527309	591014	626158	424498	421070	687100	563633	548987	472551	503246	458750
tr|A0A087X0F7|A0A087X0F7_HUMAN	4	RIB43A domain with coiled-coils 2 OS=Homo sapiens OX=9606 GN=RIBC2 PE=1 SV=1	322184	247901	293338	281528	271938	266109	259196	237189	311617	282372	250349	225621
tr|A0A090N8G0|A0A090N8G0_HUMAN	4	Glycyl-tRNA synthetase OS=Homo sapiens OX=9606 GN=GARS PE=4 SV=1	180587	139668	160374	351995	305426	131774	130291	132902	472060	163746	315741	330507
tr|A0A0S2Z3L0|A0A0S2Z3L0_HUMAN	4	Electron-transfer-flavoprotein alpha polypeptide isoform 1 (Fragment) OS=Homo sapiens OX=9606 GN=ETFA PE=2 SV=1	272492	301737	408404	352133	254203	291817	410125	276359	371104	405205	341889	326660
tr|A0A0S2Z410|A0A0S2Z410_HUMAN	4	Epididymis secretory sperm binding protein (Fragment) OS=Homo sapiens OX=9606 GN=HSD17B10 PE=2 SV=1	258383	280067	381712	397265	282736	277191	299531	296045	307137	264653	326209	296506
tr|A0A140VJD5|A0A140VJD5_HUMAN	4	Testicular tissue protein Li 15 OS=Homo sapiens OX=9606 PE=2 SV=1	484991	449772	440764	442714	306589	270049	441490	404601	354242	340135	458381	411781
tr|A0A140VJM9|A0A140VJM9_HUMAN	4	L-lactate dehydrogenase OS=Homo sapiens OX=9606 PE=2 SV=1	1.15359e+06	1.10923e+06	840335	882665	421352	443062	1.67844e+06	1.77923e+06	1.05716e+06	1.01128e+06	1.68681e+06	1.57622e+06
tr|A0A140VJU1|A0A140VJU1_HUMAN	4	Sperm acrosome associated 4 OS=Homo sapiens OX=9606 GN=SPACA4 PE=2 SV=1	4.60347e+06	3.8908e+06	5.93954e+06	5.46582e+06	2.53779e+06	2.69218e+06	3.18151e+06	3.97691e+06	3.25023e+06	3.36823e+06	4.1079e+06	4.00904e+06
tr|A0A140VJU2|A0A140VJU2_HUMAN	4	Testicular tissue protein Li 168 OS=Homo sapiens OX=9606 PE=2 SV=1	335579	289446	359938	338125	291910	268132	214206	232299	201859	196267	223592	220149
tr|A0A140VK85|A0A140VK85_HUMAN	4	Testis secretory sperm-binding protein Li 212a OS=Homo sapiens OX=9606 PE=2 SV=1	174587	205674	289904	294486	227654	297216	660261	398387	325518	351279	318781	352601
tr|A0A140VKB6|A0A140VKB6_HUMAN	4	Spermatogenesis associated 19, isoform CRA_a OS=Homo sapiens OX=9606 GN=SPATA19 PE=2 SV=1	579295	510559	507109	629782	425065	576249	478436	530660	521068	519660	430466	395039
tr|A0A1B0GVQ3|A0A1B0GVQ3_HUMAN	4	Coiled-coil domain-containing 200 OS=Homo sapiens OX=9606 GN=CCDC200 PE=4 SV=1	332759	219750	208274	219944	276923	240399	199887	156999	269110	263363	201950	190420
tr|A0A1L5BXV2|A0A1L5BXV2_HUMAN	4	Receptor expression-enhancing protein OS=Homo sapiens OX=9606 GN=REEP6 PE=2 SV=1	592604	410753	893086	737101	471320	390948	464588	365221	974595	801836	566506	451549
tr|A0A384MDL3|A0A384MDL3_HUMAN	4	Epididymis secretory sperm binding protein OS=Homo sapiens OX=9606 PE=2 SV=1	195408	190679	221673	238484	187216	180643	227462	188430	249863	205635	202355	201565
tr|A0A384MEE7|A0A384MEE7_HUMAN	4	Epididymis secretory sperm binding protein OS=Homo sapiens OX=9606 PE=2 SV=1	287792	224611	454482	423502	242816	252530	223983	197815	280819	267350	268328	257122
tr|A0A385HW02|A0A385HW02_HUMAN	4	Mutant hemoglobin subunit alpha 2 OS=Homo sapiens OX=9606 GN=HBA2 PE=3 SV=1	1.26372e+06	1.34596e+06	743089	907518	910598	1.19012e+06	1.14829e+06	1.03051e+06	1.7119e+06	1.7618e+06	1.10992e+06	1.32109e+06
tr|A0MNP0|A0MNP0_HUMAN	4	CDW9/WDR51B OS=Homo sapiens OX=9606 GN=WDR51B PE=2 SV=1	468600	415182	316900	319636	308548	287753	200775	144195	263082	247500	268998	236608
tr|A7E261|A7E261_HUMAN	4	5-oxoprolinase (ATP-hydrolysing) OS=Homo sapiens OX=9606 GN=OPLAH PE=2 SV=1	232091	231953	83303.7	33318.6	94944.2	81997.1	282693	266074	86530.7	71209.6	41630.8	44509.8
tr|A8K607|A8K607_HUMAN	4	cDNA FLJ76855, highly similar to Homo sapiens exportin 7 (XPO7), mRNA OS=Homo sapiens OX=9606 PE=2 SV=1	219174	132145	197006	195136	254385	130517	193113	196336	202064	220261	117746	147158
tr|A8KA17|A8KA17_HUMAN	4	cDNA FLJ77211, highly similar to Homo sapiens nucleoporin 98kDa (NUP98), transcript variant 3, mRNA OS=Homo sapiens OX=9606 PE=2 SV=1	258953	163671	312399	286131	252294	194678	264699	225401	299922	287221	168283	150576
tr|A8KA83|A8KA83_HUMAN	4	Epididymis secretory sperm binding protein OS=Homo sapiens OX=9606 PE=1 SV=1	935578	733242	1.5104e+06	1.57694e+06	850849	1.0512e+06	1.03716e+06	1.10793e+06	1.0811e+06	1.07816e+06	829668	798782
tr|B2R9P5|B2R9P5_HUMAN	4	cDNA, FLJ94497, highly similar to Homo sapiens a disintegrin and metalloprotease domain 32 (ADAM32), mRNA OS=Homo sapiens OX=9606 PE=2 SV=1	192215	151774	101420	121214	189601	188524	149355	163237	163360	149733	184265	179409
tr|B4DT01|B4DT01_HUMAN	4	cDNA FLJ60347, highly similar to Homo sapiens hydroxyacylglutathione hydrolase (HAGH), transcript variant 1, mRNA OS=Homo sapiens OX=9606 PE=2 SV=1	285116	241096	364733	360737	294854	280263	208674	209749	197586	204643	194195	159824
tr|B4DX81|B4DX81_HUMAN	4	HCG15219, isoform CRA_b OS=Homo sapiens OX=9606 GN=hCG_15219 PE=2 SV=1	168854	122805	208793	197219	144020	130954	131187	118643	139194	124610	98958.3	96625.3
tr|B7Z6R7|B7Z6R7_HUMAN	4	Serine/threonine-protein phosphatase OS=Homo sapiens OX=9606 PE=2 SV=1	153899	140958	124207	133824	171646	186820	157451	153592	196539	210026	184627	183458
tr|B8ZWD9|B8ZWD9_HUMAN	4	Diazepam binding inhibitor, splice form 1D(2) OS=Homo sapiens OX=9606 GN=DBI PE=2 SV=1	195261	136688	257906	148225	283252	183640	387892	267797	267920	267399	176051	86838.2
tr|C9JFR7|C9JFR7_HUMAN	4	Cytochrome c (Fragment) OS=Homo sapiens OX=9606 GN=CYCS PE=1 SV=1	630631	638158	764923	728097	603296	611430	659658	515071	562746	510314	653413	586239
tr|D6RI10|D6RI10_HUMAN	4	Serine protease inhibitor Kazal-type 2 OS=Homo sapiens OX=9606 GN=SPINK2 PE=1 SV=1	1.18692e+06	781914	1.81119e+06	1.73967e+06	1.09537e+06	1.03376e+06	1.16873e+06	942673	1.48132e+06	1.21497e+06	1.53188e+06	1.39985e+06
tr|D9IAI1|D9IAI1_HUMAN	4	Epididymis secretory protein Li 34 OS=Homo sapiens OX=9606 GN=HEL-S-34 PE=2 SV=1	390079	386291	338871	348389	316013	326384	507008	445726	324129	300381	379598	379376
tr|E7ERD7|E7ERD7_HUMAN	4	Long-chain-fatty-acid--CoA ligase 6 OS=Homo sapiens OX=9606 GN=ACSL6 PE=1 SV=1	233001	257171	307447	339974	221267	217299	280922	266180	255998	222815	219944	214484
tr|E7EX04|E7EX04_HUMAN	4	Septin-10 OS=Homo sapiens OX=9606 GN=SEPT10 PE=1 SV=1	221221	216151	239342	259236	213062	174236	190394	217404	170898	153134	204755	156399
tr|E9PN17|E9PN17_HUMAN	4	ATP synthase subunit g, mitochondrial OS=Homo sapiens OX=9606 GN=ATP5MG PE=1 SV=1	274845	290061	337797	341509	208094	250608	185060	215251	212929	180612	269182	265709
tr|H3BPB8|H3BPB8_HUMAN	4	Mannose-6-phosphate isomerase OS=Homo sapiens OX=9606 GN=MPI PE=1 SV=1	157563	164223	138186	190302	215229	183209	213147	196269	230844	186146	199603	191120
tr|H7C4J6|H7C4J6_HUMAN	4	Sperm-associated antigen 8 (Fragment) OS=Homo sapiens OX=9606 GN=SPAG8 PE=1 SV=1	194628	157013	179921	186777	167678	198186	156535	167397	184075	177380	162014	143133
tr|J3KPX7|J3KPX7_HUMAN	4	Prohibitin-2 OS=Homo sapiens OX=9606 GN=PHB2 PE=1 SV=2	188754	176849	199801	206310	169180	163934	131814	133340	194020	169142	217179	197617
tr|Q4LE36|Q4LE36_HUMAN	4	ACLY variant protein (Fragment) OS=Homo sapiens OX=9606 GN=ACLY variant protein PE=2 SV=1	171528	148396	155234	108425	106621	132012	141961	130110	183827	172311	223552	207107
tr|Q502X2|Q502X2_HUMAN	4	Diablo homolog (Drosophila) OS=Homo sapiens OX=9606 GN=DIABLO PE=2 SV=1	617007	612215	811686	810439	490712	458533	559926	468330	445408	451741	624851	618984
tr|Q53HS1|Q53HS1_HUMAN	4	Achalasia, adrenocortical insufficiency, alacrimia (Allgrove, triple-A) variant (Fragment) OS=Homo sapiens OX=9606 PE=2 SV=1	324546	149362	311748	347805	218496	131744	279002	212844	303463	266080	224635	255883
tr|Q53XL8|Q53XL8_HUMAN	4	Proteasome (Prosome, macropain) 26S subunit, ATPase, 1 OS=Homo sapiens OX=9606 GN=PSMC1 PE=2 SV=1	229537	229990	290434	283766	314460	334607	461465	375293	378485	391732	411001	218162
tr|Q59FI4|Q59FI4_HUMAN	4	Importin 4 variant (Fragment) OS=Homo sapiens OX=9606 PE=2 SV=1	253638	302898	280304	317751	299637	352575	387371	385274	405664	390841	306727	336780
tr|Q5D1J4|Q5D1J4_HUMAN	4	Hyaluronidase OS=Homo sapiens OX=9606 GN=SPAM1 PE=2 SV=1	283872	262507	228661	235930	213988	255535	502328	458589	290492	357656	376065	456339
tr|Q5SRQ6|Q5SRQ6_HUMAN	4	Casein kinase II subunit beta OS=Homo sapiens OX=9606 GN=CSNK2B PE=1 SV=2	436663	200707	477928	476282	297235	314814	593561	309809	524748	179682	345931	315952
tr|Q6IB71|Q6IB71_HUMAN	4	Proteasome subunit alpha type OS=Homo sapiens OX=9606 GN=PSMA3 PE=2 SV=1	1.01325e+06	926983	985991	1.02338e+06	601039	634789	872370	893508	883481	873907	841382	784846
tr|Q7Z7M4|Q7Z7M4_HUMAN	4	Superoxide dismutase (Fragment) OS=Homo sapiens OX=9606 GN=SOD2 PE=2 SV=1	272345	171886	212857	210140	200074	187739	243804	207147	221157	343156	228006	331469
tr|Q8NBT6|Q8NBT6_HUMAN	4	cDNA FLJ90758 fis, clone SKNMC1000082, highly similar to Mitochondrial deoxynucleotide carrier OS=Homo sapiens OX=9606 PE=2 SV=1	144348	154354	146423	150223	141965	131088	135985	167925	146134	131163	173060	161885
tr|R4GNH3|R4GNH3_HUMAN	4	26S proteasome regulatory subunit 6A OS=Homo sapiens OX=9606 GN=PSMC3 PE=1 SV=1	349050	368811	441970	404184	319028	303622	418504	341250	536975	498450	329391	320385
tr|V9GYM3|V9GYM3_HUMAN	4	Apolipoprotein A-II OS=Homo sapiens OX=9606 GN=APOA2 PE=1 SV=1	1.30056e+06	2.55214e+06	1.42717e+06	1.86293e+06	2.22244e+06	2.84901e+06	3.96196e+06	3.10356e+06	2.74141e+06	3.37567e+06	3.29374e+06	3.52252e+06
tr|V9HW35|V9HW35_HUMAN	4	Epididymis secretory protein Li 55 OS=Homo sapiens OX=9606 GN=HEL-S-55 PE=2 SV=1	2.22422e+06	2.1431e+06	2.3932e+06	2.53293e+06	2.24504e+06	2.04158e+06	1.79061e+06	1.86426e+06	2.20307e+06	1.9222e+06	2.19464e+06	2.14696e+06
tr|V9HW58|V9HW58_HUMAN	4	Epididymis secretory protein Li 77 OS=Homo sapiens OX=9606 GN=HEL-S-77 PE=2 SV=1	234239	199508	270209	285508	198620	265109	294835	287683	364289	343596	272182	274906
tr|V9HWC6|V9HWC6_HUMAN	4	Peptidyl-prolyl cis-trans isomerase OS=Homo sapiens OX=9606 GN=HEL-S-39 PE=2 SV=1	657358	1.16861e+06	488308	424408	185185	181642	250983	282099	627771	317463	229378	348731
tr|V9HWC7|V9HWC7_HUMAN	4	Epididymis secretory sperm binding protein Li 128m OS=Homo sapiens OX=9606 GN=HEL-S-128m PE=2 SV=1	510001	558710	525950	480724	406071	357083	551774	516150	520583	493062	422479	418339
tr|V9HWF6|V9HWF6_HUMAN	4	Alpha-1-acid glycoprotein OS=Homo sapiens OX=9606 GN=HEL-S-153w PE=2 SV=1	599075	885526	170565	314113	546984	572779	641601	615126	471474	671102	501984	757267
tr|V9HWP0|V9HWP0_HUMAN	4	Pentaxin OS=Homo sapiens OX=9606 GN=HEL-S-92n PE=2 SV=1	499042	442280	777962	854766	694340	996598	748856	547507	783675	842252	1.13632e+06	916620
tr|X5C6M5|X5C6M5_HUMAN	4	Cytochrome c oxidase subunit 2 OS=Homo sapiens OX=9606 GN=COX2 PE=3 SV=1	1.1009e+06	1.07948e+06	1.18469e+06	1.28905e+06	909344	1.06588e+06	1.20736e+06	1.16599e+06	836205	868668	1.17413e+06	1.25189e+06
sp|A0A087WWA1|P3URF_HUMAN	3	PIK3R3 upstream open reading frame protein OS=Homo sapiens OX=9606 GN=P3R3URF PE=4 SV=1	362490	274635	302008	332975	218601	308205	269139	225559	317557	273422	119303	208856
sp|A4QMS7|CE049_HUMAN	3	Uncharacterized protein C5orf49 OS=Homo sapiens OX=9606 GN=C5orf49 PE=2 SV=1	170756	116270	176485	183414	161666	152410	163322	108367	201417	158551	157645	137472
sp|A6NJV1|CB070_HUMAN	3	UPF0573 protein C2orf70 OS=Homo sapiens OX=9606 GN=C2orf70 PE=3 SV=1	293345	242079	227851	251799	215880	212352	148262	181100	244801	187391	204835	183357
sp|A8MYV0|DCD2C_HUMAN	3	Doublecortin domain-containing protein 2C OS=Homo sapiens OX=9606 GN=DCDC2C PE=1 SV=3	195501	138639	174865	164321	155718	144710	92510.8	88052.5	161283	134739	127083	110330
sp|H7C350|CC188_HUMAN	3	Coiled-coil domain-containing protein 188 OS=Homo sapiens OX=9606 GN=CCDC188 PE=3 SV=2	154284	148543	179238	196632	141452	123012	138991	140263	165589	135761	136439	138408
sp|O00231|PSD11_HUMAN	3	26S proteasome non-ATPase regulatory subunit 11 OS=Homo sapiens OX=9606 GN=PSMD11 PE=1 SV=3	98947.9	90465.6	108718	110819	75641.3	74932.3	84093.5	154160	116157	119834	59061.7	51577.9
sp|O75976|CBPD_HUMAN	3	Carboxypeptidase D OS=Homo sapiens OX=9606 GN=CPD PE=1 SV=2	663137	594036	261871	259485	204928	178271	279023	343304	387431	271294	347392	323067
sp|P05141|ADT2_HUMAN	3	ADP/ATP translocase 2 OS=Homo sapiens OX=9606 GN=SLC25A5 PE=1 SV=7	348348	369656	347787	357284	373665	391925	400882	370861	352087	321941	380750	348875
sp|P07814|SYEP_HUMAN	3	Bifunctional glutamate/proline--tRNA ligase OS=Homo sapiens OX=9606 GN=EPRS PE=1 SV=5	107325	112204	109951	113325	57243.4	62630.8	91443.9	76008.6	85500.6	101221	87862	90919.3
sp|P0C874|S31D3_HUMAN	3	Spermatogenesis-associated protein 31D3 OS=Homo sapiens OX=9606 GN=SPATA31D3 PE=2 SV=1	305692	275559	317525	319740	192610	188481	253704	170425	294515	287074	233125	228863
sp|P14927|QCR7_HUMAN	3	Cytochrome b-c1 complex subunit 7 OS=Homo sapiens OX=9606 GN=UQCRB PE=1 SV=2	422833	371576	424927	467081	320583	293248	339898	328603	349566	328018	331766	339040
sp|P23368|MAOM_HUMAN	3	NAD-dependent malic enzyme, mitochondrial OS=Homo sapiens OX=9606 GN=ME2 PE=1 SV=1	160133	152997	135836	170825	301451	103931	81529.2	99511.4	213398	200907	492273	461494
sp|P30049|ATPD_HUMAN	3	ATP synthase subunit delta, mitochondrial OS=Homo sapiens OX=9606 GN=ATP5F1D PE=1 SV=2	646627	663706	790627	773215	602666	544673	737828	545046	545899	681478	588233	511610
sp|P54709|AT1B3_HUMAN	3	Sodium/potassium-transporting ATPase subunit beta-3 OS=Homo sapiens OX=9606 GN=ATP1B3 PE=1 SV=1	315018	323794	188539	196222	247554	292396	278300	278852	246517	280712	299592	307756
sp|P55789|ALR_HUMAN	3	FAD-linked sulfhydryl oxidase ALR OS=Homo sapiens OX=9606 GN=GFER PE=1 SV=2	67161.8	39334.2	87245.3	75168.8	124597	111365	41446.1	26453.9	57398.3	33592.9	100567	93076.5
sp|Q2M243|CCD27_HUMAN	3	Coiled-coil domain-containing protein 27 OS=Homo sapiens OX=9606 GN=CCDC27 PE=2 SV=2	196089	111491	109816	92498.6	150314	117776	158476	87452.5	106272	86587.1	125282	117200
sp|Q4LDG9|DNAL1_HUMAN	3	Dynein light chain 1, axonemal OS=Homo sapiens OX=9606 GN=DNAL1 PE=1 SV=1	220353	212732	221809	246052	218305	215974	222551	216447	262878	255356	170497	195673
sp|Q5JX71|F209A_HUMAN	3	Protein FAM209A OS=Homo sapiens OX=9606 GN=FAM209A PE=2 SV=1	259946	256520	259328	395382	311417	483243	409786	354360	145743	188118	342752	315238
sp|Q5T0J7|TEX35_HUMAN	3	Testis-expressed protein 35 OS=Homo sapiens OX=9606 GN=TEX35 PE=2 SV=1	205052	199576	261383	286825	232273	196886	205118	205169	189779	186706	190052	186171
sp|Q5T0N1|CFA70_HUMAN	3	Cilia- and flagella-associated protein 70 OS=Homo sapiens OX=9606 GN=CFAP70 PE=2 SV=3	107271	105135	82868.8	76483.5	124782	113485	92958.3	94770.9	80967.4	87060.6	103067	86936.5
sp|Q5W041|ARMC3_HUMAN	3	Armadillo repeat-containing protein 3 OS=Homo sapiens OX=9606 GN=ARMC3 PE=2 SV=2	99895.9	81371.2	97543.8	103083	92761.3	96645.6	90663.5	77513.9	113845	109740	82760	76356.1
sp|Q6P656|CF161_HUMAN	3	Cilia- and flagella-associated protein 161 OS=Homo sapiens OX=9606 GN=CFAP161 PE=2 SV=1	357443	344042	358640	361304	328921	295762	425927	264128	422395	372649	267533	231612
sp|Q8N4E7|FTMT_HUMAN	3	Ferritin, mitochondrial OS=Homo sapiens OX=9606 GN=FTMT PE=1 SV=1	197799	124560	201418	225236	86530.3	128692	338433	252028	145047	155755	207571	205611
sp|Q8TD57|DYH3_HUMAN	3	Dynein heavy chain 3, axonemal OS=Homo sapiens OX=9606 GN=DNAH3 PE=2 SV=1	128521	91419.4	90155.1	116838	77822	82618.8	95226.6	82750.7	83836.9	79966.3	63570.5	50990.3
sp|Q8WWB3|DYDC1_HUMAN	3	DPY30 domain-containing protein 1 OS=Homo sapiens OX=9606 GN=DYDC1 PE=1 SV=1	262013	235613	253428	268971	259433	302135	248641	270102	239585	240649	248398	223121
sp|Q8WZ59|TM190_HUMAN	3	Transmembrane protein 190 OS=Homo sapiens OX=9606 GN=TMEM190 PE=1 SV=1	1.06908e+06	975046	899625	931735	486537	531651	821045	774885	634009	631386	647728	627165
sp|Q92526|TCPW_HUMAN	3	T-complex protein 1 subunit zeta-2 OS=Homo sapiens OX=9606 GN=CCT6B PE=1 SV=5	190678	203923	325166	323648	275887	251698	186847	255922	323315	282665	265168	241067
sp|Q96M91|CFA53_HUMAN	3	Cilia- and flagella-associated protein 53 OS=Homo sapiens OX=9606 GN=CFAP53 PE=1 SV=2	112970	124384	127556	117530	112328	102485	112268	102344	118018	93901.6	88902.8	99069.7
sp|Q96MR6|CFA57_HUMAN	3	Cilia- and flagella-associated protein 57 OS=Homo sapiens OX=9606 GN=CFAP57 PE=2 SV=3	77770.2	78587.8	82374.8	78725.7	89109.3	94195.8	81980.3	70972.6	60951.6	75665.5	62896.5	71260.9
sp|Q96QV6|H2A1A_HUMAN	3	Histone H2A type 1-A OS=Homo sapiens OX=9606 GN=HIST1H2AA PE=1 SV=3	2.56719e+06	3.59342e+06	5.04511e+06	5.91637e+06	2.82459e+06	2.35918e+06	1.87544e+06	1.62101e+06	3.1696e+06	1.95626e+06	3.38134e+06	3.49558e+06
sp|Q9BSF0|SMAKA_HUMAN	3	Small membrane A-kinase anchor protein OS=Homo sapiens OX=9606 GN=C2orf88 PE=1 SV=2	68464.1	202420	174126	258178	231931	288700	225121	215251	170215	274222	230341	242981
sp|Q9H2U2|IPYR2_HUMAN	3	Inorganic pyrophosphatase 2, mitochondrial OS=Homo sapiens OX=9606 GN=PPA2 PE=1 SV=2	107870	97740.6	88474.7	109245	84278.4	96715.1	72054.9	65042.1	97740.2	108940	117648	119216
sp|Q9NS25|SPNXB_HUMAN	3	Sperm protein associated with the nucleus on the X chromosome B1 OS=Homo sapiens OX=9606 GN=SPANXB1 PE=2 SV=2	523202	440012	514895	642429	385812	399084	162724	156854	233902	196437	707038	635076
sp|Q9NTM9|CUTC_HUMAN	3	Copper homeostasis protein cutC homolog OS=Homo sapiens OX=9606 GN=CUTC PE=1 SV=1	233018	192305	289818	290832	177109	186644	224484	153432	263210	235965	117864	90137.8
sp|Q9P2T0|THEG_HUMAN	3	Testicular haploid expressed gene protein OS=Homo sapiens OX=9606 GN=THEG PE=1 SV=1	183317	149844	115895	128406	193012	155232	172805	97888.4	219190	136953	136888	143079
sp|Q9UHL4|DPP2_HUMAN	3	Dipeptidyl peptidase 2 OS=Homo sapiens OX=9606 GN=DPP7 PE=1 SV=3	183673	150332	231911	217538	139040	235383	249062	207018	179608	192363	352887	279358
tr|A0A024QZF1|A0A024QZF1_HUMAN	3	HCG19665, isoform CRA_a OS=Homo sapiens OX=9606 GN=hCG_19665 PE=4 SV=1	184604	172163	236865	271006	186349	186900	259496	200285	229401	211335	156611	153814
tr|A0A024QZI4|A0A024QZI4_HUMAN	3	Vaccinia related kinase 3, isoform CRA_a OS=Homo sapiens OX=9606 GN=VRK3 PE=4 SV=1	152248	115023	238977	249673	128369	117152	188215	172775	167076	108747	344842	301880
tr|A0A024R0T7|A0A024R0T7_HUMAN	3	Testis expressed sequence 101, isoform CRA_a OS=Homo sapiens OX=9606 GN=TEX101 PE=4 SV=1	156471	279713	168756	238050	299148	334639	99535.5	132958	322066	289520	300003	311431
tr|A0A024R1Z6|A0A024R1Z6_HUMAN	3	Vesicle amine transport protein 1 homolog (T californica), isoform CRA_a OS=Homo sapiens OX=9606 GN=VAT1 PE=4 SV=1	179196	145360	171956	159464	165086	177845	105795	116890	146518	142129	120818	116981
tr|A0A024R648|A0A024R648_HUMAN	3	Translocase of inner mitochondrial membrane 9 homolog (Yeast), isoform CRA_a OS=Homo sapiens OX=9606 GN=TIMM9 PE=4 SV=1	113242	86169.9	209494	190856	180902	183912	113932	120268	139491	134273	117564	98943.4
tr|A0A024R6K8|A0A024R6K8_HUMAN	3	Epididymis secretory sperm binding protein OS=Homo sapiens OX=9606 GN=WARS PE=2 SV=1	217908	200052	216605	193945	166137	182691	191486	195244	207034	197775	148921	139522
tr|A0A024R6S1|A0A024R6S1_HUMAN	3	DnaJ (Hsp40) homolog, subfamily A, member 2, isoform CRA_a OS=Homo sapiens OX=9606 GN=DNAJA2 PE=3 SV=1	322771	286253	264669	363535	193952	250998	207521	256816	263541	294858	250166	282650
tr|A0A024R6Y2|A0A024R6Y2_HUMAN	3	Nuclear transport factor 2, isoform CRA_a OS=Homo sapiens OX=9606 GN=NUTF2 PE=4 SV=1	186558	204159	254144	236970	188871	276855	246760	215021	291365	281080	267415	252522
tr|A0A024R7Q5|A0A024R7Q5_HUMAN	3	Testis secretory sperm-binding protein Li 205a OS=Homo sapiens OX=9606 GN=TSSK6 PE=2 SV=1	179500	224841	266131	254261	197818	196479	244981	211627	225308	176883	326480	327700
tr|A0A024R8G6|A0A024R8G6_HUMAN	3	Sjogren's syndrome nuclear autoantigen 1, isoform CRA_a OS=Homo sapiens OX=9606 GN=SSNA1 PE=4 SV=1	330311	276750	260348	262505	315527	290482	245538	278463	400280	313555	264261	218023
tr|A0A024RB31|A0A024RB31_HUMAN	3	Myosin, light polypeptide 6B, alkali, smooth muscle and non-muscle, isoform CRA_a OS=Homo sapiens OX=9606 GN=MYL6B PE=4 SV=1	200109	164898	138702	124459	182107	160606	180112	161562	156281	147145	77441.3	105268
tr|A0A080YUZ9|A0A080YUZ9_HUMAN	3	Lysozyme D2 OS=Homo sapiens OX=9606 GN=LYZD2 PE=3 SV=1	129674	210822	272304	377327	204849	199729	413675	359137	491027	439765	488654	427578
tr|A0A087WUM0|A0A087WUM0_HUMAN	3	SYNJ2BP-COX16 readthrough (Fragment) OS=Homo sapiens OX=9606 GN=SYNJ2BP-COX16 PE=4 SV=1	489463	464132	481112	505456	366346	382698	478485	481827	315303	329422	464743	450007
tr|A0A087X1N8|A0A087X1N8_HUMAN	3	Serpin B6 OS=Homo sapiens OX=9606 GN=SERPINB6 PE=1 SV=1	92417.5	117402	117161	107394	99069.2	80681	120864	111125	114304	95101.1	110422	399313
tr|A0A0A0MT24|A0A0A0MT24_HUMAN	3	Protein PROCA1 OS=Homo sapiens OX=9606 GN=PROCA1 PE=1 SV=1	219719	164673	210482	199640	252807	233671	204304	193672	234427	229195	127475	128007
tr|A0A0C4DFU3|A0A0C4DFU3_HUMAN	3	Radial spoke head protein 3 homolog OS=Homo sapiens OX=9606 GN=RSPH3 PE=1 SV=1	321716	301058	274403	271643	243188	255372	275368	131651	293228	277736	228943	128988
tr|A0A0S2Z3G3|A0A0S2Z3G3_HUMAN	3	Solute carrier family 25 (Mitochondrial carrier dicarboxylate transporter), member 10, isoform CRA_a (Fragment) OS=Homo sapiens OX=9606 GN=SLC25A10 PE=2 SV=1	204015	216314	275236	278219	217485	281585	471020	206376	243354	237117	283148	322576
tr|A0A140VJM8|A0A140VJM8_HUMAN	3	Kelch-like 10 (Drosophila) OS=Homo sapiens OX=9606 GN=KLHL10 PE=2 SV=1	65756.1	73597.3	107857	91852.9	83559.6	86690.7	75841.4	61768.9	71871.9	64719	97623.6	100771
tr|A0A140VJS6|A0A140VJS6_HUMAN	3	Proteasome subunit beta OS=Homo sapiens OX=9606 PE=2 SV=1	631783	596435	715097	731216	501331	492277	547151	617070	572917	471536	545941	536712
tr|A0A140VJT8|A0A140VJT8_HUMAN	3	Testicular tissue protein Li 164 OS=Homo sapiens OX=9606 PE=2 SV=1	242517	154101	304549	281093	100916	101618	233671	211505	293989	274229	162666	152766
tr|A0A140VJX3|A0A140VJX3_HUMAN	3	Sulfurtransferase OS=Homo sapiens OX=9606 PE=2 SV=1	250904	196574	371124	396505	320813	286447	273930	239278	328613	253864	314013	275354
tr|A0A140VJZ4|A0A140VJZ4_HUMAN	3	Ubiquitin carboxyl-terminal hydrolase OS=Homo sapiens OX=9606 PE=2 SV=1	229628	211701	262496	241265	195078	185582	192437	189719	267301	235854	226887	206569
tr|A0A140VK16|A0A140VK16_HUMAN	3	Dipeptidase OS=Homo sapiens OX=9606 GN=DPEP3 PE=2 SV=1	32678	42043	85818	103021	78920	101691	74575.8	52092.4	47759.3	62390.4	71651.5	75767.4
tr|A0A140VK60|A0A140VK60_HUMAN	3	Testis tissue sperm-binding protein Li 93mP OS=Homo sapiens OX=9606 PE=2 SV=1	374977	302975	367313	373066	379673	315089	313014	283975	444584	403372	400433	407954
tr|A0A140VKB2|A0A140VKB2_HUMAN	3	Testis secretory sperm-binding protein Li 239w OS=Homo sapiens OX=9606 PE=2 SV=1	408208	667090	386731	450107	385484	478302	723418	457059	419967	541448	360886	387950
tr|A0A140VKB8|A0A140VKB8_HUMAN	3	Testis tissue sperm-binding protein Li 35a OS=Homo sapiens OX=9606 GN=TMCO2 PE=2 SV=1	512172	525249	675699	760188	415364	421166	389867	419713	346375	351860	423222	445356
tr|A8K335|A8K335_HUMAN	3	Folate gamma-glutamyl hydrolase OS=Homo sapiens OX=9606 PE=2 SV=1	572224	289003	405627	403876	330207	492108	575059	358977	458891	523426	543362	509034
tr|A8K7W3|A8K7W3_HUMAN	3	cDNA FLJ75780, highly similar to Homo sapiens SGT1, suppressor of G2 allele of SKP1 (SUGT1), mRNA OS=Homo sapiens OX=9606 PE=2 SV=1	115056	83011.3	114807	104435	96826.3	80480.2	111009	88207.1	110165	103121	86075.6	69937.2
tr|A8K878|A8K878_HUMAN	3	Mesencephalic astrocyte-derived neurotrophic factor OS=Homo sapiens OX=9606 GN=MANF PE=1 SV=1	322502	279699	537167	524917	307399	306046	319270	315717	392673	361510	267260	280072
tr|A8K8Y2|A8K8Y2_HUMAN	3	cDNA FLJ75803, highly similar to Homo sapiens cysteine-rich secretory protein 1 (CRISP1), transcript variant 1, mRNA OS=Homo sapiens OX=9606 PE=2 SV=1	90539.7	112854	177057	199786	233504	221662	140531	153301	219492	131894	526087	494571
tr|A8K9X5|A8K9X5_HUMAN	3	cDNA FLJ76472, highly similar to Homo sapiens Fas (TNFRSF6) associated factor 1 (FAF1), transcript variant 1, mRNA OS=Homo sapiens OX=9606 PE=2 SV=1	94540.1	85169.9	131452	119789	96055.6	65242.1	89696.9	79943.9	91394.1	81720.2	54803.2	95084.1
tr|B1AKJ5|B1AKJ5_HUMAN	3	Nardilysin OS=Homo sapiens OX=9606 GN=NRDC PE=1 SV=1	102242	77242.3	66753.4	64125.7	64706.1	75126	91584.5	94092.6	64702.1	77461.4	63050.5	67868.4
tr|B2R6D0|B2R6D0_HUMAN	3	26S proteasome non-ATPase regulatory subunit 1 OS=Homo sapiens OX=9606 PE=2 SV=1	71582.4	73719.3	138159	131880	115180	172300	72335.4	133432	140200	201645	107301	95700
tr|B2RB23|B2RB23_HUMAN	3	cDNA, FLJ95265, highly similar to Homo sapiens acetyl-Coenzyme A acyltransferase 2 (mitochondrial 3-oxoacyl-Coenzyme A thiolase) (ACAA2), nuclear gene encoding mitochondrial protein, mRNA OS=Homo sapiens OX=9606 PE=2 SV=1	102274	93401.5	98617.1	106857	85126	92886.2	87159.9	85469.5	87738.9	82574.8	97143.9	87155.4
tr|B2RBR9|B2RBR9_HUMAN	3	cDNA, FLJ95650, highly similar to Homo sapiens karyopherin (importin) beta 1 (KPNB1), mRNA OS=Homo sapiens OX=9606 PE=2 SV=1	175146	147546	537904	538657	135642	159074	120580	121618	293062	258552	133937	124431
tr|B3KUN1|B3KUN1_HUMAN	3	Serine/threonine-protein phosphatase OS=Homo sapiens OX=9606 GN=PPP2CA PE=2 SV=1	101580	98868.2	101501	108351	79620.4	91262.8	75220.2	106708	91172.3	94327.8	109266	92169.2
tr|B4DEA3|B4DEA3_HUMAN	3	cDNA FLJ56531, highly similar to UV excision repair protein RAD23 homolog B OS=Homo sapiens OX=9606 PE=2 SV=1	145071	141016	141662	141255	139954	125697	162025	137814	204842	178557	174224	161515
tr|B4DG09|B4DG09_HUMAN	3	cDNA FLJ55051 OS=Homo sapiens OX=9606 PE=2 SV=1	126815	110017	109543	138873	101610	89567.5	88110.3	97781.9	84616.7	66026.7	68698.8	78980.7
tr|B4DHX6|B4DHX6_HUMAN	3	cDNA FLJ60547, highly similar to TP53-target gene 5 protein OS=Homo sapiens OX=9606 PE=2 SV=1	260772	248924	68140.3	65931	143247	144119	71586.6	73345.4	222035	196133	161494	193948
tr|B4DX03|B4DX03_HUMAN	3	cDNA FLJ56166, highly similar to Homo sapiens outer dense fiber of sperm tails 2 (ODF2), transcript variant 2, mRNA OS=Homo sapiens OX=9606 PE=2 SV=1	960204	781245	951756	1.05997e+06	884617	807843	810302	754923	1.01601e+06	845383	754592	679397
tr|B4DX39|B4DX39_HUMAN	3	cDNA FLJ54282, highly similar to Protein FAM44C OS=Homo sapiens OX=9606 PE=2 SV=1	170878	142099	104441	87901.2	151650	142158	140933	104854	209819	162017	162807	145115
tr|B4DXU9|B4DXU9_HUMAN	3	cDNA FLJ55286, highly similar to Solute carrier family 2, facilitated glucose transporter member 5 OS=Homo sapiens OX=9606 PE=2 SV=1	346379	367243	491117	457893	347359	364313	397375	394158	398205	401629	418000	412083
tr|D3DSL5|D3DSL5_HUMAN	3	Chromosome 21 open reading frame 2, isoform CRA_a OS=Homo sapiens OX=9606 GN=C21orf2 PE=4 SV=1	85595.2	79375.4	78372.8	79631.6	62017.1	64375	75156	35666.8	61988.7	54785.7	73062.4	72362.8
tr|E5KS95|E5KS95_HUMAN	3	Elongation factor Ts, mitochondrial OS=Homo sapiens OX=9606 GN=TSFM PE=3 SV=1	88380.6	80198	116199	125394	87956	84635.9	85776.3	91693.3	69475	55404.2	77720.7	55731
tr|E5RHW4|E5RHW4_HUMAN	3	Erlin-2 (Fragment) OS=Homo sapiens OX=9606 GN=ERLIN2 PE=1 SV=1	420598	193726	390221	450005	378759	393001	247199	374265	455573	444149	391696	379364
tr|E9PG32|E9PG32_HUMAN	3	Dynein heavy chain 12, axonemal OS=Homo sapiens OX=9606 GN=DNAH12 PE=1 SV=2	113023	75618.9	219001	215112	157129	167274	200495	137783	159684	73355.2	170272	44451.6
tr|E9PGT1|E9PGT1_HUMAN	3	Translin OS=Homo sapiens OX=9606 GN=TSN PE=1 SV=1	135042	108331	145629	191101	126123	158247	252482	168645	177658	235166	166799	173065
tr|E9PRY8|E9PRY8_HUMAN	3	Elongation factor 1-delta OS=Homo sapiens OX=9606 GN=EEF1D PE=1 SV=1	113288	105274	199192	179922	64064.7	89945.3	122525	120856	175938	150450	135138	120640
tr|F6KPG5|F6KPG5_HUMAN	3	Albumin (Fragment) OS=Homo sapiens OX=9606 PE=2 SV=1	1.15835e+07	2.50864e+07	5.88901e+06	5.98139e+06	3.39638e+06	7.52599e+06	1.10095e+07	9.112e+06	5.20197e+06	9.90339e+06	9.32369e+06	1.36373e+07
tr|F6WIT2|F6WIT2_HUMAN	3	Serine/threonine-protein phosphatase 2A activator OS=Homo sapiens OX=9606 GN=PTPA PE=1 SV=1	395537	385989	339276	317058	134018	133606	340008	302821	383555	363251	347075	346268
tr|G3V0I5|G3V0I5_HUMAN	3	NADH dehydrogenase [ubiquinone] flavoprotein 1, mitochondrial OS=Homo sapiens OX=9606 GN=NDUFV1 PE=1 SV=1	105475	91031.5	166511	119129	156941	142058	160405	125956	165272	138052	147924	136930
tr|H0Y512|H0Y512_HUMAN	3	Adipocyte plasma membrane-associated protein (Fragment) OS=Homo sapiens OX=9606 GN=APMAP PE=1 SV=1	272382	275716	437606	445110	212796	227421	274173	275539	338894	326236	310350	313581
tr|H0YNW5|H0YNW5_HUMAN	3	Deoxyuridine 5'-triphosphate nucleotidohydrolase, mitochondrial OS=Homo sapiens OX=9606 GN=DUT PE=1 SV=1	218893	173707	253128	251029	190523	199667	224817	194222	186163	176835	247747	194706
tr|J3QRG2|J3QRG2_HUMAN	3	Dynein intermediate chain 2, axonemal OS=Homo sapiens OX=9606 GN=DNAI2 PE=1 SV=1	202259	191975	195221	243846	202120	230017	167531	180452	190103	196611	174429	152184
tr|K7EKE6|K7EKE6_HUMAN	3	Lon protease homolog, mitochondrial OS=Homo sapiens OX=9606 GN=LONP1 PE=1 SV=1	74146.2	61359.6	54120.2	80595.9	51778.8	46925.4	95011.2	60008.7	66895.2	42562.6	62888.2	55262.4
tr|Q08ET0|Q08ET0_HUMAN	3	Cell proliferation-inducing protein 47 OS=Homo sapiens OX=9606 GN=hCG_39985 PE=2 SV=1	405424	358398	306744	285845	230182	201135	144707	164642	144819	127293	182041	164284
tr|Q1LZN1|Q1LZN1_HUMAN	3	Protamine 2 OS=Homo sapiens OX=9606 GN=PRM2 PE=1 SV=1	232324	111930	1.19646e+06	1.15927e+06	522525	712424	387687	481075	494263	573406	423923	631397
tr|Q59EG8|Q59EG8_HUMAN	3	Proteasome 26S non-ATPase subunit 2 variant (Fragment) OS=Homo sapiens OX=9606 PE=2 SV=1	225073	264437	304285	335757	110087	166372	129604	185678	350141	318189	168250	159445
tr|Q59EH3|Q59EH3_HUMAN	3	Acid phosphatase 1 isoform c variant (Fragment) OS=Homo sapiens OX=9606 PE=2 SV=1	202966	171293	178022	173141	151908	141264	215139	187184	240910	218072	197363	193997
tr|Q5QP19|Q5QP19_HUMAN	3	NFS1 nitrogen fixation 1 (S. cerevisiae), isoform CRA_b OS=Homo sapiens OX=9606 GN=NFS1 PE=2 SV=1	126998	56165.3	157750	165616	137588	113260	118429	119035	128891	117141	144576	132713
tr|Q5R3B4|Q5R3B4_HUMAN	3	Mitochondrial pyruvate carrier (Fragment) OS=Homo sapiens OX=9606 GN=MPC2 PE=1 SV=1	436547	493348	469249	529946	434544	498324	546323	510649	587904	613912	546447	521051
tr|Q5VZU9|Q5VZU9_HUMAN	3	Tripeptidyl-peptidase 2 OS=Homo sapiens OX=9606 GN=TPP2 PE=1 SV=1	104776	107177	143693	150751	98534.9	124040	115727	103089	179022	161871	167593	176473
tr|Q6IAT1|Q6IAT1_HUMAN	3	Rab GDP dissociation inhibitor OS=Homo sapiens OX=9606 GN=GDI2 PE=2 SV=1	228440	260266	296969	292933	245771	275910	343758	227999	347781	299142	244353	286464
tr|Q6IAT9|Q6IAT9_HUMAN	3	Proteasome subunit beta OS=Homo sapiens OX=9606 GN=PSMB6 PE=2 SV=1	878156	794561	852239	875781	555683	487453	732757	667048	699383	617524	581464	556986
tr|Q6IB68|Q6IB68_HUMAN	3	MYCBP protein OS=Homo sapiens OX=9606 GN=MYCBP PE=2 SV=1	265764	273709	290100	339330	271922	303708	271644	294657	291937	258434	272640	238999
tr|Q6IBP2|Q6IBP2_HUMAN	3	Heme oxygenase OS=Homo sapiens OX=9606 GN=HMOX2 PE=2 SV=1	127429	116736	119538	129212	106435	123603	136599	119424	81162.7	82494.4	89642.7	80186.7
tr|Q6MZZ3|Q6MZZ3_HUMAN	3	Uncharacterized protein DKFZp686I0746 OS=Homo sapiens OX=9606 GN=DKFZp686I0746 PE=2 SV=1	142488	60009.1	117055	97731	54240.8	67369.4	95584	83235.9	117603	140002	84181.1	59171.4
tr|Q6NUQ2|Q6NUQ2_HUMAN	3	Calmin (Calponin-like, transmembrane) OS=Homo sapiens OX=9606 GN=CLMN PE=2 SV=1	189249	125556	250553	233431	170256	156161	173755	154221	155239	147064	181571	131918
tr|Q6U8A4|Q6U8A4_HUMAN	3	Ubiquitin-specific protease 7 isoform (Fragment) OS=Homo sapiens OX=9606 PE=2 SV=1	391860	302105	326114	324098	293150	286787	65616.7	309907	339373	328072	306993	276623
tr|Q86U78|Q86U78_HUMAN	3	Angiotensinogen (Serine (Or cysteine) proteinase inhibitor, clade A (Alpha-1 antiproteinase, antitrypsin), member 8) OS=Homo sapiens OX=9606 PE=2 SV=1	61747.1	146894	90973.7	100290	123248	150698	207804	159531	124057	161623	151900	149996
tr|Q8N2L6|Q8N2L6_HUMAN	3	cDNA FLJ90138 fis, clone HEMBB1000905, weakly similar to TRANSCRIPTIONAL REPRESSOR RCO-1 OS=Homo sapiens OX=9606 PE=2 SV=1	132526	121199	186585	193353	78516.1	81804.5	104019	100103	101446	94980.8	100829	83873.2
tr|Q8TBT6|Q8TBT6_HUMAN	3	Uncharacterized protein (Fragment) OS=Homo sapiens OX=9606 PE=2 SV=1	425412	412560	458786	491773	262439	285665	325234	350568	337397	338687	345465	334826
tr|Q8WYJ5|Q8WYJ5_HUMAN	3	Protein kinase C inhibitor-2 OS=Homo sapiens OX=9606 PE=2 SV=1	391310	308352	382956	370954	226186	240928	248840	254698	264302	249942	209804	203031
tr|Q96CT6|Q96CT6_HUMAN	3	C12orf10 protein (Fragment) OS=Homo sapiens OX=9606 GN=C12orf10 PE=2 SV=2	369322	255518	384563	387469	194300	208312	246979	227740	311373	275836	213430	163585
tr|V9HW71|V9HW71_HUMAN	3	Endoplasmic reticulum resident protein 29 OS=Homo sapiens OX=9606 GN=HEL-S-107 PE=2 SV=1	248948	223297	467617	485898	238243	209402	229415	232193	273179	285137	171202	203332
tr|V9HWJ0|V9HWJ0_HUMAN	3	Epididymis secretory sperm binding protein Li 164nA OS=Homo sapiens OX=9606 GN=HEL-S-164nA PE=2 SV=1	171650	147346	336442	329237	192187	187223	152838	177581	243372	225889	187530	199587
sp|A0A1B0GTY4|TEX50_HUMAN	2	Testis-expressed protein 50 OS=Homo sapiens OX=9606 GN=TEX50 PE=3 SV=1	191367	156302	167613	168895	176292	204690	213330	211909	170295	151678	174919	169458
sp|A0A1B0GUX0|VAFNB_HUMAN	2	Protein ATP6V1FNB OS=Homo sapiens OX=9606 GN=ATP6V1FNB PE=4 SV=1	166665	119176	180752	184789	184765	142375	132696	144552	188738	147216	154754	159740
sp|A2RUT3|TMM89_HUMAN	2	Transmembrane protein 89 OS=Homo sapiens OX=9606 GN=TMEM89 PE=2 SV=1	299409	412235	355115	443073	302059	357355	361694	385053	268145	305072	419090	450797
sp|A4D263|SPT48_HUMAN	2	Spermatogenesis-associated protein 48 OS=Homo sapiens OX=9606 GN=SPATA48 PE=4 SV=2	91598.2	95690.4	64662.4	60428.1	72257.4	57356.9	61409.3	81939.6	74726.9	64817.4	65874.3	63232.3
sp|A4FU69|EFCB5_HUMAN	2	EF-hand calcium-binding domain-containing protein 5 OS=Homo sapiens OX=9606 GN=EFCAB5 PE=1 SV=3	27986.1	34589.1	24300.8	43352.9	28321.4	37016.4	21423.8	16867.1	26190.8	24578.3	35103.3	24436.2
sp|A6NCJ1|CS071_HUMAN	2	Uncharacterized protein C19orf71 OS=Homo sapiens OX=9606 GN=C19orf71 PE=4 SV=2	366059	331023	333050	380966	359935	323910	288717	279485	371538	341661	281354	248488
sp|A6NFR6|CE060_HUMAN	2	Uncharacterized protein C5orf60 OS=Homo sapiens OX=9606 GN=C5orf60 PE=1 SV=2	190733	177649	138111	158816	141132	135138	175158	161443	107395	121523	545189	180629
sp|A6NFZ4|FA24A_HUMAN	2	Protein FAM24A OS=Homo sapiens OX=9606 GN=FAM24A PE=3 SV=1	87127.1	93471.5	71032.5	95105.2	68150.6	80325.6	116923	95925.3	78945.7	70220	88746.2	100610
sp|O75190|DNJB6_HUMAN	2	DnaJ homolog subfamily B member 6 OS=Homo sapiens OX=9606 GN=DNAJB6 PE=1 SV=2	249573	223793	246500	271884	202215	212962	180850	148874	171290	170627	149559	151711
sp|O75569|PRKRA_HUMAN	2	Interferon-inducible double-stranded RNA-dependent protein kinase activator A OS=Homo sapiens OX=9606 GN=PRKRA PE=1 SV=1	60434.6	67986.7	86533.6	100264	65799.1	36311.1	92219.6	80383.8	103686	87028.3	86372.3	91160.3
sp|P03973|SLPI_HUMAN	2	Antileukoproteinase OS=Homo sapiens OX=9606 GN=SLPI PE=1 SV=2	104440	74436.8	44836.7	42519.3	46886.6	51546.7	90210.9	80405.8	46156.6	58813.7	36102.4	50021.9
sp|P07919|QCR6_HUMAN	2	Cytochrome b-c1 complex subunit 6, mitochondrial OS=Homo sapiens OX=9606 GN=UQCRH PE=1 SV=2	284812	254582	326446	328072	356847	320537	296002	109740	276809	273899	337839	346541
sp|P14854|CX6B1_HUMAN	2	Cytochrome c oxidase subunit 6B1 OS=Homo sapiens OX=9606 GN=COX6B1 PE=1 SV=2	378513	359684	387633	458497	351678	362261	338821	318639	274676	253237	338754	353893
sp|P15529|MCP_HUMAN	2	Membrane cofactor protein OS=Homo sapiens OX=9606 GN=CD46 PE=1 SV=3	463377	404292	539247	583198	271302	277414	400494	392460	325296	307683	434878	410869
sp|P30050|RL12_HUMAN	2	60S ribosomal protein L12 OS=Homo sapiens OX=9606 GN=RPL12 PE=1 SV=1	40553.4	17418.4	61107.2	76248.5	25942.7	32415.9	45116.1	41485.6	32425.4	28038.1	48038.8	49102.8
sp|P43034|LIS1_HUMAN	2	Platelet-activating factor acetylhydrolase IB subunit alpha OS=Homo sapiens OX=9606 GN=PAFAH1B1 PE=1 SV=2	88256.9	64220.7	114554	97706.4	75318	60905	93762.6	67284.9	74356.6	67826.9	94549.7	86934.2
sp|P43251|BTD_HUMAN	2	Biotinidase OS=Homo sapiens OX=9606 GN=BTD PE=1 SV=2	35520.5	45964.1	49863.9	40090.2	62263.2	57204	72348.4	58773.6	45058.9	65876.2	58633.4	51546.5
sp|P48668|K2C6C_HUMAN	2	Keratin, type II cytoskeletal 6C OS=Homo sapiens OX=9606 GN=KRT6C PE=1 SV=3	49078	41664	86693.8	48019.8	75892.8	70901.3	52691	41519.7	50335.5	33613.1	62076.9	125193
sp|P49223|SPIT3_HUMAN	2	Kunitz-type protease inhibitor 3 OS=Homo sapiens OX=9606 GN=SPINT3 PE=3 SV=3	119672	52320.7	111562	733450	1.0475e+06	1.18947e+06	669237	122139	477101	489813	1.52326e+06	1.56307e+06
sp|P56730|NETR_HUMAN	2	Neurotrypsin OS=Homo sapiens OX=9606 GN=PRSS12 PE=2 SV=2	74872.9	28923.7	56247.5	49901.8	49443.3	15784.4	84504.5	26186.8	26037.1	20522.7	19612.1	14741.4
sp|P60673|PROF3_HUMAN	2	Profilin-3 OS=Homo sapiens OX=9606 GN=PFN3 PE=2 SV=1	1.03871e+06	1.0382e+06	888257	1.08569e+06	532033	528574	755291	838822	829416	555205	867338	918497
sp|P63172|DYLT1_HUMAN	2	Dynein light chain Tctex-type 1 OS=Homo sapiens OX=9606 GN=DYNLT1 PE=1 SV=1	51510.7	62433.9	49724.4	50685.7	49192.9	55732.1	52283	45681.5	66466.5	61212.2	51083.3	49899.5
sp|Q15785|TOM34_HUMAN	2	Mitochondrial import receptor subunit TOM34 OS=Homo sapiens OX=9606 GN=TOMM34 PE=1 SV=2	80713.9	60554.7	53418.7	41257.7	61286.1	42810.8	91220.9	70653.8	47720.4	42682.5	36065	28302.8
sp|Q15907|RB11B_HUMAN	2	Ras-related protein Rab-11B OS=Homo sapiens OX=9606 GN=RAB11B PE=1 SV=4	80593	88250.2	77470.2	91030.1	64193.9	78825.5	66540.3	74278.9	90522.9	100975	93431.6	99912.6
sp|Q16568|CART_HUMAN	2	Cocaine- and amphetamine-regulated transcript protein OS=Homo sapiens OX=9606 GN=CARTPT PE=1 SV=1	31876.6	31732.5	154320	154382	84956.6	88153.1	117826	80563.5	208129	188509	226249	200201
sp|Q4G0X9|CCD40_HUMAN	2	Coiled-coil domain-containing protein 40 OS=Homo sapiens OX=9606 GN=CCDC40 PE=2 SV=2	17594.3	18568.6	17402.4	21259.9	21105.3	15794	17137.4	17344.8	19083.6	18325.5	12744.7	14992.5
sp|Q5JQC4|CT47A_HUMAN	2	Cancer/testis antigen 47A OS=Homo sapiens OX=9606 GN=CT47A1 PE=2 SV=1	40794	37620.1	41782.7	34467.1	39517.1	36607.7	34253.1	42424.5	42648.8	43088.1	30768.9	32982.3
sp|Q5JRM2|CX066_HUMAN	2	Uncharacterized protein CXorf66 OS=Homo sapiens OX=9606 GN=CXorf66 PE=2 SV=1	53677.7	36089	31820.5	29265.2	35421.6	34203.8	40777.6	29244.9	34233.1	32205.4	46459.6	38209.1
sp|Q5T5S1|CC183_HUMAN	2	Coiled-coil domain-containing protein 183 OS=Homo sapiens OX=9606 GN=CCDC183 PE=2 SV=3	73363.1	57087.3	68429.5	65326.2	86026.8	81976.2	66165.9	50291.1	75506.1	72033.2	61070.7	43837
sp|Q5TCS8|KAD9_HUMAN	2	Adenylate kinase 9 OS=Homo sapiens OX=9606 GN=AK9 PE=1 SV=2	91855.7	79302	89540.8	83949.6	79741.5	93188.9	80110	68274.3	70273.1	71534.8	69466.1	57342.1
sp|Q5VTU8|AT5EL_HUMAN	2	ATP synthase subunit epsilon-like protein, mitochondrial OS=Homo sapiens OX=9606 GN=ATP5EP2 PE=3 SV=1	171871	159245	165479	187163	149642	125074	113388	120817	139375	85220.5	136194	129526
sp|Q6ZQQ2|S31D1_HUMAN	2	Spermatogenesis-associated protein 31D1 OS=Homo sapiens OX=9606 GN=SPATA31D1 PE=2 SV=1	213726	130635	148808	143249	208083	154188	261913	162893	133354	176666	180910	169005
sp|Q71UI9|H2AV_HUMAN	2	Histone H2A.V OS=Homo sapiens OX=9606 GN=H2AFV PE=1 SV=3	2.35323e+06	2.16283e+06	2.22284e+06	2.51898e+06	991975	923316	505006	490649	1.92489e+06	1.21867e+06	1.59472e+06	1.48177e+06
sp|Q86YZ3|HORN_HUMAN	2	Hornerin OS=Homo sapiens OX=9606 GN=HRNR PE=1 SV=2	7124.86	3390.35	7778.81	2267.47	1753.88	1638.97	6174.24	2675.53	2948.58	2534.66	4206.66	6434.32
sp|Q8IXW0|LMTD2_HUMAN	2	Lamin tail domain-containing protein 2 OS=Homo sapiens OX=9606 GN=LMNTD2 PE=2 SV=2	41898.3	29816.7	42732.2	39892.8	24482.4	39611	37657.2	30932.7	30083.9	24875.8	38349.4	30573.6
sp|Q8IZS6|TC1D3_HUMAN	2	Tctex1 domain-containing protein 3 OS=Homo sapiens OX=9606 GN=TCTE3 PE=1 SV=1	170059	133995	143724	149101	138592	156426	154577	128353	164442	165415	118958	138092
sp|Q8N4L4|SPEM1_HUMAN	2	Spermatid maturation protein 1 OS=Homo sapiens OX=9606 GN=SPEM1 PE=2 SV=1	187133	183140	223871	227698	173826	130218	281014	284838	295613	191916	105284	116316
sp|Q8N9V2|TRIML_HUMAN	2	Probable E3 ubiquitin-protein ligase TRIML1 OS=Homo sapiens OX=9606 GN=TRIML1 PE=2 SV=1	354728	419682	165293	172793	233813	219407	107903	98617.3	119062	104024	113073	109907
sp|Q8NEG0|FA71C_HUMAN	2	Protein FAM71C OS=Homo sapiens OX=9606 GN=FAM71C PE=1 SV=1	71651.6	60270.6	63630.1	60956.9	94282.5	98408.8	71380.6	83879.5	79287.9	70161	89732.5	77937.6
sp|Q8NFW8|NEUA_HUMAN	2	N-acylneuraminate cytidylyltransferase OS=Homo sapiens OX=9606 GN=CMAS PE=1 SV=2	33202	57936.3	45713.5	52115.6	39220.3	27921.8	31666.1	30474.7	38892	39053.8	46306.8	43453.6
sp|Q8WUD1|RAB2B_HUMAN	2	Ras-related protein Rab-2B OS=Homo sapiens OX=9606 GN=RAB2B PE=1 SV=1	97475.1	94100.3	102057	96539	86633.8	99731.6	85901.3	83305.2	98642.8	102373	114055	99082
sp|Q96HS1|PGAM5_HUMAN	2	Serine/threonine-protein phosphatase PGAM5, mitochondrial OS=Homo sapiens OX=9606 GN=PGAM5 PE=1 SV=2	75459.9	74297.7	35297.4	53296.1	47840.1	40626.3	43810.4	110455	35308.2	38343.1	79814	69843.9
sp|Q96KW9|SPAC7_HUMAN	2	Sperm acrosome-associated protein 7 OS=Homo sapiens OX=9606 GN=SPACA7 PE=1 SV=2	2.13313e+06	1.10753e+06	1.0356e+06	923907	667652	457623	1.62102e+06	932067	1.17088e+06	861752	1.13178e+06	939803
sp|Q9BWH2|FUND2_HUMAN	2	FUN14 domain-containing protein 2 OS=Homo sapiens OX=9606 GN=FUNDC2 PE=1 SV=2	98162.3	65488.6	120804	84923.9	109484	67564.8	62469.5	62254.7	121378	65469.7	88725	69640.8
sp|Q9BZV1|UBXN6_HUMAN	2	UBX domain-containing protein 6 OS=Homo sapiens OX=9606 GN=UBXN6 PE=1 SV=1	75931.7	53269	82107.6	72949.8	85925.5	89183.6	87109.7	75040	85542.9	87690.5	84352.2	97353.6
sp|Q9H061|T126A_HUMAN	2	Transmembrane protein 126A OS=Homo sapiens OX=9606 GN=TMEM126A PE=1 SV=1	129726	101123	87624.7	97728.1	100317	106319	113162	98111	98422.3	98123.2	90335.8	109874
sp|Q9H4Y5|GSTO2_HUMAN	2	Glutathione S-transferase omega-2 OS=Homo sapiens OX=9606 GN=GSTO2 PE=1 SV=1	1.12789e+06	1.10728e+06	726137	672753	695194	664783	1.00508e+06	1.12324e+06	712439	660796	723300	705264
sp|Q9NPJ3|ACO13_HUMAN	2	Acyl-coenzyme A thioesterase 13 OS=Homo sapiens OX=9606 GN=ACOT13 PE=1 SV=1	662515	684505	504256	550941	466098	444952	548110	531704	558392	507963	560253	556070
sp|Q9NQE9|HINT3_HUMAN	2	Histidine triad nucleotide-binding protein 3 OS=Homo sapiens OX=9606 GN=HINT3 PE=1 SV=1	83242.6	61409.6	80373.9	83723.8	66059.7	64153.4	57352.3	57608.8	81955.8	78339.1	71494.2	59538.2
sp|Q9NZP8|C1RL_HUMAN	2	Complement C1r subcomponent-like protein OS=Homo sapiens OX=9606 GN=C1RL PE=1 SV=2	38245.8	40370.9	22557.2	26247	42460.6	50680.9	65786.7	54936.3	42042.5	44735.2	55181	59493.1
sp|Q9UKF2|ADA30_HUMAN	2	Disintegrin and metalloproteinase domain-containing protein 30 OS=Homo sapiens OX=9606 GN=ADAM30 PE=1 SV=2	103416	103343	42236.2	50809	95350	91945.4	45037.3	86662.8	76697.9	54805.3	73775.9	84524.6
sp|Q9UKU7|ACAD8_HUMAN	2	Isobutyryl-CoA dehydrogenase, mitochondrial OS=Homo sapiens OX=9606 GN=ACAD8 PE=1 SV=1	116876	109349	201330	181812	150823	158286	91617.5	106102	113892	115312	128611	114756
sp|Q9UNZ2|NSF1C_HUMAN	2	NSFL1 cofactor p47 OS=Homo sapiens OX=9606 GN=NSFL1C PE=1 SV=2	78043.3	70350.7	79818.6	77705	62860.1	49758.9	63815.2	69064	120814	92429.2	36618.8	47800.6
sp|Q9Y6A4|CFA20_HUMAN	2	Cilia- and flagella-associated protein 20 OS=Homo sapiens OX=9606 GN=CFAP20 PE=1 SV=1	91477.7	80892.6	34637	34146.3	71214.1	80068.5	87018.1	74814	23873.4	82704.9	73765.1	63074.7
tr|A0A024R1A3|A0A024R1A3_HUMAN	2	Testicular secretory protein Li 63 OS=Homo sapiens OX=9606 GN=UBE1 PE=2 SV=1	39113.6	24531	55141.5	42224.4	131066	29622.4	43447.7	48457.1	52912.3	51662.7	34330.6	131668
tr|A0A024R3W7|A0A024R3W7_HUMAN	2	Eukaryotic translation elongation factor 1 beta 2, isoform CRA_a OS=Homo sapiens OX=9606 GN=EEF1B2 PE=3 SV=1	139432	104332	202194	138287	70603	74088.4	98816.5	69494.1	125680	108290	79847	87413.9
tr|A0A024R5H0|A0A024R5H0_HUMAN	2	Barrier to autointegration factor 1, isoform CRA_a OS=Homo sapiens OX=9606 GN=BANF1 PE=4 SV=1	95523	204093	261184	359839	312425	334186	722194	498254	357133	326043	350747	448744
tr|A0A024R5L6|A0A024R5L6_HUMAN	2	Leucine rich repeat containing 51, isoform CRA_a OS=Homo sapiens OX=9606 GN=LRRC51 PE=4 SV=1	90600.5	75954.5	106116	117906	82683.8	78101.8	74432.2	83287.4	83075.4	79868.1	60712.7	55301.8
tr|A0A024R811|A0A024R811_HUMAN	2	Lactamase, beta 2, isoform CRA_a OS=Homo sapiens OX=9606 GN=LACTB2 PE=2 SV=1	56653.9	55515.6	58380.5	62094.2	42301.1	47760.7	68587.3	61294.1	98779.6	97520.2	93854.5	68721.7
tr|A0A024R845|A0A024R845_HUMAN	2	RAB14, member RAS oncogene family, isoform CRA_a OS=Homo sapiens OX=9606 GN=RAB14 PE=4 SV=1	14957.9	9352.2	31638.5	20840.1	24487.4	18484.4	21755.7	20122.4	25631.1	18428.2	22688.2	20664.1
tr|A0A024R9B7|A0A024R9B7_HUMAN	2	Cytochrome c oxidase subunit VIc, isoform CRA_a OS=Homo sapiens OX=9606 GN=COX6C PE=2 SV=1	1.03385e+06	935153	1.22294e+06	1.25388e+06	782257	739374	863052	999382	802273	646022	973971	1.02415e+06
tr|A0A087WT12|A0A087WT12_HUMAN	2	Glutathione peroxidase OS=Homo sapiens OX=9606 GN=GPX4 PE=1 SV=1	171361	133801	41482.1	116506	169110	172736	125822	152026	57786.6	34288.3	22185	52766.8
tr|A0A0A0MRS4|A0A0A0MRS4_HUMAN	2	Transmembrane protein 38B, isoform CRA_b OS=Homo sapiens OX=9606 GN=TMEM38B PE=1 SV=1	136620	111148	120387	116468	80922	89459.9	128612	124410	141448	119666	82535	85209.3
tr|A0A0G2JPA5|A0A0G2JPA5_HUMAN	2	C6orf10 OS=Homo sapiens OX=9606 GN=TSBP1 PE=1 SV=1	154813	96901	113131	93860.4	112447	92534.8	144242	117555	104046	77668.9	96356	76505.8
tr|A0A0U1RRK5|A0A0U1RRK5_HUMAN	2	Protein FAM205C OS=Homo sapiens OX=9606 GN=FAM205C PE=1 SV=1	25038.7	48123	260133	300012	155907	176810	217412	231903	222376	246414	46261.5	42069
tr|A0A140VJH9|A0A140VJH9_HUMAN	2	Dynein light chain roadblock OS=Homo sapiens OX=9606 GN=DYNLRB2 PE=2 SV=1	415704	422283	421234	469116	444076	413090	353822	356782	375657	360467	352610	337135
tr|A0A140VJI6|A0A140VJI6_HUMAN	2	Testicular tissue protein Li 60 OS=Homo sapiens OX=9606 PE=2 SV=1	41509.3	27953.6	39302.8	28429.5	33863.5	28892.5	26142.2	31663	29064.8	27926.1	24758.8	25710.7
tr|A0A140VJI7|A0A140VJI7_HUMAN	2	Testicular tissue protein Li 61 OS=Homo sapiens OX=9606 PE=2 SV=1	14713.1	29377.2	11512.2	12560.4	40184.7	50533.2	28553.5	16065.2	14371.8	13318	57014.2	46988.9
tr|A0A140VJJ2|A0A140VJJ2_HUMAN	2	S-formylglutathione hydrolase OS=Homo sapiens OX=9606 GN=ESD PE=2 SV=1	129509	103132	124214	126569	95089.8	96232.2	85516	69557.8	125709	183667	107577	105113
tr|A0A140VJZ8|A0A140VJZ8_HUMAN	2	Testicular tissue protein Li 225 OS=Homo sapiens OX=9606 PE=2 SV=1	30343.5	28076.9	28813.2	26723.1	28250.3	21701	25130.3	27582.4	23349.1	23173.3	12722.5	17555.4
tr|A0A140VK46|A0A140VK46_HUMAN	2	Proteasome subunit beta OS=Homo sapiens OX=9606 PE=2 SV=1	297556	263489	293485	291499	170608	163469	209781	199268	208905	138695	202050	170778
tr|A0A140VKC3|A0A140VKC3_HUMAN	2	Testis tissue sperm-binding protein Li 40a OS=Homo sapiens OX=9606 PE=2 SV=1	524704	445225	454287	310047	315518	386705	256803	345691	333829	472284	546961	544591
tr|A0A140VKD0|A0A140VKD0_HUMAN	2	Testis tissue sperm-binding protein Li 47a OS=Homo sapiens OX=9606 PE=2 SV=1	63050.1	94177.3	91806.2	100947	73502.7	57915.8	67356.2	78054.7	81322.6	67075.2	69814.3	80550.5
tr|A0A140VKF4|A0A140VKF4_HUMAN	2	Testis tissue sperm-binding protein Li 71n OS=Homo sapiens OX=9606 PE=2 SV=1	329126	305712	268249	240496	293878	249636	362658	410725	323586	284561	186015	180338
tr|A0A1C7CYW8|A0A1C7CYW8_HUMAN	2	Dynein heavy chain 10, axonemal OS=Homo sapiens OX=9606 GN=DNAH10 PE=1 SV=1	110239	80944.7	100499	133285	89725	96459.5	112700	82509.7	81350.6	89132.2	86301.5	107646
tr|A0A1L1UHR1|A0A1L1UHR1_HUMAN	2	Sperm binding protein 1a OS=Homo sapiens OX=9606 PE=2 SV=1	56229.6	58987.5	68922.5	78896.1	63459.4	55390.3	64336	62296.7	57501.7	54991.2	58117.4	60002.6
tr|A0A1U9X9D5|A0A1U9X9D5_HUMAN	2	VARS OS=Homo sapiens OX=9606 PE=3 SV=2	53185	34968.9	138124	115553	57663.1	66255.1	84534.2	62749.7	102115	97183.3	105826	91090
tr|A0A1W2PPE3|A0A1W2PPE3_HUMAN	2	Uncharacterized protein OS=Homo sapiens OX=9606 PE=4 SV=1	154744	72732.3	737397	638311	142335	86619.1	228525	151397	209398	181046	218226	145526
tr|A0A384MR53|A0A384MR53_HUMAN	2	Epididymis secretory sperm binding protein OS=Homo sapiens OX=9606 PE=2 SV=1	824145	729569	869906	884726	89103.4	993261	823981	100396	740040	80773.5	725716	690799
tr|A0A384MTQ3|A0A384MTQ3_HUMAN	2	Adenosylhomocysteinase OS=Homo sapiens OX=9606 PE=2 SV=1	106935	106489	158917	150883	133873	140759	129836	134535	151115	139808	142972	133391
tr|A0A384MTW7|A0A384MTW7_HUMAN	2	Nucleoside diphosphate kinase OS=Homo sapiens OX=9606 PE=2 SV=1	133228	121180	160803	153776	119806	111776	106191	132842	157963	138947	156361	159909
tr|A0A384NKJ3|A0A384NKJ3_HUMAN	2	Epididymis secretory sperm binding protein OS=Homo sapiens OX=9606 PE=2 SV=1	145095	151807	210196	218087	136969	139965	208084	178884	161581	161358	196899	185985
tr|A0A384NKW7|A0A384NKW7_HUMAN	2	Epididymis secretory sperm binding protein OS=Homo sapiens OX=9606 PE=2 SV=1	76947.6	56503.8	97904.1	99639.6	86609.7	87970	90311.4	65972.9	89221.2	97449.9	71037.2	73486.3
tr|A0A384NPX8|A0A384NPX8_HUMAN	2	Cytochrome b-c1 complex subunit Rieske, mitochondrial OS=Homo sapiens OX=9606 PE=2 SV=1	128169	259157	255658	307762	119424	111155	111530	87954.3	285022	106650	104265	123148
tr|A8K651|A8K651_HUMAN	2	cDNA FLJ75700, highly similar to Homo sapiens complement component 1, q subcomponent binding protein (C1QBP), nuclear gene encoding mitochondrial protein, mRNA OS=Homo sapiens OX=9606 PE=2 SV=1	538946	577446	636762	643073	556002	469730	531877	509778	461010	432238	532112	455359
tr|A8K7F6|A8K7F6_HUMAN	2	cDNA FLJ78244, highly similar to Homo sapiens eukaryotic translation initiation factor 4A, isoform 1 (EIF4A1), mRNA OS=Homo sapiens OX=9606 PE=2 SV=1	137585	150504	175092	189365	143232	152168	182935	199312	166819	154744	169743	178300
tr|A8K865|A8K865_HUMAN	2	cDNA FLJ75789, highly similar to Homo sapiens synaptophysin-like 1 (SYPL1), transcript variant 1, mRNA OS=Homo sapiens OX=9606 PE=2 SV=1	391210	362226	490148	452938	475722	480643	395464	282309	570487	520745	616230	623113
tr|A8K9V3|A8K9V3_HUMAN	2	cDNA FLJ76469, highly similar to Homo sapiens tektin 1 (TEKT1), mRNA OS=Homo sapiens OX=9606 PE=2 SV=1	232073	218879	265987	249657	246880	266972	217943	215789	219539	213417	221987	156668
tr|A9Z1W8|A9Z1W8_HUMAN	2	SUN domain-containing protein 5 OS=Homo sapiens OX=9606 GN=SUN5 PE=1 SV=1	154950	95065.1	169370	156799	109337	124466	121231	115381	118800	124966	107741	117541
tr|B2R5B3|B2R5B3_HUMAN	2	Histone H2A OS=Homo sapiens OX=9606 PE=2 SV=1	19995.2	16344.4	60152	32350.2	16473.5	13065	17511.6	9234.85	13505.7	18875.3	29923.7	27247.8
tr|B2R7C8|B2R7C8_HUMAN	2	cDNA, FLJ93383, highly similar to Homo sapiens semenogelin II (SEMG2), mRNA OS=Homo sapiens OX=9606 PE=2 SV=1	362924	303320	281415	216564	28397	26956.6	579949	486947	286579	247898	97596.3	114062
tr|B2RE39|B2RE39_HUMAN	2	cDNA, FLJ96908, highly similar to Homo sapiens peptidylprolyl isomerase (cyclophilin)-like 6 (PPIL6), mRNA OS=Homo sapiens OX=9606 PE=2 SV=1	99353.4	85158.4	97595.6	94366.6	85576.5	87978.2	57802.4	64390.2	71937.3	68443.8	81262.2	60791.5
tr|B4DHX4|B4DHX4_HUMAN	2	Rab GDP dissociation inhibitor OS=Homo sapiens OX=9606 PE=2 SV=1	59681	22748.2	84923.3	76937.4	71191.2	78377.8	76750.9	60055.6	86344.3	85326.7	54523.9	50361.9
tr|B4DM97|B4DM97_HUMAN	2	cDNA FLJ55002, highly similar to Alpha-centractin OS=Homo sapiens OX=9606 PE=2 SV=1	56048.9	20682.6	75773.6	74696.6	53842.4	55258.7	185801	52196.6	74965.9	78458.3	62654.4	61617.4
tr|B4DW81|B4DW81_HUMAN	2	cDNA FLJ58863, highly similar to Protein NipSnap3A OS=Homo sapiens OX=9606 PE=2 SV=1	226341	209670	236653	252041	174064	184526	338967	209191	262064	228962	189641	190793
tr|B7Z3V1|B7Z3V1_HUMAN	2	Sodium/potassium-transporting ATPase subunit alpha (Fragment) OS=Homo sapiens OX=9606 PE=2 SV=1	97275.8	84303.4	95083.2	96411.5	99540.4	109334	77863.6	79528.7	75348.9	85627.8	66529.4	65183
tr|B7Z410|B7Z410_HUMAN	2	cDNA FLJ50791, highly similar to Nitrilase homolog 1 OS=Homo sapiens OX=9606 PE=2 SV=1	142378	134847	159767	157965	123368	128758	149973	170764	177445	153632	183591	204759
tr|B7Z6B3|B7Z6B3_HUMAN	2	Receptor expression-enhancing protein OS=Homo sapiens OX=9606 PE=2 SV=1	57875.4	52079.5	60449.4	62865.3	38697	40084.1	51332.4	41522.1	61915.7	54613.2	39396.6	32474
tr|B7ZMK3|B7ZMK3_HUMAN	2	LOC136242 protein OS=Homo sapiens OX=9606 GN=LOC136242 PE=2 SV=1	162641	122405	176589	195568	70401.3	64806.8	283761	262527	273553	182104	239111	209438
tr|C6SUN5|C6SUN5_HUMAN	2	Agouti related protein homolog (Mouse) OS=Homo sapiens OX=9606 GN=AgRP PE=4 SV=1	9898.57	20400.6	28467.6	29659.7	49963.7	67908.4	18638.6	9635.67	29086.5	29874.2	168950	174610
tr|C9JRZ6|C9JRZ6_HUMAN	2	MICOS complex subunit OS=Homo sapiens OX=9606 GN=CHCHD3 PE=1 SV=2	94563.8	79873.3	83273	90499.5	75093.1	74607.6	87732.3	73516	82953.4	81573.8	74203.4	65986.1
tr|D3DP46|D3DP46_HUMAN	2	Signal peptidase complex subunit 3 OS=Homo sapiens OX=9606 GN=SPCS3 PE=3 SV=1	110191	326817	257868	290535	213681	226592	362271	196663	242931	331309	65844.5	238665
tr|D3DQX7|D3DQX7_HUMAN	2	Serum amyloid A protein OS=Homo sapiens OX=9606 GN=SAA1 PE=3 SV=1	24692.3	97363.5	67397.7	103816	85041	111641	102950	113404	90324.4	102503	100935	118515
tr|D3DXC9|D3DXC9_HUMAN	2	Serine hydroxymethyltransferase OS=Homo sapiens OX=9606 GN=SHMT1 PE=3 SV=1	134498	119808	156165	162596	109629	117389	138968	87163.9	139206	134204	96954	88905.7
tr|E9PIL3|E9PIL3_HUMAN	2	CKLF-like MARVEL transmembrane domain-containing protein 1 OS=Homo sapiens OX=9606 GN=CMTM1 PE=1 SV=1	69952.4	39090.5	31196.2	29347.6	47832.6	46969.9	51928.3	40490.3	55041.4	57102.6	50603.3	43369.2
tr|F6WQW2|F6WQW2_HUMAN	2	Ran-specific GTPase-activating protein OS=Homo sapiens OX=9606 GN=RANBP1 PE=1 SV=1	99024.7	80499.6	121759	105236	67548.9	75613.3	104178	104370	118725	131974	65716.4	58524.6
tr|F8W1A4|F8W1A4_HUMAN	2	Adenylate kinase 2, mitochondrial OS=Homo sapiens OX=9606 GN=AK2 PE=1 SV=1	231999	232848	73184.4	83064.4	172912	143832	145457	76166.2	187719	34846.8	85988.5	172649
tr|H3BP35|H3BP35_HUMAN	2	Diphosphomevalonate decarboxylase (Fragment) OS=Homo sapiens OX=9606 GN=MVD PE=1 SV=1	37121.6	26080.1	40758.6	50132.1	44639.9	33723	42805.5	41014.7	60006.7	51047.6	38968.7	36206.2
tr|H7C1U8|H7C1U8_HUMAN	2	MICOS complex subunit (Fragment) OS=Homo sapiens OX=9606 GN=APOO PE=1 SV=1	133928	116812	143945	82951.1	114355	121553	134078	116180	147526	128933	135549	134336
tr|I3L0I5|I3L0I5_HUMAN	2	Nuclear pore complex-interacting protein family member B7 OS=Homo sapiens OX=9606 GN=NPIPB7 PE=4 SV=2	30671.8	24818.3	94139.9	89493.8	28496.5	20410.9	28983.2	22423.5	46507.7	53714	25560.5	26978.3
tr|I4AY87|I4AY87_HUMAN	2	Epididymis secretory sperm binding protein (Fragment) OS=Homo sapiens OX=9606 GN=MIF PE=1 SV=1	622234	468882	662045	774177	654483	672435	410681	409045	920176	734437	497413	443032
tr|J3QTA6|J3QTA6_HUMAN	2	MICOS complex subunit OS=Homo sapiens OX=9606 GN=CHCHD6 PE=1 SV=1	39151.5	29202.4	42898.3	31659.6	38651.4	31946.2	17324.3	11470.1	33101.7	28643.7	49259.8	37613.9
tr|K7EK07|K7EK07_HUMAN	2	Histone H3 (Fragment) OS=Homo sapiens OX=9606 GN=H3F3B PE=1 SV=1	3.36461e+06	2.70112e+06	4.27974e+06	4.97583e+06	1.76073e+06	1.59014e+06	953845	701485	2.47058e+06	2.67509e+06	3.39657e+06	3.27968e+06
tr|K7ELQ9|K7ELQ9_HUMAN	2	Transmembrane protein 205 (Fragment) OS=Homo sapiens OX=9606 GN=TMEM205 PE=1 SV=1	246138	223172	326141	291358	135462	156041	186472	154568	177498	165123	152413	139136
tr|K7EP07|K7EP07_HUMAN	2	Tubulin-folding cofactor B (Fragment) OS=Homo sapiens OX=9606 GN=TBCB PE=1 SV=8	64837.1	43566.7	62400.3	56398.6	36362	33711	47999.8	55009.9	54042.9	51520.2	33985.5	26814.5
tr|K9JA26|K9JA26_HUMAN	2	Epididymis luminal secretory protein 149 OS=Homo sapiens OX=9606 GN=EL149 PE=2 SV=1	11666	11381	34200.8	47877.2	30435	30452	26760.3	20310.1	12036.9	10645.5	62638	61981.7
tr|Q496I0|Q496I0_HUMAN	2	COX7A2 protein OS=Homo sapiens OX=9606 GN=COX7A2 PE=2 SV=1	490641	338271	485479	577328	403326	508208	687482	550362	420242	454740	547975	614464
tr|Q53SB6|Q53SB6_HUMAN	2	Uncharacterized protein DNPEP OS=Homo sapiens OX=9606 GN=DNPEP PE=3 SV=1	297585	318502	214785	266121	84395.4	71777.8	81888.2	120741	122047	223471	100785	92187.7
tr|Q53Y51|Q53Y51_HUMAN	2	D-dopachrome tautomerase OS=Homo sapiens OX=9606 GN=DDT1 PE=2 SV=1	195505	168435	236821	231070	223220	185019	185776	181866	133379	111018	114512	172629
tr|Q5JRG1|Q5JRG1_HUMAN	2	Nucleoporin p58/p45 (Fragment) OS=Homo sapiens OX=9606 GN=NUP58 PE=1 SV=1	130180	105681	157465	155172	118263	108254	127068	103288	151564	127497	97802.7	75472.2
tr|Q5SZR7|Q5SZR7_HUMAN	2	Ornithine decarboxylase antizyme 3 OS=Homo sapiens OX=9606 GN=OAZ3 PE=1 SV=3	308059	271936	256167	320076	301804	300216	208935	188568	277400	221005	257389	238749
tr|Q5TD07|Q5TD07_HUMAN	2	Ribosyldihydronicotinamide dehydrogenase [quinone] OS=Homo sapiens OX=9606 GN=NQO2 PE=1 SV=1	55098.2	21713	87413.8	14865.5	39415.8	37854.1	61879.4	19388.4	35664.6	84347.1	85745.6	31597.3
tr|Q658J0|Q658J0_HUMAN	2	Uncharacterized protein DKFZp762L015 (Fragment) OS=Homo sapiens OX=9606 GN=DKFZp762L015 PE=2 SV=1	98202.4	93659.4	106973	123874	83641.9	113020	80751.2	83740.8	105702	87448.4	100230	115893
tr|Q68D16|Q68D16_HUMAN	2	Uncharacterized protein DKFZp686D0638 (Fragment) OS=Homo sapiens OX=9606 GN=DKFZp686D0638 PE=2 SV=1	128697	135368	97411.3	87950.3	118606	98520.9	66283	80724.2	95049.5	116622	77862.2	85623.9
tr|Q6FHM9|Q6FHM9_HUMAN	2	CD59 antigen, complement regulatory protein, isoform CRA_b OS=Homo sapiens OX=9606 GN=CD59 PE=2 SV=1	452670	425084	338108	325144	266068	299158	199848	194607	323408	306078	238236	249199
tr|Q6IB54|Q6IB54_HUMAN	2	ATP synthase-coupling factor 6, mitochondrial OS=Homo sapiens OX=9606 GN=ATP5J PE=2 SV=1	154314	96717.4	140466	159768	136166	107560	181419	121188	90524.4	119075	119162	120648
tr|Q6IBA0|Q6IBA0_HUMAN	2	NADH dehydrogenase (Ubiquinone) Fe-S protein 5, 15kDa (NADH-coenzyme Q reductase) OS=Homo sapiens OX=9606 GN=NDUFS5 PE=2 SV=1	106732	90791.9	105680	107260	100724	102791	93826.5	87570.1	117723	110809	85211.2	76841
tr|Q6IBH0|Q6IBH0_HUMAN	2	SLC25A11 protein OS=Homo sapiens OX=9606 GN=SLC25A11 PE=2 SV=1	80000.6	69902.5	67339.8	62538.9	66336.3	63578	62966.9	70111.9	52828.9	57437.1	70626.4	60735.4
tr|Q6IBN0|Q6IBN0_HUMAN	2	PSMD3 protein OS=Homo sapiens OX=9606 GN=PSMD3 PE=2 SV=1	171815	126427	176089	203648	119327	138991	212372	143918	110829	80679.2	128262	179702
tr|Q6IPF2|Q6IPF2_HUMAN	2	Heterogeneous nuclear ribonucleoprotein A1 OS=Homo sapiens OX=9606 GN=HNRPA1 PE=2 SV=1	35056.8	254359	35868.2	295091	416715	43834.2	588943	39769	378309	272564	380252	35976.6
tr|Q6P163|Q6P163_HUMAN	2	APOC2 protein OS=Homo sapiens OX=9606 GN=APOC2 PE=1 SV=1	181689	170789	119240	169292	202973	196306	302496	242730	242536	252962	243811	220467
tr|Q6P6D7|Q6P6D7_HUMAN	2	Phosphoglycerate mutase OS=Homo sapiens OX=9606 GN=PGAM1 PE=2 SV=1	107177	99459.9	129157	137097	120834	112581	133636	119931	168717	164030	151973	144258
tr|Q7Z4Z6|Q7Z4Z6_HUMAN	2	Signal peptidase complex catalytic subunit SEC11 OS=Homo sapiens OX=9606 PE=2 SV=1	64089.2	75126.8	119010	129403	52737.2	68257.3	100193	71908.2	101155	110451	66876.9	66988.1
tr|Q7Z518|Q7Z518_HUMAN	2	NADH dehydrogenase [ubiquinone] 1 alpha subcomplex subunit 10, mitochondrial OS=Homo sapiens OX=9606 PE=2 SV=1	70596.1	33419.6	33825.7	50349.1	34115.7	63433.4	56012.4	51987.6	61131	32772.1	55604.3	49537.6
tr|Q8IVP1|Q8IVP1_HUMAN	2	SH3-domain GRB2-like 3, isoform CRA_a OS=Homo sapiens OX=9606 GN=SH3GL3 PE=2 SV=1	70754.8	80986.1	80300.1	87779.7	113796	84454.7	80503.4	86865.1	75269.4	97982.5	61946.2	77498
tr|Q96DV6|Q96DV6_HUMAN	2	40S ribosomal protein S6 OS=Homo sapiens OX=9606 GN=RPS6 PE=2 SV=1	140653	103632	65501.6	146873	101744	111842	111914	122617	262733	193700	105898	95593
tr|Q9UEH5|Q9UEH5_HUMAN	2	24-kDa subunit of complex I (Fragment) OS=Homo sapiens OX=9606 GN=NDUFV2 PE=4 SV=1	127402	191854	210718	205412	200298	190869	191932	180717	203844	198772	188106	172376
tr|R4GMY8|R4GMY8_HUMAN	2	Elongin-C OS=Homo sapiens OX=9606 GN=ELOC PE=1 SV=1	133823	104051	157192	143272	121668	110174	108253	107171	134131	120026	117902	111268
tr|S4R3E6|S4R3E6_HUMAN	2	Izumo sperm-egg fusion protein 3 OS=Homo sapiens OX=9606 GN=IZUMO3 PE=1 SV=1	155044	154860	177145	189255	134832	156645	253241	226532	153836	162399	199101	235268
tr|V9HW74|V9HW74_HUMAN	2	Ubiquitin carboxyl-terminal hydrolase OS=Homo sapiens OX=9606 GN=HEL-117 PE=2 SV=1	163593	138664	163625	152465	130519	112692	129689	110341	168040	139693	134987	123118
tr|V9HWE8|V9HWE8_HUMAN	2	Epididymis secretory sperm binding protein Li 47e OS=Homo sapiens OX=9606 GN=HEL-S-47e PE=2 SV=1	132001	113042	139349	136411	124597	130928	135314	140160	161631	153119	134544	121216
tr|W0UV31|W0UV31_HUMAN	2	HCG1647920 OS=Homo sapiens OX=9606 GN=RAM2 PE=4 SV=1	75722.1	94291.2	260197	327678	210814	243583	108765	97577.9	90426	78011.9	918466	1.02312e+06
tr|X6R8D5|X6R8D5_HUMAN	2	Uncharacterized protein OS=Homo sapiens OX=9606 PE=1 SV=2	506542	475307	235722	270955	259775	473800	433985	414189	430351	438795	455371	236715
*Number of peptides identified with ≥ 99% confidence
Proteins that are presumed to not belong to spermatozoa (i.e., keratin, a well known extraneous contamination in mass spectrometry analyses, and proteins from the HSA solution added to the capacitation medium) are highlighted in grey
