# Supplementary material for: The ribosome inhibitor chloramphenicol induces motility deficits in human spermatozoa: A proteomic approach identifies potentially involved proteins
Source: Front Cell Dev Biol. 2022 Sep 2;10:965076. doi: 10.3389/fcell.2022.965076 (PMC9478589; doi:10.3389/fcell.2022.965076)
Supplement: Supplementary file 2 [file Table4.xlsx]

## Sheet: Feuil1
Table S4. Transition list for the MRM analysis of selected proteins
Parent ion	Fragment ion	Retention time	Accession number	Peptide	Fragment	Collision energy
524.757	935.422	14.23	tr|A0A1U9X9D5|A0A1U9X9D5_HUMAN	LGSSLDWDR	+2y8	24.7
524.757	878.4	14.23	tr|A0A1U9X9D5|A0A1U9X9D5_HUMAN	LGSSLDWDR	+2y7	24.7
524.757	791.368	14.23	tr|A0A1U9X9D5|A0A1U9X9D5_HUMAN	LGSSLDWDR	+2y6	24.7
524.757	704.336	14.23	tr|A0A1U9X9D5|A0A1U9X9D5_HUMAN	LGSSLDWDR	+2y5	24.7
524.757	591.252	14.23	tr|A0A1U9X9D5|A0A1U9X9D5_HUMAN	LGSSLDWDR	+2y4	24.7
581.608	588.31	9.12	tr|A0A1U9X9D5|A0A1U9X9D5_HUMAN	ITPAHDQNDYEVGQR	+3y5	25.9
581.608	815.366	9.12	tr|A0A1U9X9D5|A0A1U9X9D5_HUMAN	ITPAHDQNDYEVGQR	+3y14+2	25.9
581.608	764.842	9.12	tr|A0A1U9X9D5|A0A1U9X9D5_HUMAN	ITPAHDQNDYEVGQR	+3y13+2	25.9
581.608	680.797	9.12	tr|A0A1U9X9D5|A0A1U9X9D5_HUMAN	ITPAHDQNDYEVGQR	+3y11+2	25.9
581.608	720.823	9.12	tr|A0A1U9X9D5|A0A1U9X9D5_HUMAN	ITPAHDQNDYEVGQR	+3b13+2	25.9
584.665	747.451	12.9	sp|Q8NFH5|NUP35_HUMAN	SPLLAGGSPPQPVVPAHK	+3y7	26.1
584.665	452.262	12.9	sp|Q8NFH5|NUP35_HUMAN	SPLLAGGSPPQPVVPAHK	+3y4	26.1
584.665	535.311	12.9	sp|Q8NFH5|NUP35_HUMAN	SPLLAGGSPPQPVVPAHK	+3y10+2	26.1
584.665	411.26	12.9	sp|Q8NFH5|NUP35_HUMAN	SPLLAGGSPPQPVVPAHK	+3b4	26.1
584.665	683.372	12.9	sp|Q8NFH5|NUP35_HUMAN	SPLLAGGSPPQPVVPAHK	+3b8	26.1
584.665	1005.54	12.9	sp|Q8NFH5|NUP35_HUMAN	SPLLAGGSPPQPVVPAHK	+3b11	26.1
983.492	1259.66	16.63	sp|Q8NFH5|NUP35_HUMAN	SIYDDISSPGLGSTPLTSR	+2y13	47.2
983.492	1172.63	16.63	sp|Q8NFH5|NUP35_HUMAN	SIYDDISSPGLGSTPLTSR	+2y12	47.2
983.492	1085.59	16.63	sp|Q8NFH5|NUP35_HUMAN	SIYDDISSPGLGSTPLTSR	+2y11	47.2
983.492	674.383	16.63	sp|Q8NFH5|NUP35_HUMAN	SIYDDISSPGLGSTPLTSR	+2y6	47.2
983.492	573.335	16.63	sp|Q8NFH5|NUP35_HUMAN	SIYDDISSPGLGSTPLTSR	+2y5	47.2
656.846	1098.55	9.58	sp|Q8NFH5|NUP35_HUMAN	TLGTPTQPGSTPR	+2y11	31.2
656.846	940.485	9.58	sp|Q8NFH5|NUP35_HUMAN	TLGTPTQPGSTPR	+2y9	31.2
656.846	614.326	9.58	sp|Q8NFH5|NUP35_HUMAN	TLGTPTQPGSTPR	+2y6	31.2
656.846	373.219	9.58	sp|Q8NFH5|NUP35_HUMAN	TLGTPTQPGSTPR	+2y3	31.2
656.846	470.746	9.58	sp|Q8NFH5|NUP35_HUMAN	TLGTPTQPGSTPR	+2y9+2	31.2
656.846	187.113	9.58	sp|Q8NFH5|NUP35_HUMAN	TLGTPTQPGSTPR	+2y3+2	31.2
549.625	960.537	10.22	tr|A0A1W2PNU3|A0A1W2PNU3_HUMAN	TSSLNPSPQVQHVPR	+3y8	24.4
549.625	272.172	10.22	tr|A0A1W2PNU3|A0A1W2PNU3_HUMAN	TSSLNPSPQVQHVPR	+3y2	24.4
549.625	729.894	10.22	tr|A0A1W2PNU3|A0A1W2PNU3_HUMAN	TSSLNPSPQVQHVPR	+3y13+2	24.4
549.625	629.836	10.22	tr|A0A1W2PNU3|A0A1W2PNU3_HUMAN	TSSLNPSPQVQHVPR	+3y11+2	24.4
549.625	572.815	10.22	tr|A0A1W2PNU3|A0A1W2PNU3_HUMAN	TSSLNPSPQVQHVPR	+3y10+2	24.4
549.625	480.772	10.22	tr|A0A1W2PNU3|A0A1W2PNU3_HUMAN	TSSLNPSPQVQHVPR	+3y8+2	24.4
407.198	650.326	7.42	tr|A0A1W2PNU3|A0A1W2PNU3_HUMAN	YYSQPR	+2y5	19
407.198	487.262	7.42	tr|A0A1W2PNU3|A0A1W2PNU3_HUMAN	YYSQPR	+2y4	19
407.198	400.23	7.42	tr|A0A1W2PNU3|A0A1W2PNU3_HUMAN	YYSQPR	+2y3	19
407.198	272.172	7.42	tr|A0A1W2PNU3|A0A1W2PNU3_HUMAN	YYSQPR	+2y2	19
407.198	327.134	7.42	tr|A0A1W2PNU3|A0A1W2PNU3_HUMAN	YYSQPR	+2b2	19
407.198	414.166	7.42	tr|A0A1W2PNU3|A0A1W2PNU3_HUMAN	YYSQPR	+2b3	19
713.695	1079.51	18.7	tr|A0A1W2PNU3|A0A1W2PNU3_HUMAN	GYSGALTLPSISPLQYDGSGR	+3y10	32.3
713.695	992.48	18.7	tr|A0A1W2PNU3|A0A1W2PNU3_HUMAN	GYSGALTLPSISPLQYDGSGR	+3y9	32.3
713.695	782.343	18.7	tr|A0A1W2PNU3|A0A1W2PNU3_HUMAN	GYSGALTLPSISPLQYDGSGR	+3y7	32.3
713.695	745.386	18.7	tr|A0A1W2PNU3|A0A1W2PNU3_HUMAN	GYSGALTLPSISPLQYDGSGR	+3y14+2	32.3
713.695	688.844	18.7	tr|A0A1W2PNU3|A0A1W2PNU3_HUMAN	GYSGALTLPSISPLQYDGSGR	+3y13+2	32.3
717.356	452.25	15.38	tr|B8ZWD9|B8ZWD9_HUMAN	QATVGDINTERPGMLDFTGK	+3y4	32.4
717.356	975.983	15.38	tr|B8ZWD9|B8ZWD9_HUMAN	QATVGDINTERPGMLDFTGK	+3y18+2	32.4
717.356	925.459	15.38	tr|B8ZWD9|B8ZWD9_HUMAN	QATVGDINTERPGMLDFTGK	+3y17+2	32.4
717.356	875.925	15.38	tr|B8ZWD9|B8ZWD9_HUMAN	QATVGDINTERPGMLDFTGK	+3y16+2	32.4
717.356	789.901	15.38	tr|B8ZWD9|B8ZWD9_HUMAN	QATVGDINTERPGMLDFTGK	+3y14+2	32.4
717.356	733.359	15.38	tr|B8ZWD9|B8ZWD9_HUMAN	QATVGDINTERPGMLDFTGK	+3y13+2	32.4
531.256	875.426	16.81	tr|B8ZWD9|B8ZWD9_HUMAN	WDAWNELK	+2y7	25
531.256	760.399	16.81	tr|B8ZWD9|B8ZWD9_HUMAN	WDAWNELK	+2y6	25
531.256	689.362	16.81	tr|B8ZWD9|B8ZWD9_HUMAN	WDAWNELK	+2y5	25
531.256	503.282	16.81	tr|B8ZWD9|B8ZWD9_HUMAN	WDAWNELK	+2y4	25
531.256	302.114	16.81	tr|B8ZWD9|B8ZWD9_HUMAN	WDAWNELK	+2b2	25
531.256	915.4	16.81	tr|B8ZWD9|B8ZWD9_HUMAN	WDAWNELK	+2b7	25
567.789	904.481	12.48	sp|A6NM11|L37A2_HUMAN	TEVELSPTMK	+2y8	26.8
567.789	805.412	12.48	sp|A6NM11|L37A2_HUMAN	TEVELSPTMK	+2y7	26.8
567.789	676.37	12.48	sp|A6NM11|L37A2_HUMAN	TEVELSPTMK	+2y6	26.8
567.789	476.254	12.48	sp|A6NM11|L37A2_HUMAN	TEVELSPTMK	+2y4	26.8
466.284	789.487	16.76	sp|A6NM11|L37A2_HUMAN	AAVSVLKPF	+2y7	21.8
466.284	690.418	16.76	sp|A6NM11|L37A2_HUMAN	AAVSVLKPF	+2y6	21.8
466.284	603.386	16.76	sp|A6NM11|L37A2_HUMAN	AAVSVLKPF	+2y5	21.8
466.284	504.318	16.76	sp|A6NM11|L37A2_HUMAN	AAVSVLKPF	+2y4	21.8
466.284	395.247	16.76	sp|A6NM11|L37A2_HUMAN	AAVSVLKPF	+2y7+2	21.8
466.284	242.15	16.76	sp|A6NM11|L37A2_HUMAN	AAVSVLKPF	+2b3	21.8
874.91	1433.69	14.74	sp|A6NM11|L37A2_HUMAN	WEYNNVGTDLSPEPK	+2y13	41.9
874.91	1270.63	14.74	sp|A6NM11|L37A2_HUMAN	WEYNNVGTDLSPEPK	+2y12	41.9
874.91	1156.58	14.74	sp|A6NM11|L37A2_HUMAN	WEYNNVGTDLSPEPK	+2y11	41.9
874.91	1042.54	14.74	sp|A6NM11|L37A2_HUMAN	WEYNNVGTDLSPEPK	+2y10	41.9
874.91	943.473	14.74	sp|A6NM11|L37A2_HUMAN	WEYNNVGTDLSPEPK	+2y9	41.9
874.91	470.261	14.74	sp|A6NM11|L37A2_HUMAN	WEYNNVGTDLSPEPK	+2y4	41.9
501.285	888.479	9.21	sp|A6NM11|L37A2_HUMAN	LLSGQQEVK	+2y8	23.6
501.285	775.394	9.21	sp|A6NM11|L37A2_HUMAN	LLSGQQEVK	+2y7	23.6
501.285	688.362	9.21	sp|A6NM11|L37A2_HUMAN	LLSGQQEVK	+2y6	23.6
501.285	444.743	9.21	sp|A6NM11|L37A2_HUMAN	LLSGQQEVK	+2y8+2	23.6
501.285	388.201	9.21	sp|A6NM11|L37A2_HUMAN	LLSGQQEVK	+2y7+2	23.6
501.285	314.207	9.21	sp|A6NM11|L37A2_HUMAN	LLSGQQEVK	+2b3	23.6
610.783	1107.47	15.94	sp|A6NM11|L37A2_HUMAN	IEWDTDQWK	+2y8	28.9
610.783	978.432	15.94	sp|A6NM11|L37A2_HUMAN	IEWDTDQWK	+2y7	28.9
610.783	792.352	15.94	sp|A6NM11|L37A2_HUMAN	IEWDTDQWK	+2y6	28.9
610.783	677.325	15.94	sp|A6NM11|L37A2_HUMAN	IEWDTDQWK	+2y5	28.9
610.783	489.719	15.94	sp|A6NM11|L37A2_HUMAN	IEWDTDQWK	+2y7+2	28.9
610.783	215.11	15.94	sp|A6NM11|L37A2_HUMAN	IEWDTDQWK	+2b3+2	28.9
972.505	1389.66	16.63	sp|Q15785|TOM34_HUMAN	TVLQIDDNVTSAVEGINR	+2y13	46.7
972.505	946.495	16.63	sp|Q15785|TOM34_HUMAN	TVLQIDDNVTSAVEGINR	+2y9	46.7
972.505	758.416	16.63	sp|Q15785|TOM34_HUMAN	TVLQIDDNVTSAVEGINR	+2y7	46.7
972.505	442.266	16.63	sp|Q15785|TOM34_HUMAN	TVLQIDDNVTSAVEGINR	+2b4	46.7
972.505	1356.7	16.63	sp|Q15785|TOM34_HUMAN	TVLQIDDNVTSAVEGINR	+2b13	46.7
674.914	1051.65	17.55	sp|Q15785|TOM34_HUMAN	LPSIPLVPVSAQK	+2y10	32.1
674.914	938.567	17.55	sp|Q15785|TOM34_HUMAN	LPSIPLVPVSAQK	+2y9	32.1
674.914	728.43	17.55	sp|Q15785|TOM34_HUMAN	LPSIPLVPVSAQK	+2y7	32.1
674.914	629.362	17.55	sp|Q15785|TOM34_HUMAN	LPSIPLVPVSAQK	+2y6	32.1
674.914	298.176	17.55	sp|Q15785|TOM34_HUMAN	LPSIPLVPVSAQK	+2b3	32.1
530.791	717.425	7.88	sp|Q9BWH2|FUND2_HUMAN	AGSQVVATTAR	+2y7	25
530.791	618.357	7.88	sp|Q9BWH2|FUND2_HUMAN	AGSQVVATTAR	+2y6	25
530.791	519.289	7.88	sp|Q9BWH2|FUND2_HUMAN	AGSQVVATTAR	+2y5	25
530.791	448.251	7.88	sp|Q9BWH2|FUND2_HUMAN	AGSQVVATTAR	+2y4	25
530.791	344.156	7.88	sp|Q9BWH2|FUND2_HUMAN	AGSQVVATTAR	+2b4	25
530.791	443.225	7.88	sp|Q9BWH2|FUND2_HUMAN	AGSQVVATTAR	+2b5	25
625.307	989.453	11.42	sp|Q9BWH2|FUND2_HUMAN	LFGQESGPSAEK	+2y10	29.6
625.307	804.373	11.42	sp|Q9BWH2|FUND2_HUMAN	LFGQESGPSAEK	+2y8	29.6
625.307	675.331	11.42	sp|Q9BWH2|FUND2_HUMAN	LFGQESGPSAEK	+2y7	29.6
625.307	588.299	11.42	sp|Q9BWH2|FUND2_HUMAN	LFGQESGPSAEK	+2y6	29.6
625.307	531.277	11.42	sp|Q9BWH2|FUND2_HUMAN	LFGQESGPSAEK	+2y5	29.6
764.441	1212.69	14.37	tr|A0A140VJN8|A0A140VJN8_HUMAN	TLTAAAVSGAQPILSK	+2y13	36.5
764.441	1070.62	14.37	tr|A0A140VJN8|A0A140VJN8_HUMAN	TLTAAAVSGAQPILSK	+2y11	36.5
764.441	999.583	14.37	tr|A0A140VJN8|A0A140VJN8_HUMAN	TLTAAAVSGAQPILSK	+2y10	36.5
764.441	900.515	14.37	tr|A0A140VJN8|A0A140VJN8_HUMAN	TLTAAAVSGAQPILSK	+2y9	36.5
764.441	557.366	14.37	tr|A0A140VJN8|A0A140VJN8_HUMAN	TLTAAAVSGAQPILSK	+2y5	36.5
764.441	529.298	14.37	tr|A0A140VJN8|A0A140VJN8_HUMAN	TLTAAAVSGAQPILSK	+2b6	36.5
524.599	991.459	11.84	tr|A0A140VJN8|A0A140VJN8_HUMAN	LEPQIASASEYAHR	+3y9	23.2
524.599	920.422	11.84	tr|A0A140VJN8|A0A140VJN8_HUMAN	LEPQIASASEYAHR	+3y8	23.2
524.599	833.39	11.84	tr|A0A140VJN8|A0A140VJN8_HUMAN	LEPQIASASEYAHR	+3y7	23.2
524.599	665.331	11.84	tr|A0A140VJN8|A0A140VJN8_HUMAN	LEPQIASASEYAHR	+3y12+2	23.2
597.295	1094.51	9.86	tr|A0A140VJN8|A0A140VJN8_HUMAN	VSGAQEMVSSAK	+2y11	28.3
597.295	1007.48	9.86	tr|A0A140VJN8|A0A140VJN8_HUMAN	VSGAQEMVSSAK	+2y10	28.3
597.295	879.424	9.86	tr|A0A140VJN8|A0A140VJN8_HUMAN	VSGAQEMVSSAK	+2y8	28.3
597.295	751.365	9.86	tr|A0A140VJN8|A0A140VJN8_HUMAN	VSGAQEMVSSAK	+2y7	28.3
597.295	622.323	9.86	tr|A0A140VJN8|A0A140VJN8_HUMAN	VSGAQEMVSSAK	+2y6	28.3
788.894	1089.55	15.89	tr|A0A140VJN8|A0A140VJN8_HUMAN	DTVATQLSEAVDATR	+2y10	37.7
788.894	961.495	15.89	tr|A0A140VJN8|A0A140VJN8_HUMAN	DTVATQLSEAVDATR	+2y9	37.7
788.894	848.411	15.89	tr|A0A140VJN8|A0A140VJN8_HUMAN	DTVATQLSEAVDATR	+2y8	37.7
788.894	632.336	15.89	tr|A0A140VJN8|A0A140VJN8_HUMAN	DTVATQLSEAVDATR	+2y6	37.7
788.894	462.231	15.89	tr|A0A140VJN8|A0A140VJN8_HUMAN	DTVATQLSEAVDATR	+2y4	37.7
788.894	316.15	15.89	tr|A0A140VJN8|A0A140VJN8_HUMAN	DTVATQLSEAVDATR	+2b3	37.7
534.793	799.406	10.41	tr|A0A1B0GW36|A0A1B0GW36_HUMAN	GLVQPGVDQR	+2y7	25.2
534.793	671.347	10.41	tr|A0A1B0GW36|A0A1B0GW36_HUMAN	GLVQPGVDQR	+2y6	25.2
534.793	574.294	10.41	tr|A0A1B0GW36|A0A1B0GW36_HUMAN	GLVQPGVDQR	+2y5	25.2
534.793	336.177	10.41	tr|A0A1B0GW36|A0A1B0GW36_HUMAN	GLVQPGVDQR	+2y6+2	25.2
534.793	270.181	10.41	tr|A0A1B0GW36|A0A1B0GW36_HUMAN	GLVQPGVDQR	+2b3	25.2
534.793	398.24	10.41	tr|A0A1B0GW36|A0A1B0GW36_HUMAN	GLVQPGVDQR	+2b4	25.2
512.799	854.484	10.55	tr|A0A1B0GW36|A0A1B0GW36_HUMAN	GLVQPGAVQR	+2y8	24.1
512.799	755.416	10.55	tr|A0A1B0GW36|A0A1B0GW36_HUMAN	GLVQPGAVQR	+2y7	24.1
512.799	627.357	10.55	tr|A0A1B0GW36|A0A1B0GW36_HUMAN	GLVQPGAVQR	+2y6	24.1
512.799	270.181	10.55	tr|A0A1B0GW36|A0A1B0GW36_HUMAN	GLVQPGAVQR	+2b3	24.1
512.799	398.24	10.55	tr|A0A1B0GW36|A0A1B0GW36_HUMAN	GLVQPGAVQR	+2b4	24.1
614.639	929.469	12.9	sp|Q99798|ACON_HUMAN	IVYGHLDDPASQEIER	+3y8	27.5
614.639	761.379	12.9	sp|Q99798|ACON_HUMAN	IVYGHLDDPASQEIER	+3y6	27.5
614.639	674.347	12.9	sp|Q99798|ACON_HUMAN	IVYGHLDDPASQEIER	+3y5	27.5
614.639	546.288	12.9	sp|Q99798|ACON_HUMAN	IVYGHLDDPASQEIER	+3y4	27.5
614.639	815.379	12.9	sp|Q99798|ACON_HUMAN	IVYGHLDDPASQEIER	+3y14+2	27.5
614.639	913.441	12.9	sp|Q99798|ACON_HUMAN	IVYGHLDDPASQEIER	+3b8	27.5
632.806	907.452	17.04	sp|Q99798|ACON_HUMAN	EDIANLADEFK	+2y8	30
632.806	836.415	17.04	sp|Q99798|ACON_HUMAN	EDIANLADEFK	+2y7	30
632.806	722.372	17.04	sp|Q99798|ACON_HUMAN	EDIANLADEFK	+2y6	30
632.806	609.288	17.04	sp|Q99798|ACON_HUMAN	EDIANLADEFK	+2y5	30
632.806	538.251	17.04	sp|Q99798|ACON_HUMAN	EDIANLADEFK	+2y4	30
632.806	245.077	17.04	sp|Q99798|ACON_HUMAN	EDIANLADEFK	+2b2	30
732.378	1101.59	13.82	sp|Q99798|ACON_HUMAN	SQFTITPGSEQIR	+2y10	34.9
732.378	1000.54	13.82	sp|Q99798|ACON_HUMAN	SQFTITPGSEQIR	+2y9	34.9
732.378	887.458	13.82	sp|Q99798|ACON_HUMAN	SQFTITPGSEQIR	+2y8	34.9
732.378	786.41	13.82	sp|Q99798|ACON_HUMAN	SQFTITPGSEQIR	+2y7	34.9
732.378	216.098	13.82	sp|Q99798|ACON_HUMAN	SQFTITPGSEQIR	+2b2	34.9
732.378	678.346	13.82	sp|Q99798|ACON_HUMAN	SQFTITPGSEQIR	+2b6	34.9
