# Supplementary material for: The ribosome inhibitor chloramphenicol induces motility deficits in human spermatozoa: A proteomic approach identifies potentially involved proteins
Source: Front Cell Dev Biol. 2022 Sep 2;10:965076. doi: 10.3389/fcell.2022.965076 (PMC9478589; doi:10.3389/fcell.2022.965076)
Supplement: Supplementary file 3 [file Table1.xlsx]

## Sheet: Ribosomal proteins
Table S1. Ribosomal proteins in published human sperm proteomes
Gene	UniprotKB Accession number	References
Cytoplasmic ribosome - 60S subunit
RPL3	P39023	Pini et al. 2020, Wang et al. 2013, Vandenbrouck et al. 2016, de Mateo et al. 2011
RPL4	P36578	Pini et al. 2020, Wang et al. 2013, Vandenbrouck et al. 2016, de Mateo et al. 2011
RPL5	P46777	Pini et al. 2020, Wang et al. 2013, Vandenbrouck et al. 2016
RPL6	Q02878	Pini et al. 2020, Wang et al. 2013, Vandenbrouck et al. 2016, de Mateo et al. 2011
RPL7	P18124	Pini et al., 2020, Wang et al. 2013, Vandenbrouck et al. 2016, Baker et al. 2013, de Mateo et al. 2011
RPL7A	P62424	Pini et al. 2020, Wang et al. 2013, Vandenbrouck et al. 2016, de Mateo et al. 2011
RPL8	P62917	Pini et al. 2020, Wang et al. 2013, Vandenbrouck et al. 2016, Baker et al. 2013
RPL9	P32969	Pini et al. 2020, Wang et al. 2013, Vandenbrouck et al. 2016, Amaral et al. 2013, de Mateo et al. 2011
RPL10	P27635	Pini et al. 2020, Wang et al. 2013, Vandenbrouck et al. 2016
RPL10A	Q93VT9	Pini et al. 2020, Wang et al. 2013, Vandenbrouck et al. 2016, Baker et al. 2013, de Mateo et al. 2011
RPL11	P62913	Pini et al. 2020, Wang et al. 2013, Vandenbrouck et al. 2016, Amaral et al. 2013, Amaral et al. 2014
RPL12	P30050	Pini et al. 2020, Wang et al. 2013, Vandenbrouck et al. 2016, Baker et al. 2013, Amaral et al. 2013, Amaral et al. 2014
RPL13	P26373	Pini et al. 2020, Wang et al. 2013, Vandenbrouck et al. 2016, Baker et al. 2013, de Mateo et al. 2011
RPL13A	P40429	Pini et al. 2020, Wang et al. 2013, Vandenbrouck et al. 2016, de Mateo et al. 2011
RPL14	P50914	Pini et al. 2020, Wang et al. 2013, Vandenbrouck et al. 2016, Baker et al. 2013, Amaral et al. 2013
RPL15	P61313	Pini et al. 2020, Wang et al. 2013, Vandenbrouck et al. 2016, Amaral et al. 2013, de Mateo et al. 2011
RPL17	P18621	Pini et al. 2020, Wang et al. 2013, Vandenbrouck et al. 2016, de Mateo et al. 2011
RPL18	Q07020	Pini et al. 2020, Wang et al. 2013, Vandenbrouck et al. 2016, Baker et al. 2013, de Mateo et al. 2011
RPL18A	Q02543	Pini et al. 2020, Wang et al. 2013, Vandenbrouck et al. 2016, Amaral et al. 2014
RPL19	P84098	Pini et al. 2020, Wang et al. 2013, Vandenbrouck et al. 2016
RPL21	P46778	Pini et al. 2020, Wang et al. 2013, Vandenbrouck et al. 2016
RPL22	P35268	Pini et al. 2020, Wang et al. 2013, Vandenbrouck et al. 2016, Baker et al. 2013, Amaral et al. 2013, Amaral et al. 2014
RPL23	P62829	Pini et al. 2020, Wang et al. 2013, Vandenbrouck et al. 2016
RPL23A	P62750	Pini et al. 2020, Vandenbrouck et al. 2016
RPL24	P83731	Pini et al. 2020, Wang et al. 2013, Vandenbrouck et al. 2016
RPL26	P61254	Pini et al. 2020, Vandenbrouck et al. 2016
RPL27	P61353	Pini et al. 2020, Wang et al., 2013, Vandenbrouck et al. 2016, Baker et al. 2013
RPL27A	P46776	Pini et al. 2020, Wang et al. 2013, Vandenbrouck et al. 2016
RPL28	P46779	Pini et al. 2020, Wang et al. 2013, Vandenbrouck et al. 2016
RPL29	P47914	Vandenbrouck et al. 2016
RPL30	P62888	Pini et al. 2020, Wang et al. 2013, Vandenbrouck et al. 2016, Amaral et al. 2014
RPL31	P62899	Pini et al. 2020, Wang et al. 2013, Vandenbrouck et al. 2016, Amaral et al. 2013
RPL32	P62910	Pini et al. 2020, Vandenbrouck et al. 2016
RPL34	P49207	Pini et al. 2020, Vandenbrouck et al. 2016
RPL35	P42766	Pini et al. 2020, Vandenbrouck et al. 2016
RPL35A	P18077	Vandenbrouck et al. 2016, Amaral et al. 2014
RPL36	Q9Y3U8	Pini et al. 2020, Wang et al. 2013, Vandenbrouck et al. 2016
RPL36A	P83881	Pini et al. 2020, Vandenbrouck et al. 2016
RPL37	P61927	not found
RPL37A	P61513	Pini et al. 2020, Vandenbrouck et al. 2016
RPL38	P63173	Wang et al. 2013, Vandenbrouck et al. 2016
RPL39	P62891	not found
RPL40	P62987	Amaral et al. 2014
RPL41	P48166	not found
RPLP0	P05388	Pini et al. 2020, Wang et al. 2013, Vandenbrouck et al. 2016, Baker et al. 2013, Amaral et al. 2013
RPLP1	P05386	Pini et al. 2020, Wang et al. 2013, Vandenbrouck et al. 2016, Baker et al. 2013
RPLP2	P05387	Pini et al. 2020, Wang et al. 2013, Vandenbrouck et al. 2016, Baker et al. 2013, Amaral et al. 2013
Cytoplasmic ribosome - 40S subunit
RPS2	P15880	Pini et al. 2020, Wang et al. 2013, Vandenbrouck et al. 2016, Amaral et al. 2013, de Mateo et al. 2011
RPS3	P23396	Pini et al. 2020, Wang et al. 2013, Vandenbrouck et al. 2016, Amaral et al. 2014
RPS4X	P62701	Wang et al. 2013, Vandenbrouck et al. 2016
RPS4Y	P22090	Pini et al. 2020, Wang et al. 2013, Vandenbrouck et al. 2016, Amaral et al. 2013, Amaral et al. 2014, de Mateo et al. 2011
RPS5	P46782	Pini et al. 2020, Wang et al. 2013, Vandenbrouck et al. 2016, Amaral et al. 2013
RPS6	P62753	Pini et al. 2020, Wang et al. 2013, Vandenbrouck et al. 2016, Baker et al. 2013, de Mateo et al. 2011
RPS7	P62081	Wang et al. 2013, Vandenbrouck et al. 2016, Amaral et al. 2014, Amaral et al. 2013, de Mateo et al. 2011
RPS8	P62241	Pini et al. 2020, Wang et al. 2013, Vandenbrouck et al. 2016, Amaral et al. 2013, de Mateo et al. 2011
RPS9	P46781	Pini et al. 2020, Vandenbrouck et al. 2016, Baker et al. 2013, Amaral et al. 2013, Amaral et al. 2014, de Mateo et al. 2011
RPSA	P08865	Pini et al. 2020, Wang et al. 2013, Vandenbrouck et al. 2016, Amaral et al. 2014
RPS10	P46783	Wang et al. 2013, Vandenbrouck et al. 2016
RPS11	P62280	Pini et al. 2020, Wang et al. 2013, Vandenbrouck et al. 2016
RPS12	P25398	Pini et al. 2020, Wang et al. 2013, Vandenbrouck et al. 2016
RPS13	P62277	Pini et al. 2020, Wang et al. 2013, Vandenbrouck et al. 2016, Baker et al. 2013
RPS14	P62263	Pini et al. 2020, Wang et al. 2013, Vandenbrouck et al. 2016, Baker et al. 2013, Amaral et al. 2013, Amaral et al. 2014
RPS15	P62841	Pini et al. 2020, Wang et al. 2013, Vandenbrouck et al. 2016
RPS15A	P62244	Pini et al. 2020, Wang et al. 2013, Vandenbrouck et al. 2016, Amaral et al. 2013, Amaral et al. 2014
RPS16	P62249	Pini et al. 2020, Wang et al. 2013, Vandenbrouck et al. 2016
RPS17	P08708	Pini et al. 2020, Wang et al. 2013, Vandenbrouck et al. 2016
RPS18	P62269	Pini et al. 2020, Wang et al. 2013, Vandenbrouck et al. 2016, Amaral et al. 2013, Amaral et al. 2014, de Mateo et al. 2011
RPS19	P39019	Pini et al. 2020, Wang et al. 2013, Vandenbrouck et al. 2016, Baker et al. 2013, Amaral et al. 2014
RPS20	P60866	Vandenbrouck et al. 2016, Amaral et al. 2014
RPS21	P63220	Vandenbrouck et al. 2016, Amaral et al. 2014
RPS23	P62266	Wang et al. 2013, Vandenbrouck et al. 2016
RPS24	P62847	Pini et al. 2020, Wang et al. 2013, Vandenbrouck et al. 2016, Baker et al. 2013, de Mateo et al. 2011
RPS25	P62851	Pini et al. 2020, Wang et al. 2013, Vandenbrouck et al. 2016, de Mateo et al. 2011
RPS26	P62854	Vandenbrouck et al. 2016
RPS27	P42677	Wang et al. 2013, Vandenbrouck et al. 2016
RPS27A	P62979	Vandenbrouck et al. 2016, Amaral et al. 2014
RPS28	P62857	Wang et al. 2013, Vandenbrouck et al. 2016, Amaral et al.2014
RPS29	P62273	not found
RPS30	P62861	Vandenbrouck et al. 2016
RPS3A	P61247	Pini et al. 2020, Wang et al. 2013, Vandenbrouck et al. 2016, de Mateo et al. 2011
Mitochondrial ribosome - 39S subunit
MRPL1	Q9BYD6	not found
MRPL2	Q5T653	not found
MRPL3	P09001	not found
MRPL4	Q9BYD3	not found
MRPL9	Q9BYD2	not found
MRPL10	Q7Z7H8	not found
MRPL11	Q9Y3B7	not found
MRPL12	P52815	not found
MRPL13	Q9BYD1	not found
MRPL14	Q6P1L8	not found
MRPL15	Q9P015	not found
MRPL16	Q9NX20	not found
MRPL17	Q9NRX2	Wang et al. 2013
MRPL18	Q9H0U6	not found
MRPL19	P49406	not found
MRPL20	Q9BYC9	not found
MRPL21	Q7Z2W9	not found
MRPL22	Q9NWU5	not found
MRPL23	Q16540	not found
MRPL24	Q96A35	not found
MRPL27	Q8IXM3	not found
MRPL28	Q13084	not found
MRPL30	Q8TCC3	not found
MRPL32	Q9BYC8	not found
MRPL33	O75394	not found
MRPL34	Q9BQ48	Baker et al. 2013
MRPL35	Q9NZE8	not found
MRPL36	Q9P0J6	not found
MRPL37	Q9BZE1	Wang et al. 2013
MRPL38	Q96DV4	Wang et al. 2013, Vandenbrouck et al. 2016
MRPL39	Q9NYK5	not found
MRPL40	Q9NQ50	not found
MRPL41	Q8IXM3	not found
MRPL42	Q9Y6G3	not found
MRPL43	Q8N983	not found
MRPL44	Q9H9J2	not found
MRPL45	Q9BRJ2	not found
MRPL46	Q9H2W6	Vandenbrouck et al. 2016
MRPL47	Q9HD33	not found
MRPL48	Q96GC5	not found
MRPL49	Q13405	not found
MRPL50	Q8N5N7	not found
MRPL51	Q4U2R6	not found
MRPL52	Q86TS9	not found
MRPL53	Q96EL3	not found
MRPL54	Q6P161	not found
MRPL55	Q7Z7F7	not found
MRPL57	Q9BQC6	not found
MRPL58	Q14197	not found
MRPL59	Q8TAE8	not found
MRPS30	Q9NP92	not found
MRPS18A	Q9NVS2	not found
Mitochondrial ribosome - 28S subunit
MRPS2	Q9Y399	not found
MRPS5	P82675	not found
MRPS6	P82932	not found
MRPS7	Q9Y2R9	Vandenbrouck et al. 2016
MRPS9	P82933	Wang et al. 2013, Vandenbrouck et al. 2016
MRPS10	P82664	not found
MRPS11	P82912	not found
MRPS12	O15235	not found
MRPS14	O60783	Vandenbrouck et al. 2016
MRPS15	P82914	not found
MRPS16	Q9Y3D3	not found
MRPS17	Q9Y2R5	Vandenbrouck et al. 2016
MRPS18B	Q9Y676	not found
MRPS18C	Q9Y3D5	not found
MRPS21	P82921	not found
MRPS22	P82650	Vandenbrouck et al. 2016
MRPS23	Q9Y3D9	Wang et al. 2013, Vandenbrouck et al. 2016
MRPS24	Q96EL2	not found
MRPS25	P82663	Wang et al. 2013, Vandenbrouck et al. 2016
MRPS26	Q9BYN8	Wang et al. 2013
MRPS27	Q92552	Vandenbrouck et al. 2016, Baker et al. 2013
MRPS28	Q9Y2Q9	not found
MRPS29	P51398	Vandenbrouck et al. 2016
MRPS31	Q92665	not found
MRPS33	Q9Y291	not found
MRPS34	P82930	Wang et al. 2013, Vandenbrouck et al. 2016
MRPS35	P82673	Wang et al. 2013, Vandenbrouck et al. 2016
MRPS37	Q9Y2R5	not found
MRPS38	Q9NWT8	not found
MRPS39	Q96EY7	not found
References
Amaral, A., Lourenço, B., Marques, M., and Ramalho-Santos, J. (2013). Mitochondria functionality and sperm quality. Reprod. Camb. Engl. 146 (5), R163–R174. doi:10.1530/REP-13-0178
Amaral, A., Paiva, C., Attardo Parrinello, C., Estanyol, J. M., Ballescà, J. L., Ramalho-Santos, J., et al. (2014). Identification of proteins involved in human sperm motility using high-throughput differential proteomics. J. Proteome Res. 13 (12), 5670–5684. doi:10.1021/pr500652y
Baker, M. A., Naumovski, N., Hetherington, L., Weinberg, A., Velkov, T., and Aitken, R. J. (2013). Head and flagella subcompartmental proteomic analysis of human spermatozoa. Proteomics 13 (1), 61–74. doi:10.1002/pmic.201200350
de Mateo, S., Castillo, J., Estanyol, J. M., Ballescà, J. L., and Oliva, R. (2011). Proteomic characterization of the human sperm nucleus. Proteomics 11 (13), 2714–2726. doi:10.1002/pmic.201000799
Pini, T., Parks, J., Russ, J., Dzieciatkowska, M., Hansen, K. C., Schoolcraft, W. B., et al. (2020). Obesity significantly alters the human sperm proteome, with potential implications for fertility. J. Assist. Reprod. Genet. 37 (4), 777–787. doi:10.1007/s10815-020-01707-8
Vandenbrouck, Y., Lane, L., Carapito, C., Duek, P., Rondel, K., Bruley, C., et al. (2016). Looking for missing proteins in the proteome of human spermatozoa: An update. J. Proteome Res. 15 (11), 3998–4019. doi:10.1021/acs.jproteome. 6b00400
Wang, G., Guo, Y., Zhou, T., Shi, X., Yu, J., Yang, Y., et al. (2013). In-depth proteomic analysis of the human sperm reveals complex protein compositions. J. Proteomics 79, 114–122. doi:10.1016/j.jprot.2012.12.008
