# Supplementary material for: The ribosome inhibitor chloramphenicol induces motility deficits in human spermatozoa: A proteomic approach identifies potentially involved proteins
Source: Front Cell Dev Biol. 2022 Sep 2;10:965076. doi: 10.3389/fcell.2022.965076 (PMC9478589; doi:10.3389/fcell.2022.965076)
Supplement: Supplementary file 4 [file Table7.xlsx]

## Sheet: CHX conditions
Table S7a. Fold change for each protein identified in CHX conditions
UniprotKB Accession number	Number of peptides*	Description	CHX 1mg/ml Donor 1	CHX 1mg/ml Donor 2	CHX 1mg/ml Donor 4	CHX 1mg/ml Donor 6	CHX 1mg/ml Donor 8	CHX 1mg/ml Donor 7	Mean fold change	p-value	CHX 2mg/ml Donor 4	CHX 2mg/ml Donor 8	CHX 2mg/ml Donor 7	Mean fold change	p-value
sp|P60174|TPIS_HUMAN	20	Triosephosphate isomerase OS=Homo sapiens OX=9606 GN=TPI1 PE=1 SV=3	0.971293	0.984409	1.09985	1.08677	1.0227	1.01735	1.0304	0.217959	1.03847	1.0248	1.0663	1.04319	0.100357
sp|Q5CZC0|FSIP2_HUMAN	20	Fibrous sheath-interacting protein 2 OS=Homo sapiens OX=9606 GN=FSIP2 PE=2 SV=4	1.03056	0.99555	0.976029	1.04132	1.13958	0.927565	1.01843	0.543181	0.960503	1.10074	1.0914	1.05088	0.411375
sp|Q5VU65|P210L_HUMAN	20	Nuclear pore membrane glycoprotein 210-like OS=Homo sapiens OX=9606 GN=NUP210L PE=2 SV=1	1.25613	0.961933	0.774058	0.930476	1.20948	1.03548	1.02793	0.771645	0.702672	1.46928	0.821638	0.997865	0.943407
sp|Q96M29|TEKT5_HUMAN	20	Tektin-5 OS=Homo sapiens OX=9606 GN=TEKT5 PE=1 SV=1	1.06468	1.03068	1.13589	0.928736	1.08952	0.998722	1.04137	0.199032	1.07806	1.15059	1.05973	1.09613	0,25†
tr|A0A024QZK7|A0A024QZK7_HUMAN	20	Hexokinase 1, isoform CRA_c OS=Homo sapiens OX=9606 GN=HK1 PE=3 SV=1	1.05369	0.982367	0.794278	0.996391	1.02687	0.947121	0.966786	0.386127	0.732875	1.05705	1.03372	0.941216	>0,999999†
tr|A0A075B6F3|A0A075B6F3_HUMAN	20	Dynein heavy chain 8, axonemal OS=Homo sapiens OX=9606 GN=DNAH8 PE=1 SV=2	1.24523	0.829552	0.919764	1.10559	0.941715	0.929922	0.995296	0.797257	0.917579	1.16585	1.01558	1.033	0.725281
tr|A0A140VJD6|A0A140VJD6_HUMAN	20	Acrosin binding protein OS=Homo sapiens OX=9606 GN=ACRBP PE=2 SV=1	1.02023	0.901358	1.04917	0.995744	1.15122	1.00242	1.02002	0.813266	1.00831	1.11895	1.09941	1.07556	0.152359
tr|A0A140VJJ4|A0A140VJJ4_HUMAN	20	Family with sequence similarity 71, member B OS=Homo sapiens OX=9606 GN=FAM71B PE=2 SV=1	1.11435	0.942964	0.838611	0.950411	0.992266	0.876288	0.952481	0.343342	0.805984	0.944182	0.890536	0.880234	0.150494
tr|A0A218MIY9|A0A218MIY9_HUMAN	20	Testis-specific 10 protein transcript variant 1 OS=Homo sapiens OX=9606 GN=TSGA10 PE=2 SV=1	1.05499	1.0032	1.12011	1.04448	1.06821	0.929062	1.03668	0.24146	1.07556	1.08908	0.990601	1.05174	0.242486
tr|B4DVJ0|B4DVJ0_HUMAN	20	Glucose-6-phosphate isomerase OS=Homo sapiens OX=9606 PE=2 SV=1	1.11876	0.97287	1.14487	0.930645	1.046	1.00258	1.03595	0.338859	1.07868	1.14806	0.926586	1.05111	0.458386
tr|H0YFD6|H0YFD6_HUMAN	20	Trifunctional enzyme subunit alpha, mitochondrial OS=Homo sapiens OX=9606 GN=HADHA PE=1 SV=2	0.931673	0.972929	1.07522	1.01861	1.1716	1.02623	1.03271	0.467494	1.07615	1.16983	1.06339	1.10312	0.070677
tr|J3QSU1|J3QSU1_HUMAN	20	Leucine-rich repeat-containing protein 37B OS=Homo sapiens OX=9606 GN=LRRC37B PE=1 SV=1	1.04034	1.05567	0.924985	0.845157	1.20975	0.983926	1.00997	0.955346	0.898702	1.04549	1.08006	1.00809	0.955951
tr|V9HW26|V9HW26_HUMAN	20	ATP synthase subunit alpha OS=Homo sapiens OX=9606 GN=HEL-S-123m PE=2 SV=1	0.980283	1.05041	1.22259	1.03747	0.963565	0.953147	1.03458	0.445025	1.19903	1.00055	0.963512	1.05437	0.552477
tr|V9HW31|V9HW31_HUMAN	20	ATP synthase subunit beta OS=Homo sapiens OX=9606 GN=HEL-S-271 PE=2 SV=1	0.972456	1.01241	1.07883	0.950298	1.06656	1.02449	1.01751	0.465573	0.993638	1.07537	1.07895	1.04932	0.228321
tr|V9HW80|V9HW80_HUMAN	20	Epididymis luminal protein 220 OS=Homo sapiens OX=9606 GN=HEL-S-70 PE=2 SV=1	1.06573	1.04861	1.1044	1.08761	1.07259	1.00213	1.06351	0.006102	1.1157	1.10396	1.04294	1.08753	0.075296
sp|A0A1B0GUW6|SPEM3_HUMAN	19	Uncharacterized protein SPEM3 OS=Homo sapiens OX=9606 GN=SPEM3 PE=3 SV=1	1.08257	1.04384	0.90432	0.979215	0.99784	1.30102	1.05147	0.388755	0.895724	0.999249	0.860731	0.918568	0.195501
sp|P00738|HPT_HUMAN	19	Haptoglobin OS=Homo sapiens OX=9606 GN=HP PE=1 SV=1	0.825017	1.01215	0.599635	0.955376	0.653483	1.10428	0.858323	0.1441	0.664556	0.575775	0.730199	0.656843	0.019027
sp|P02790|HEMO_HUMAN	19	Hemopexin OS=Homo sapiens OX=9606 GN=HPX PE=1 SV=2	0.828774	0.924904	0.582084	0.988641	0.734184	1.27385	0.888739	0.246439	0.711677	0.612177	0.803414	0.709089	0.037621
sp|P10323|ACRO_HUMAN	19	Acrosin OS=Homo sapiens OX=9606 GN=ACR PE=2 SV=4	1.02295	0.944387	1.03333	0.945366	1.14897	0.964211	1.00987	0.998716	0.940308	1.12791	1.08877	1.05233	0.454129
sp|Q9H0B3|IQCN_HUMAN	19	IQ domain-containing protein N OS=Homo sapiens OX=9606 GN=IQCN PE=1 SV=1	1.04848	1.14344	0.90864	0.990059	1.06831	0.901668	1.0101	0.931064	0.904129	1.03518	0.990339	0.976548	0.554119
tr|A0A024R4F1|A0A024R4F1_HUMAN	19	Enolase 1, (Alpha), isoform CRA_a OS=Homo sapiens OX=9606 GN=ENO1 PE=2 SV=1	0.966737	0.987288	1.11464	1.0399	1.05576	0.997909	1.02704	0.262937	1.00787	1.08126	1.08431	1.05781	0.148926
tr|A0A024R6B5|A0A024R6B5_HUMAN	19	Heat shock 70kDa protein 2, isoform CRA_a OS=Homo sapiens OX=9606 GN=HSPA2 PE=3 SV=1	0.996484	1.04346	1.09484	0.975794	1.08145	1.00422	1.03271	0.204923	1.05338	1.14413	1.10712	1.10154	0.042649
tr|A0A384MEB7|A0A384MEB7_HUMAN	19	Epididymis secretory sperm binding protein OS=Homo sapiens OX=9606 GN=TEKT4 PE=2 SV=1	1.01228	0.969676	1.05391	0.851883	1.0614	1.03113	0.996713	0.876623	0.992551	1.09995	1.01512	1.03587	0.398023
tr|A2A274|A2A274_HUMAN	19	Aconitate hydratase, mitochondrial OS=Homo sapiens OX=9606 GN=ACO2 PE=1 SV=1	0.9721	1.00252	1.09816	0.942588	1.10656	0.991479	1.0189	0.52288	1.00991	1.05561	1.05155	1.03902	0.100296
tr|B3GQS7|B3GQS7_HUMAN	19	Mitochondrial heat shock 60kD protein 1 variant 1 OS=Homo sapiens OX=9606 GN=HSPD1 PE=2 SV=1	0.968193	0.944394	1.11191	0.969994	1.06885	1.01124	1.01243	0.767158	1.00374	1.05106	1.03726	1.03069	0.157898
tr|B4DWX1|B4DWX1_HUMAN	19	cDNA FLJ56800 OS=Homo sapiens OX=9606 PE=2 SV=1	1.04794	1.14404	1.0623	1.02354	1.06402	0.953234	1.04918	0.128583	1.08808	0.972344	1.31322	1.12455	0.331146
tr|C9JG08|C9JG08_HUMAN	19	Uncharacterized protein C2orf16 OS=Homo sapiens OX=9606 GN=C2orf16 PE=1 SV=2	0.923741	1.02445	0.91609	0.90798	1.03221	0.93325	0.956287	0.092836	0.927079	1.00814	0.969783	0.968334	0.313843
tr|Q8WX35|Q8WX35_HUMAN	19	Calicin, isoform CRA_a OS=Homo sapiens OX=9606 GN=CCIN PE=2 SV=1	1.08126	0.960201	1.04636	1.00635	1.12628	0.943029	1.02725	0.455106	0.967039	0.993848	0.938815	0.966567	0.184207
tr|V9HVY3|V9HVY3_HUMAN	19	Protein disulfide-isomerase OS=Homo sapiens OX=9606 GN=HEL-S-269 PE=2 SV=1	1.06401	0.868458	1.76152	1.00641	1.13758	0.997812	1.1393	0.346283	1.7307	1.15379	1.08655	1.32368	0.25882
tr|V9HW96|V9HW96_HUMAN	19	Chaperonin containing TCP1, subunit 2 (Beta), isoform CRA_b OS=Homo sapiens OX=9606 GN=HEL-S-100n PE=2 SV=1	0.917829	0.967287	1.08413	1.00901	1.10872	1.04337	1.02172	0.525969	1.02661	1.10251	1.07161	1.06691	0,25†
tr|V9HWB4|V9HWB4_HUMAN	19	Epididymis secretory sperm binding protein Li 89n OS=Homo sapiens OX=9606 GN=HEL-S-89n PE=2 SV=1	0.969384	1.00974	1.0562	0.975087	1.07905	1.06085	1.02505	0.259047	1.04228	1.11777	1.20561	1.12189	0.062541
tr|V9HWD8|V9HWD8_HUMAN	19	Epididymis secretory sperm binding protein Li 163pA OS=Homo sapiens OX=9606 GN=HEL-S-163pA PE=2 SV=1	0.598826	0.929022	0.617561	0.935857	0.721367	1.25339	0.842671	0.1495	0.725436	0.576438	0.768979	0.690285	0.045432
tr|V9HWP2|V9HWP2_HUMAN	19	Epididymis luminal protein 35 OS=Homo sapiens OX=9606 GN=HEL-S-125m PE=2 SV=1	1.04421	0.973871	1.1995	0.902545	1.10087	1.08217	1.05053	0,3125†	1.0623	1.13812	1.08731	1.09591	0.05285
sp|P43652|AFAM_HUMAN	18	Afamin OS=Homo sapiens OX=9606 GN=AFM PE=1 SV=1	0.803059	1.01962	0.678245	1.03378	0.797527	1.20515	0.922898	0.302752	0.873389	0.708839	0.798684	0.793638	0.059739
sp|Q14990|ODFP1_HUMAN	18	Outer dense fiber protein 1 OS=Homo sapiens OX=9606 GN=ODF1 PE=1 SV=2	1.00424	1.0175	1.08514	1.0275	1.15462	0.953737	1.04046	0.198834	0.999109	1.16693	1.13726	1.1011	0.206855
sp|Q9UFH2|DYH17_HUMAN	18	Dynein heavy chain 17, axonemal OS=Homo sapiens OX=9606 GN=DNAH17 PE=1 SV=3	1.17969	1.11664	0.812064	0.814072	0.951049	0.93532	0.96814	0.573375	0.77388	1.12403	0.96809	0.955332	0,75†
sp|Q9UIF3|TEKT2_HUMAN	18	Tektin-2 OS=Homo sapiens OX=9606 GN=TEKT2 PE=1 SV=1	1.04348	0.981228	1.1207	0.970855	1.07967	1.0297	1.0376	0.175775	1.05876	1.0963	1.08112	1.07873	0.011397
tr|A0A0K0K1K1|A0A0K0K1K1_HUMAN	18	Glyceraldehyde-3-phosphate dehydrogenase OS=Homo sapiens OX=9606 GN=HEL-S-278 PE=2 SV=1	0.951354	1.0389	1.11155	1.0278	1.10579	0.977706	1.03552	0.230705	1.03121	1.08567	1.11846	1.07845	0.061039
tr|A0A140VJR3|A0A140VJR3_HUMAN	18	Phosphoglycerate kinase OS=Homo sapiens OX=9606 PE=2 SV=1	0.993036	0.940505	1.08222	1.03796	1.0779	1.10883	1.04007	0.191131	0.990908	1.09401	1.03241	1.03911	0.313037
tr|A0A2R8YDT1|A0A2R8YDT1_HUMAN	18	Glutamine synthetase OS=Homo sapiens OX=9606 GN=GLUL PE=1 SV=1	1.00175	0.970148	1.09943	0.963864	1.14222	0.987588	1.0275	0.432153	1.03996	1.15632	1.06662	1.08763	0.198685
tr|A0A384MQY7|A0A384MQY7_HUMAN	18	A kinase (PRKA) anchor protein 4, isoform CRA_c OS=Homo sapiens OX=9606 GN=AKAP4 PE=2 SV=1	0.972987	1.03735	1.01857	0.955239	1.07379	0.982932	1.00681	0.676186	0.952741	1.1451	1.13389	1.07724	0.370479
tr|A0A384P5T6|A0A384P5T6_HUMAN	18	Epididymis secretory sperm binding protein OS=Homo sapiens OX=9606 PE=2 SV=1	1.00807	0.987228	0.987191	0.970479	1.12782	1.07204	1.02547	0,84375†	1.05153	1.10873	1.073	1.07775	0.038374
tr|V9HW38|V9HW38_HUMAN	18	Epididymis secretory protein Li 106 OS=Homo sapiens OX=9606 GN=HEL-S-106 PE=2 SV=1	0.995366	1.04088	1.00432	0.901873	1.04068	0.909557	0.982113	0.455327	0.973707	1.13574	1.0148	1.04141	0.475405
sp|P13645|K1C10_HUMAN	17	Keratin, type I cytoskeletal 10 OS=Homo sapiens OX=9606 GN=KRT10 PE=1 SV=6	1.84701	2.49033	0.639764	3.00095	2.03275	1.66314	1.94566	0.050047	1.59256	2.40152	1.26064	1.75157	0.165187
sp|P50991|TCPD_HUMAN	17	T-complex protein 1 subunit delta OS=Homo sapiens OX=9606 GN=CCT4 PE=1 SV=4	1.03081	1.03759	1.04954	0.922615	1.05749	1.06186	1.02665	0.313613	0.999297	1.06328	1.04457	1.03571	0.194012
sp|P55084|ECHB_HUMAN	17	Trifunctional enzyme subunit beta, mitochondrial OS=Homo sapiens OX=9606 GN=HADHB PE=1 SV=3	1.0381	0.970536	1.15491	0.918795	1.10271	0.984962	1.02834	0.51816	1.0941	1.05579	1.06246	1.07078	0.014842
sp|Q9C099|LRCC1_HUMAN	17	Leucine-rich repeat and coiled-coil domain-containing protein 1 OS=Homo sapiens OX=9606 GN=LRRCC1 PE=1 SV=2	1.24696	0.917255	1.11928	1.25477	0.911301	0.967032	1.06943	0.459239	1.05442	1.08508	0.985774	1.04176	0.26035
tr|A0A024R9D7|A0A024R9D7_HUMAN	17	2,4-dienoyl CoA reductase 1, mitochondrial, isoform CRA_b OS=Homo sapiens OX=9606 GN=DECR1 PE=4 SV=1	0.989441	1.07474	1.09361	0.921656	1.08039	0.9757	1.02259	0.45942	1.04716	1.06722	1.12549	1.07996	0.067505
tr|A0A0A0MR02|A0A0A0MR02_HUMAN	17	Voltage-dependent anion-selective channel protein 2 (Fragment) OS=Homo sapiens OX=9606 GN=VDAC2 PE=1 SV=1	1.00812	0.94984	0.948229	0.981504	1.10143	1.02205	1.00186	0.94463	0.941244	1.04918	1.07431	1.02158	0.633438
tr|B2RCA2|B2RCA2_HUMAN	17	cDNA, FLJ95932, Homo sapiens polyamine modulated factor 1 binding protein 1(PMFBP1), mRNA OS=Homo sapiens OX=9606 PE=2 SV=1	1.09011	1.04575	1.10158	1.01668	0.875754	1.0018	1.02194	0.454888	1.05937	0.930385	1.01148	1.00041	0.930346
tr|B7Z8Q2|B7Z8Q2_HUMAN	17	cDNA FLJ55606, highly similar to Alpha-2-HS-glycoprotein OS=Homo sapiens OX=9606 PE=2 SV=1	0.65793	1.07352	0.662545	0.892164	0.722756	1.13812	0.85784	0.117315	0.657148	0.614161	0.723038	0.664782	0.014625
tr|G9BCY8|G9BCY8_HUMAN	17	L-lactate dehydrogenase OS=Homo sapiens OX=9606 GN=LDHC PE=2 SV=1	1.14382	0.98072	1.20619	1.10444	1.01387	0.914969	1.06067	0.313208	1.08927	1.22208	1.01557	1.10897	0.214469
tr|Q53HU0|Q53HU0_HUMAN	17	Chaperonin containing TCP1, subunit 8 (Theta) variant (Fragment) OS=Homo sapiens OX=9606 PE=2 SV=1	1.03621	1.0151	1.06355	0.984809	1.35703	0.812532	1.04487	0.713656	1.05427	1.1077	0.822505	0.994827	0.857981
tr|Q59H77|Q59H77_HUMAN	17	T-complex protein 1 subunit gamma (Fragment) OS=Homo sapiens OX=9606 PE=2 SV=1	1.14983	0.980266	0.831934	1.08346	1.17918	1.02923	1.04232	0.384572	0.800804	1.10588	1.0727	0.993127	0.938958
tr|Q75MT9|Q75MT9_HUMAN	17	Malate dehydrogenase (Fragment) OS=Homo sapiens OX=9606 GN=MDH2 PE=3 SV=1	0.960774	0.981194	1.10955	0.967252	1.06281	0.9744	1.00933	0.834593	1.06655	1.0655	0.995216	1.04242	0.215995
sp|P35527|K1C9_HUMAN	16	Keratin, type I cytoskeletal 9 OS=Homo sapiens OX=9606 GN=KRT9 PE=1 SV=3	0.809473	5.86745	0.0230731	3.65304	0.950509	3.09076	2.39905	0,84375†	1.47124	1.57966	3.94269	2.3312	0,25†
sp|Q6UW49|SPESP_HUMAN	16	Sperm equatorial segment protein 1 OS=Homo sapiens OX=9606 GN=SPESP1 PE=1 SV=2	1.0207	0.979334	1.05789	0.992828	1.14852	0.926477	1.02096	0.647771	1.06797	1.07577	1.07304	1.07226	0.00405
sp|Q8IYX7|SAXO1_HUMAN	16	Stabilizer of axonemal microtubules 1 OS=Homo sapiens OX=9606 GN=SAXO1 PE=1 SV=2	1.22805	0.949347	1.32111	0.973949	1.11108	0.929315	1.08548	0.277888	1.04899	1.05648	1.05743	1.0543	0.002753
tr|A0A172Q397|A0A172Q397_HUMAN	16	Sperm protein 17 (Fragment) OS=Homo sapiens OX=9606 PE=2 SV=1	0.993933	1.04158	1.06291	1.00138	1.12965	1.07698	1.05107	0.063291	1.03366	1.0623	1.08188	1.05928	0.02399
tr|Q53HV2|Q53HV2_HUMAN	16	T-complex protein 1 subunit eta (Fragment) OS=Homo sapiens OX=9606 PE=2 SV=1	0.995837	1.03135	1.07542	0.910318	1.10437	1.00112	1.01974	0.631465	1.01196	1.08008	1.0801	1.05738	0.139911
sp|Q01813|PFKAP_HUMAN	15	ATP-dependent 6-phosphofructokinase, platelet type OS=Homo sapiens OX=9606 GN=PFKP PE=1 SV=2	1.05952	0.96645	1.11486	0.950762	1.06478	1.03924	1.0326	0.235942	1.00557	1.11906	1.10676	1.07713	0.199417
sp|Q9BS86|ZPBP1_HUMAN	15	Zona pellucida-binding protein 1 OS=Homo sapiens OX=9606 GN=ZPBP PE=2 SV=1	1.05938	0.971157	1.88117	0.981447	1.08528	0.556123	1.08909	0.897777	1.62915	1.11423	0.650029	1.13114	0.951451
sp|Q9HBV2|SACA1_HUMAN	15	Sperm acrosome membrane-associated protein 1 OS=Homo sapiens OX=9606 GN=SPACA1 PE=1 SV=1	1.0505	0.985294	0.873733	0.919046	1.03104	0.926762	0.964396	0.239948	0.829884	1.10236	1.05646	0.996235	0.996188
tr|A0A140VJX1|A0A140VJX1_HUMAN	15	Testicular tissue protein Li 198 OS=Homo sapiens OX=9606 PE=2 SV=1	1.07096	0.977466	1.08658	0.954072	1.00051	0.910646	1.00004	0.860513	1.02941	0.994743	1.01071	1.01162	0.335743
tr|A8K9T3|A8K9T3_HUMAN	15	cDNA FLJ76467, highly similar to Homo sapiens acyl-CoA synthetase long-chain family member 1 (ACSL1), mRNA OS=Homo sapiens OX=9606 PE=2 SV=1	1.10611	0.960878	1.02944	0.93282	1.06777	0.961259	1.00971	0.883126	0.666358	1.13254	1.05428	0.951057	0.627946
tr|B4DWA6|B4DWA6_HUMAN	15	F-actin-capping protein subunit beta OS=Homo sapiens OX=9606 PE=2 SV=1	1.24421	0.832325	1.14697	1.05643	1.24713	0.822087	1.05819	0.595136	0.885839	1.28536	0.872149	1.01445	0.8041
tr|Q86YI5|Q86YI5_HUMAN	15	Acetyltransferase component of pyruvate dehydrogenase complex OS=Homo sapiens OX=9606 GN=DLAT PE=2 SV=1	0.946719	1.10138	1.0209	0.984716	1.07396	1.05339	1.03018	0.226591	0.981982	1.07031	1.10694	1.05307	0.289787
sp|P02768|ALBU_HUMAN	14	Serum albumin OS=Homo sapiens OX=9606 GN=ALB PE=1 SV=2	1.10348	1.06277	1.80473	1.26768	0.624635	0.949473	1.13546	0.582059	1.81001	0.722154	0.748699	1.09362	0.981606
sp|P26436|ASPX_HUMAN	14	Acrosomal protein SP-10 OS=Homo sapiens OX=9606 GN=ACRV1 PE=1 SV=2	1.17544	0.961967	1.03246	0.901906	1.12538	0.903283	1.01674	0.860668	0.993656	1.00977	1.02684	1.01009	0.392048
sp|P35908|K22E_HUMAN	14	Keratin, type II cytoskeletal 2 epidermal OS=Homo sapiens OX=9606 GN=KRT2 PE=1 SV=2	1.47959	2.47901	0.21235	2.17734	1.53752	1.45338	1.55653	0,4375†	1.17678	1.39142	1.69259	1.42026	0,25†
sp|Q5JRX3|PREP_HUMAN	14	Presequence protease, mitochondrial OS=Homo sapiens OX=9606 GN=PITRM1 PE=1 SV=3	0.801669	0.747972	1.21778	0.680376	0.903121	1.20094	0.925309	0.452753	1.54985	0.808226	1.19002	1.1827	0.46562
sp|Q8NCR6|SMRP1_HUMAN	14	Spermatid-specific manchette-related protein 1 OS=Homo sapiens OX=9606 GN=SMRP1 PE=1 SV=2	1.07853	0.938359	1.1113	0.858637	1.18947	0.912302	1.01477	0.766962	1.06464	1.1548	1.08251	1.10065	0.090617
sp|Q9Y230|RUVB2_HUMAN	14	RuvB-like 2 OS=Homo sapiens OX=9606 GN=RUVBL2 PE=1 SV=3	1.08515	0.997608	1.02239	0.900834	1.09141	1.03432	1.02195	0.463995	0.979152	1.09201	1.05658	1.04258	0.318861
tr|A0A024R6W0|A0A024R6W0_HUMAN	14	Aspartate aminotransferase OS=Homo sapiens OX=9606 GN=GOT2 PE=4 SV=1	1.02922	0.998043	1.00872	0.970017	1.02507	0.97234	1.00057	0.91921	1.04214	1.02068	1.05219	1.03834	0.060901
tr|A0A024R713|A0A024R713_HUMAN	14	Dihydrolipoyl dehydrogenase OS=Homo sapiens OX=9606 GN=DLD PE=2 SV=1	0.876632	0.962649	1.07962	0.984404	1.03084	1.03832	0.995412	0.882175	0.959236	0.993009	1.0682	1.00681	0.799925
tr|A0A140VK13|A0A140VK13_HUMAN	14	Testicular secretory protein Li 13 OS=Homo sapiens OX=9606 PE=2 SV=1	1.13588	1.1291	0.941777	0.898041	0.94498	1.06714	1.01949	0,5625†	0.930692	1.07486	1.15607	1.05387	0.515249
tr|A0A140VK69|A0A140VK69_HUMAN	14	Aspartate aminotransferase OS=Homo sapiens OX=9606 PE=2 SV=1	1.03137	0.968656	0.969268	0.814747	1.05011	1.06209	0.982706	0.66079	1.00321	1.08607	1.07937	1.05622	0.174485
tr|A0A384N6H1|A0A384N6H1_HUMAN	14	Epididymis secretory sperm binding protein OS=Homo sapiens OX=9606 PE=2 SV=1	0.992325	0.975499	0.813734	0.915658	1.12812	1.04309	0.978071	0.59498	0.941788	0.992614	0.94934	0.961247	0.123748
tr|A8KAH7|A8KAH7_HUMAN	14	cDNA FLJ75444, highly similar to Homo sapiens protein kinase, cAMP-dependent, regulatory, type II, alpha (PRKAR2A), mRNA OS=Homo sapiens OX=9606 PE=2 SV=1	0.861578	1.10699	1.01339	0.60091	0.661146	1.51092	0.959156	0.611018	0.715603	1.0997	1.57106	1.12879	0.785166
tr|E9PDF2|E9PDF2_HUMAN	14	2-oxoglutarate dehydrogenase, mitochondrial OS=Homo sapiens OX=9606 GN=OGDH PE=1 SV=1	0.995879	1.00095	0.962768	0.877271	1.06571	1.10762	1.0017	0.976433	0.943488	1.02053	1.176	1.04667	0.552419
tr|V9HVZ4|V9HVZ4_HUMAN	14	Glyceraldehyde-3-phosphate dehydrogenase OS=Homo sapiens OX=9606 GN=HEL-S-162eP PE=2 SV=1	0.937288	0.966088	1.07784	1.00005	1.03596	1.00821	1.00424	0.850426	0.996553	1.05345	1.03452	1.02817	0.23392
tr|V9HWD4|V9HWD4_HUMAN	14	Epididymis luminal protein 159 OS=Homo sapiens OX=9606 GN=HEL159 PE=2 SV=1	0.99828	0.971486	1.00278	0.972402	1.09987	0.970704	1.00259	0.893977	0.935215	1.10336	1.04909	1.02922	0.64307
sp|P17987|TCPA_HUMAN	13	T-complex protein 1 subunit alpha OS=Homo sapiens OX=9606 GN=TCP1 PE=1 SV=1	0.921176	0.930616	1.42058	1.11719	1.30509	0.880061	1.09578	0.442619	1.42291	1.03748	1.10335	1.18791	0.168167
sp|Q8IYK2|CC105_HUMAN	13	Coiled-coil domain-containing protein 105 OS=Homo sapiens OX=9606 GN=CCDC105 PE=2 SV=3	1.12433	0.968513	1.16564	0.811024	1.16931	1.00171	1.04009	0.42528	1.12486	1.11373	1.04401	1.0942	0.083345
tr|A0A024R573|A0A024R573_HUMAN	13	Asparaginase like 1, isoform CRA_a OS=Homo sapiens OX=9606 GN=ASRGL1 PE=2 SV=1	1.06812	0.982796	1.09143	0.97057	1.1038	0.940538	1.02621	0.430753	1.06292	1.10282	1.00575	1.05716	0.167932
tr|A0A024R758|A0A024R758_HUMAN	13	Uncharacterized protein OS=Homo sapiens OX=9606 GN=NAG6 PE=4 SV=1	0.88551	0.910377	1.04481	1.03495	1.1043	1.20473	1.03078	0.606283	0.96398	1.0617	1.20902	1.07823	0.387709
tr|A0A0S2Z4C3|A0A0S2Z4C3_HUMAN	13	Epididymis secretory sperm binding protein (Fragment) OS=Homo sapiens OX=9606 GN=FH PE=2 SV=1	0.986217	0.981857	1.07859	0.94493	1.08275	1.00569	1.01334	0.623371	1.03522	1.14603	1.00637	1.06254	0.273887
tr|A0A1U9X7X9|A0A1U9X7X9_HUMAN	13	HSPA1L OS=Homo sapiens OX=9606 PE=3 SV=1	1.00701	0.963673	1.04449	0.937088	1.1309	1.03454	1.01962	0.561722	1.02801	1.11322	1.12845	1.08989	0.097292
tr|B5BUB1|B5BUB1_HUMAN	13	RuvB-like helicase (Fragment) OS=Homo sapiens OX=9606 GN=RUVBL1 PE=2 SV=1	1.00538	0.991519	1.06824	1.04943	1.04565	1.01742	1.02961	0.054476	1.0197	1.07489	1.01646	1.03702	0.200487
tr|D9IWP9|D9IWP9_HUMAN	13	Beta-2-glycoprotein I (Fragment) OS=Homo sapiens OX=9606 PE=2 SV=1	1.20892	1.2326	0.572323	0.891094	0.784324	1.1398	0.97151	0,84375†	0.62337	0.635309	0.794573	0.684417	0,25†
tr|E7EQ64|E7EQ64_HUMAN	13	Trypsin-1 OS=Homo sapiens OX=9606 GN=PRSS1 PE=1 SV=1	1.78456	1.17442	1.04121	1.13278	0.869235	1.62054	1.27046	0.156755	1.08832	0.479322	1.74378	1.10381	0.782472
tr|H0Y7A7|H0Y7A7_HUMAN	13	Calmodulin-2 (Fragment) OS=Homo sapiens OX=9606 GN=CALM2 PE=1 SV=1	0.961664	0.889157	1.12325	1.0081	1.12967	0.945606	1.00958	0.848555	1.05387	1.0314	1.13378	1.07302	0.130479
tr|K9JA46|K9JA46_HUMAN	13	Epididymis luminal secretory protein 52 OS=Homo sapiens OX=9606 GN=EL52 PE=2 SV=1	0.989354	0.966985	1.04533	0.904369	1.0554	1.06324	1.00411	0.983103	1.00375	1.122	1.08023	1.06866	0.207082
tr|V9HW37|V9HW37_HUMAN	13	T-complex protein 1 subunit epsilon OS=Homo sapiens OX=9606 GN=HEL-S-69 PE=2 SV=1	1.16726	1.0323	0.970591	0.796115	0.834487	1.04406	0.974135	0.49088	0.963586	0.831433	1.06641	0.953811	0.6069
sp|P29803|ODPAT_HUMAN	12	Pyruvate dehydrogenase E1 component subunit alpha, testis-specific form, mitochondrial OS=Homo sapiens OX=9606 GN=PDHA2 PE=1 SV=1	1.0177	0.972827	1.0575	0.958467	1.11133	0.973166	1.01517	0.533389	1.04833	1.15104	1.003	1.06746	0,25†
sp|P35663|CYLC1_HUMAN	12	Cylicin-1 OS=Homo sapiens OX=9606 GN=CYLC1 PE=2 SV=2	1.02186	1.06082	0.981724	0.979821	1.13395	0.935274	1.01891	0.596409	0.977635	1.09025	0.996627	1.0215	0.686419
sp|P49189|AL9A1_HUMAN	12	4-trimethylaminobutyraldehyde dehydrogenase OS=Homo sapiens OX=9606 GN=ALDH9A1 PE=1 SV=3	1.06595	1.05719	1.1726	1.07803	1.10713	1.0378	1.08645	0.002959	1.11874	1.08657	1.08098	1.09543	0.004963
sp|Q13733|AT1A4_HUMAN	12	Sodium/potassium-transporting ATPase subunit alpha-4 OS=Homo sapiens OX=9606 GN=ATP1A4 PE=1 SV=3	0.945814	0.743606	0.886404	0.717837	1.20986	0.974687	0.913035	0.236618	0.899948	0.964379	1.04133	0.968553	0,75†
sp|Q6BCY4|NB5R2_HUMAN	12	NADH-cytochrome b5 reductase 2 OS=Homo sapiens OX=9606 GN=CYB5R2 PE=1 SV=1	1.08552	0.885423	1.03357	0.977653	1.08386	1.05413	1.02003	0.610766	1.0617	1.06472	1.02653	1.05098	0.044815
sp|Q6ZU69|F205A_HUMAN	12	Protein FAM205A OS=Homo sapiens OX=9606 GN=FAM205A PE=2 SV=4	1.02736	1.01254	1.02468	1.01318	1.07289	0.947091	1.01629	0.564346	0.985201	1.05493	1.02857	1.0229	0.368431
sp|Q96A08|H2B1A_HUMAN	12	Histone H2B type 1-A OS=Homo sapiens OX=9606 GN=HIST1H2BA PE=1 SV=3	1.02687	0.808606	0.674781	0.976857	1.47129	1.00046	0.993145	0.607366	0.812767	1.32314	1.20037	1.11209	0.581855
sp|Q96RQ9|OXLA_HUMAN	12	L-amino-acid oxidase OS=Homo sapiens OX=9606 GN=IL4I1 PE=1 SV=1	1.02791	0.947948	1.1047	0.869906	1.17672	0.959913	1.01452	0.783463	1.02235	1.21036	1.07494	1.10255	0.225697
sp|Q9Y6C9|MTCH2_HUMAN	12	Mitochondrial carrier homolog 2 OS=Homo sapiens OX=9606 GN=MTCH2 PE=1 SV=1	1.02714	0.959298	0.869774	0.903858	1.0158	0.921953	0.949638	0.084385	0.863589	1.06204	0.966329	0.963987	0.535149
tr|A0A024R071|A0A024R071_HUMAN	12	Nucleoporin 155kDa, isoform CRA_a OS=Homo sapiens OX=9606 GN=NUP155 PE=4 SV=1	1.11788	0.884714	1.00039	1.13502	1.24487	0.936116	1.05317	0.465496	0.874242	1.29562	1.04472	1.07153	0,75†
tr|A0A384NPM7|A0A384NPM7_HUMAN	12	Epididymis secretory sperm binding protein OS=Homo sapiens OX=9606 GN=SCCPDH PE=2 SV=1	1.02174	0.992519	0.823486	0.907538	1.0029	0.927301	0.945915	0.120087	0.796972	1.0427	0.999231	0.946301	0.53651
tr|A8K884|A8K884_HUMAN	12	cDNA FLJ77178 OS=Homo sapiens OX=9606 PE=2 SV=1	1.18332	1.05309	1.12438	0.926517	1.07642	0.886474	1.0417	0.376906	1.04322	1.04624	0.985298	1.02492	0,5†
tr|B2CKC5|B2CKC5_HUMAN	12	EF-hand domain (C-terminal) containing 1, isoform CRA_a OS=Homo sapiens OX=9606 GN=EFHC1 PE=2 SV=1	1.07301	0.922782	1.05314	0.873472	1.03257	1.00034	0.992553	0.756073	1.03547	1.04133	1.00362	1.02681	0.150971
tr|Q53GZ6|Q53GZ6_HUMAN	12	Heat shock 70kDa protein 8 isoform 1 variant (Fragment) OS=Homo sapiens OX=9606 PE=2 SV=1	1.06181	1.00845	1.10697	0.930416	1.07814	0.999348	1.03086	0.355728	1.06818	1.04931	1.06393	1.06048	0.041531
tr|Q53H26|Q53H26_HUMAN	12	Transferrin variant (Fragment) OS=Homo sapiens OX=9606 PE=2 SV=1	0.523983	0.940715	0.760951	1.0804	0.625446	0.92425	0.809291	0.079401	0.730327	0.47928	0.609942	0.606516	0.046082
tr|Q5T4U5|Q5T4U5_HUMAN	12	Acyl-Coenzyme A dehydrogenase, C-4 to C-12 straight chain, isoform CRA_a OS=Homo sapiens OX=9606 GN=ACADM PE=1 SV=1	1.003	0.998399	1.0945	0.988418	1.07571	0.949432	1.01824	0.588294	1.08799	1.06131	0.97436	1.04122	0.411859
tr|Q5T7P5|Q5T7P5_HUMAN	12	Sperm mitochondria-associated cysteine-rich protein OS=Homo sapiens OX=9606 GN=SMCP PE=2 SV=1	1.06141	1.04764	1.18653	1.10763	1.12001	1.02251	1.09095	0.024939	1.11698	0.914819	1.40473	1.14551	0.368309
tr|Q8IZ29|Q8IZ29_HUMAN	12	Tubulin beta chain OS=Homo sapiens OX=9606 GN=TUBB2C PE=2 SV=1	0.992189	0.978506	1.12397	0.929904	1.09972	0.938818	1.01052	0.779864	0.967681	1.09974	1.12694	1.06479	0.360584
sp|O14645|IDLC_HUMAN	11	Axonemal dynein light intermediate polypeptide 1 OS=Homo sapiens OX=9606 GN=DNALI1 PE=1 SV=2	1.03893	1.13145	1.15173	1.01381	1.11512	0.983695	1.07246	0.053928	1.12452	1.10932	1.04742	1.09375	0.092145
sp|O95831|AIFM1_HUMAN	11	Apoptosis-inducing factor 1, mitochondrial OS=Homo sapiens OX=9606 GN=AIFM1 PE=1 SV=1	0.825215	1.00534	1.37558	1.05139	1.24447	1.01793	1.08665	0,3125†	0.954579	1.12572	0.975639	1.01865	0.78849
sp|P31930|QCR1_HUMAN	11	Cytochrome b-c1 complex subunit 1, mitochondrial OS=Homo sapiens OX=9606 GN=UQCRC1 PE=1 SV=3	0.960625	1.00173	1.2366	0.977985	0.903578	0.971879	1.00873	0.933043	1.0048	0.89311	1.07212	0.990011	0.85806
sp|Q16891|MIC60_HUMAN	11	MICOS complex subunit MIC60 OS=Homo sapiens OX=9606 GN=IMMT PE=1 SV=1	1.08688	1.13004	1.06629	1.21044	1.18587	0.963972	1.10725	0.031214	1.04208	1.07533	1.13411	1.08384	0.094764
sp|Q8N1F7|NUP93_HUMAN	11	Nuclear pore complex protein Nup93 OS=Homo sapiens OX=9606 GN=NUP93 PE=1 SV=2	1.18335	0.972939	1.02897	1.08553	0.868177	0.917118	1.00935	0.979772	0.934402	1.13568	1.09991	1.05666	0,5†
sp|Q8WXX0|DYH7_HUMAN	11	Dynein heavy chain 7, axonemal OS=Homo sapiens OX=9606 GN=DNAH7 PE=1 SV=2	0.901232	1.02546	1.05348	1.09165	0.952872	1.00251	1.00453	0.863785	1.10106	1.15372	1.29847	1.18442	0.046281
sp|Q96PU9|ODF3A_HUMAN	11	Outer dense fiber protein 3 OS=Homo sapiens OX=9606 GN=ODF3 PE=2 SV=1	1.0407	1.07568	1.09335	0.919814	1.1657	0.921024	1.03604	0.394846	1.08196	1.04945	1.03654	1.05598	0.055395
tr|A0A140VJL8|A0A140VJL8_HUMAN	11	Inositol-1-monophosphatase OS=Homo sapiens OX=9606 PE=2 SV=1	1.07627	1.05215	1.11747	0.9229	1.13021	1.00665	1.05094	0.191091	1.08321	1.15873	1.02753	1.08982	0.169498
tr|A0A384MDR8|A0A384MDR8_HUMAN	11	Epididymis secretory sperm binding protein OS=Homo sapiens OX=9606 PE=2 SV=1	1.0408	1.05046	1.05794	0.858727	1.07219	1.00014	1.01337	0.709893	1.01192	1.08169	1.07481	1.05614	0.136815
tr|A4D1U3|A4D1U3_HUMAN	11	Single-stranded DNA binding protein 1 OS=Homo sapiens OX=9606 GN=SSBP1 PE=2 SV=1	0.98565	1.18404	1.12728	0.906419	1.10774	1.31866	1.10496	0.179477	1.04225	0.991519	1.24513	1.09296	0.341508
tr|A8K8B7|A8K8B7_HUMAN	11	cDNA FLJ76723 OS=Homo sapiens OX=9606 PE=2 SV=1	1.18228	1.00528	1.10883	0.753857	1.00126	0.975577	1.00451	0.777964	0.894501	0.891472	0.99083	0.925601	0.143721
tr|B2RBF4|B2RBF4_HUMAN	11	cDNA, FLJ95482, highly similar to Homo sapiens dynein, axonemal, intermediate polypeptide 1 (DNAI1), mRNA OS=Homo sapiens OX=9606 PE=2 SV=1	1.13966	1.02965	1.04998	0.971008	1.07534	1.01503	1.04678	0.10086	1.0904	1.04939	1.02551	1.0551	0.113163
tr|B3KQ44|B3KQ44_HUMAN	11	cDNA FLJ32796 fis, clone TESTI2002465, weakly similar to FIBROIN HEAVY CHAIN OS=Homo sapiens OX=9606 PE=2 SV=1	1.07296	0.932696	0.941934	0.842041	1.14235	1.01017	0.990358	0.80155	0.927546	1.10669	1.1182	1.05081	0.515457
tr|B4DJV2|B4DJV2_HUMAN	11	Citrate synthase OS=Homo sapiens OX=9606 GN=CS PE=1 SV=1	1.0918	0.973471	1.13715	0.908592	1.04623	0.966499	1.02062	0.638953	1.04948	1.07518	1.0266	1.05042	0.058758
tr|Q53ZP9|Q53ZP9_HUMAN	11	Heat shock protein apg-1 OS=Homo sapiens OX=9606 PE=2 SV=1	0.983515	1.00636	1.09475	1.0384	1.14174	1.23674	1.08359	0.067375	1.22023	1.16314	1.20697	1.19678	0.012029
sp|P25786|PSA1_HUMAN	10	Proteasome subunit alpha type-1 OS=Homo sapiens OX=9606 GN=PSMA1 PE=1 SV=1	1.00613	1.07023	1.02374	0.942752	1.17711	1.02923	1.04153	0.250039	1.07115	1.18641	1.70085	1.31947	0.179913
sp|P38117|ETFB_HUMAN	10	Electron transfer flavoprotein subunit beta OS=Homo sapiens OX=9606 GN=ETFB PE=1 SV=3	0.949841	0.992496	1.18242	1.03966	1.09752	1.09985	1.0603	0.155529	1.07899	1.10798	1.08311	1.09002	0,25†
sp|Q5BJF6|ODFP2_HUMAN	10	Outer dense fiber protein 2 OS=Homo sapiens OX=9606 GN=ODF2 PE=1 SV=1	1.03252	1.06445	1.02991	1.02186	1.00972	1.01416	1.02877	0.017022	1.06094	1.02461	1.12614	1.07056	0.102324
sp|Q8N1V2|CFA52_HUMAN	10	Cilia- and flagella-associated protein 52 OS=Homo sapiens OX=9606 GN=CFAP52 PE=1 SV=3	1.10232	1.01169	1.22665	0.894274	1.00955	1.01919	1.04395	0.458861	1.26723	1.0334	1.22767	1.1761	0.123471
sp|Q96M98|PACRG_HUMAN	10	Parkin coregulated gene protein OS=Homo sapiens OX=9606 GN=PACRG PE=1 SV=2	1.0304	1.07956	0.763113	1.01588	1.09075	1.45182	1.07192	0.523055	0.736218	1.08535	1.0896	0.970391	0.792562
sp|Q9Y277|VDAC3_HUMAN	10	Voltage-dependent anion-selective channel protein 3 OS=Homo sapiens OX=9606 GN=VDAC3 PE=1 SV=1	1.0694	0.910846	0.908399	0.952976	1.08884	1.03277	0.993872	0.669057	0.951625	1.07093	1.04324	1.02193	0,75†
tr|A0A024QZ30|A0A024QZ30_HUMAN	10	Succinate dehydrogenase [ubiquinone] flavoprotein subunit, mitochondrial OS=Homo sapiens OX=9606 GN=SDHA PE=3 SV=1	0.753394	1.26369	1.01461	0.726319	0.841117	1.16814	0.961212	0.673631	1.06147	0.712983	1.20872	0.99439	0.944657
tr|A0A024RD74|A0A024RD74_HUMAN	10	Cysteine-rich secretory protein 2, isoform CRA_a OS=Homo sapiens OX=9606 GN=CRISP2 PE=2 SV=1	1.08163	1.02416	1.09626	0.93122	1.0804	1.00231	1.036	0.202583	1.0647	1.09492	1.06693	1.07551	0.035909
tr|A0A0S2Z4U8|A0A0S2Z4U8_HUMAN	10	Myeloid leukemia factor 1 isoform 1 (Fragment) OS=Homo sapiens OX=9606 GN=MLF1 PE=2 SV=1	0.982542	1.03363	1.09102	0.981024	1.13743	0.970159	1.03263	0.242885	1.08042	1.38352	1.14466	1.20287	0.136925
tr|A0A140VJC7|A0A140VJC7_HUMAN	10	Testicular tissue protein Li 1 OS=Homo sapiens OX=9606 PE=2 SV=1	1.09715	0.996391	0.936326	0.95221	1.16831	1.09495	1.04089	0.344711	0.886438	1.00539	1.19584	1.02922	0.83764
tr|A0A140VK83|A0A140VK83_HUMAN	10	Protein phosphatase 1, regulatory subunit 7, isoform CRA_b OS=Homo sapiens OX=9606 GN=PPP1R7 PE=2 SV=1	1.02914	0.985421	1.15975	1.04827	1.01858	1.0373	1.04641	0.096137	1.05164	1.02505	1.00226	1.02631	0.177216
tr|A0A140VK95|A0A140VK95_HUMAN	10	Testis secretory sperm-binding protein Li 222n OS=Homo sapiens OX=9606 PE=2 SV=1	1.05007	0.933285	0.948185	1.10084	1.05017	1.12116	1.03395	0.413742	0.950315	1.15805	0.981037	1.0298	0.791926
tr|A0A140VKG0|A0A140VKG0_HUMAN	10	Testis tissue sperm-binding protein Li 77m OS=Homo sapiens OX=9606 PE=2 SV=1	1.0734	0.987151	0.907493	0.90679	1.07803	1.00342	0.992714	0.754282	0.930452	1.09655	0.987015	1.00467	0.96727
tr|A0A2R8Y891|A0A2R8Y891_HUMAN	10	ATP-dependent 6-phosphofructokinase OS=Homo sapiens OX=9606 GN=PFKM PE=1 SV=1	1.12571	0.893306	1.0954	0.697197	1.15104	0.805793	0.961408	0.754301	0.863208	1.28413	0.981204	1.04285	0.814622
tr|A0A384NKS6|A0A384NKS6_HUMAN	10	Clusterin OS=Homo sapiens OX=9606 PE=2 SV=1	1.06467	0.935946	0.992333	0.915016	1.11478	1.04518	1.01132	0.922725	1.12282	1.16047	1.04375	1.10901	0.047812
tr|A8KAA2|A8KAA2_HUMAN	10	cDNA FLJ76485, highly similar to Homo sapiens EF-hand domain (C-terminal) containing 2 (EFHC2), mRNA OS=Homo sapiens OX=9606 PE=2 SV=1	0.926367	1.02167	1.58915	1.12946	1.251	1.62965	1.25788	0.07087	1.48732	1.07032	1.16151	1.23972	0,25†
tr|B9EGB4|B9EGB4_HUMAN	10	Radial spokehead-like 1 OS=Homo sapiens OX=9606 GN=RSHL1 PE=2 SV=1	1.00689	1.00494	1.04139	1.16785	1.13148	0.908447	1.0435	0.301059	1.05393	0.960684	0.967818	0.994145	0.877403
tr|D3DNU8|D3DNU8_HUMAN	10	Kininogen 1, isoform CRA_a OS=Homo sapiens OX=9606 GN=KNG1 PE=4 SV=1	0.556813	0.869448	0.634046	0.894547	0.627606	1.10853	0.781832	0.060577	0.74667	0.554131	0.777594	0.692799	0.067125
tr|E5KSD5|E5KSD5_HUMAN	10	Acyl-Coenzyme A dehydrogenase, C-2 to C-3 short chain OS=Homo sapiens OX=9606 GN=ACADS PE=3 SV=1	0.993454	0.918227	0.975997	1.58302	0.988122	1.02353	1.08039	0.499249	0.994192	0.997428	1.04099	1.01087	0.545201
tr|J7NNX4|J7NNX4_HUMAN	10	Immunity-related GTPase family, cinema, isoform CRA_b OS=Homo sapiens OX=9606 GN=IFGGE PE=4 SV=1	1.09677	0.933989	1.04849	0.951892	1.08545	1.1965	1.05218	0.376973	1.02954	1.0889	1.12251	1.08032	0.00732
tr|Q53YD7|Q53YD7_HUMAN	10	EEF1G protein OS=Homo sapiens OX=9606 GN=EEF1G PE=2 SV=1	1.03566	0.940986	0.908716	1.05823	1.04774	1.08729	1.0131	0.677844	0.935267	1.06287	1.01783	1.00532	0.66864
tr|Q68CK4|Q68CK4_HUMAN	10	Leucine-rich alpha-2-glycoprotein 1 OS=Homo sapiens OX=9606 GN=HMFT1766 PE=2 SV=1	0.53713	0.877721	0.686957	0.975368	0.678286	1.25191	0.834562	0.161629	0.887546	0.62593	0.806682	0.773386	0.114294
tr|Q6FGJ9|Q6FGJ9_HUMAN	10	Glutathione S-transferase OS=Homo sapiens OX=9606 GN=GSTM3 PE=2 SV=1	1.10769	0.927888	1.0606	1.08542	0.975711	1.02561	1.03049	0.398802	0.94381	1.02774	1.00289	0.991478	0.80668
tr|V9HW88|V9HW88_HUMAN	10	Calreticulin, isoform CRA_b OS=Homo sapiens OX=9606 GN=HEL-S-99n PE=2 SV=1	1.03669	1.0406	1.09975	1.05012	1.05677	1.02382	1.05129	0,03125†	1.08701	1.08922	1.03332	1.06985	0.069636
sp|P12821|ACE_HUMAN	9	Angiotensin-converting enzyme OS=Homo sapiens OX=9606 GN=ACE PE=1 SV=1	1.01111	1.01294	0.867129	0.960329	0.997542	1.05096	0.983335	0.597718	0.825765	1.0625	1.01232	0.966864	0.713345
sp|P22695|QCR2_HUMAN	9	Cytochrome b-c1 complex subunit 2, mitochondrial OS=Homo sapiens OX=9606 GN=UQCRC2 PE=1 SV=3	0.997251	0.954348	1.06112	1.04225	1.01527	1.01219	1.01374	0.535496	1.12253	0.972359	1.08586	1.06025	0.325974
sp|P78406|RAE1L_HUMAN	9	mRNA export factor OS=Homo sapiens OX=9606 GN=RAE1 PE=1 SV=1	1.15482	0.9383	1.12553	0.907265	1.04323	1.05849	1.03794	0.501689	1.05261	0.985382	0.990226	1.00941	0.737812
sp|Q5THR3|EFCB6_HUMAN	9	EF-hand calcium-binding domain-containing protein 6 OS=Homo sapiens OX=9606 GN=EFCAB6 PE=1 SV=1	1.03543	1.2311	1.07428	1.01577	0.935304	0.956863	1.04146	0.42646	0.971264	1.05392	0.912668	0.979284	0.651374
sp|Q6ZUB1|S31E1_HUMAN	9	Spermatogenesis-associated protein 31E1 OS=Homo sapiens OX=9606 GN=SPATA31E1 PE=2 SV=2	1.09323	0.949361	0.960532	1.26383	0.955598	0.962322	1.03081	0.476289	0.987209	0.876747	0.937537	0.933831	0.136057
sp|Q8NEP4|CQ047_HUMAN	9	Uncharacterized protein C17orf47 OS=Homo sapiens OX=9606 GN=C17orf47 PE=2 SV=3	1.2237	1.16602	1.06318	0.969169	1.05186	0.967306	1.07354	0.146385	1.06817	0.935689	1.14726	1.05037	0.481914
sp|Q96NG3|TTC25_HUMAN	9	Tetratricopeptide repeat protein 25 OS=Homo sapiens OX=9606 GN=TTC25 PE=1 SV=2	1.05937	0.978246	1.16993	1.08282	1.09349	0.937508	1.05356	0.173641	1.18169	1.10098	1.03122	1.10463	0.145963
tr|A0A024R040|A0A024R040_HUMAN	9	Succinyl-CoA:3-ketoacid-coenzyme A transferase OS=Homo sapiens OX=9606 GN=OXCT1 PE=2 SV=1	1.00173	0.982371	0.988511	1.00586	1.02885	0.998832	1.00102	0.957389	0.965982	1.03212	1.12592	1.04134	0.460931
tr|A0A024R8F2|A0A024R8F2_HUMAN	9	Chromosome 9 open reading frame 9, isoform CRA_a OS=Homo sapiens OX=9606 GN=C9orf9 PE=4 SV=1	0.887878	0.876544	0.964914	1.04497	1.11963	0.97415	0.978014	0.650384	0.919947	1.05897	1.06606	1.01499	0.899924
tr|A0A090N8Y2|A0A090N8Y2_HUMAN	9	Protein disulfide-isomerase A4 OS=Homo sapiens OX=9606 GN=ERP70 PE=2 SV=1	0.995302	1.0727	1.20953	0.822654	1.13273	0.835619	1.01142	0.989255	1.18973	1.1267	0.932011	1.08282	0.342605
tr|A0A140VJH7|A0A140VJH7_HUMAN	9	Testis tissue sperm-binding protein Li 84P OS=Homo sapiens OX=9606 PE=2 SV=1	0.855311	1.02546	1.14868	1.05361	1.03946	1.09178	1.03572	0.449029	1.14934	1.18922	1.07423	1.13759	0,25†
tr|A0A140VJK7|A0A140VJK7_HUMAN	9	Testicular tissue protein Li 83 OS=Homo sapiens OX=9606 PE=2 SV=1	0.903545	0.962585	1.04217	1.00988	1.13209	1.03917	1.01491	0.650511	1.01076	1.27307	0.975647	1.08649	0.464859
tr|A0A140VK18|A0A140VK18_HUMAN	9	Fascin OS=Homo sapiens OX=9606 PE=2 SV=1	1.17439	0.924696	0.788968	0.945287	0.982358	0.981882	0.966264	0.504903	0.925666	1.02232	1.02202	0.990004	0.811397
tr|A0A140VKF6|A0A140VKF6_HUMAN	9	F-actin-capping protein subunit alpha OS=Homo sapiens OX=9606 GN=CAPZA3 PE=2 SV=1	1.37675	0.88342	0.913558	0.958185	0.932784	1.19072	1.04257	0.741006	0.779701	1.11786	0.86229	0.91995	0.38907
tr|A0A140VKF7|A0A140VKF7_HUMAN	9	Testis tissue sperm-binding protein Li 74n OS=Homo sapiens OX=9606 PE=2 SV=1	0.97087	0.908668	1.06978	1.06255	1.13872	1.00513	1.02595	0.549808	0.994057	1.07099	1.08044	1.0485	0.218844
tr|A0A140VKG6|A0A140VKG6_HUMAN	9	Testis tissue sperm-binding protein Li 83P OS=Homo sapiens OX=9606 PE=2 SV=1	0.809998	0.906222	0.534811	1.11262	1.01261	1.97494	1.05853	0.950872	0.476417	1.04864	1.16825	0.897769	0.637168
tr|A8K8U1|A8K8U1_HUMAN	9	cDNA FLJ77762, highly similar to Homo sapiens cullin-associated and neddylation-dissociated 1 (CAND1), mRNA OS=Homo sapiens OX=9606 PE=2 SV=1	1.19351	0.917483	1.06394	1.06311	0.9777	0.879427	1.01586	0.964148	0.950229	1.27085	1.00977	1.07695	0.509243
tr|B4DYD1|B4DYD1_HUMAN	9	cDNA FLJ57231, moderately similar to Homo sapiens polyhomeotic like 3 (PHC3), mRNA OS=Homo sapiens OX=9606 PE=2 SV=1	1.09956	0.941969	1.06264	0.853912	1.09085	0.966391	1.00255	0.86882	0.960283	1.08788	1.17585	1.07467	0.364923
tr|D6W5H5|D6W5H5_HUMAN	9	Alstrom syndrome 1, isoform CRA_c OS=Homo sapiens OX=9606 GN=ALMS1 PE=4 SV=1	1.0783	1.12424	1.16161	0.985632	1.00235	0.815364	1.02792	0.718769	1.05078	0.941602	0.908516	0.966967	0.479615
tr|Q5U0A0|Q5U0A0_HUMAN	9	Proteasome subunit alpha type OS=Homo sapiens OX=9606 PE=2 SV=1	1.01621	1.06011	1.0713	1.05069	1.04894	0.987896	1.03919	0.024369	1.01161	1.13496	0.966689	1.03775	0.550131
tr|Q6IPT9|Q6IPT9_HUMAN	9	Elongation factor 1-alpha OS=Homo sapiens OX=9606 GN=EEF1A1 PE=2 SV=1	0.981706	0.679062	1.10748	0.706743	1.12031	1.02411	0.936569	0,84375†	1.06964	1.20962	1.08254	1.1206	0.189449
tr|V9HW84|V9HW84_HUMAN	9	Epididymis secretory sperm binding protein Li 124m OS=Homo sapiens OX=9606 GN=HEL-S-124m PE=2 SV=1	1.01733	0.985961	1.13393	0.966494	0.969737	0.998933	1.01206	0.730447	1.0241	0.930823	1.11847	1.02446	0.693886
tr|V9HWC2|V9HWC2_HUMAN	9	Epididymis secretory sperm binding protein Li 67p OS=Homo sapiens OX=9606 GN=HEL-S-67p PE=2 SV=1	0.988165	1.00329	1.10305	0.984064	1.16607	0.969838	1.03575	0.329894	1.09325	1.1885	1.03403	1.10526	0.161791
sp|A6NM11|L37A2_HUMAN	8	Leucine-rich repeat-containing protein 37A2 OS=Homo sapiens OX=9606 GN=LRRC37A2 PE=2 SV=2	1.02572	1.27655	0.966966	0.754525	1.15763	0.968668	1.02501	0.704854	1.13922	0.74842	1.68526	1.19097	0.65751
sp|P15259|PGAM2_HUMAN	8	Phosphoglycerate mutase 2 OS=Homo sapiens OX=9606 GN=PGAM2 PE=1 SV=3	0.978318	1.00214	1.08876	0.909183	1.20643	0.994137	1.02983	0.512989	1.00251	1.09098	1.02945	1.04098	0.232769
sp|P52209|6PGD_HUMAN	8	6-phosphogluconate dehydrogenase, decarboxylating OS=Homo sapiens OX=9606 GN=PGD PE=1 SV=3	1.10413	1.02394	1.10633	0.95387	1.08916	1.00241	1.04664	0.116155	1.03221	1.15995	1.04366	1.07861	0.21678
sp|Q8TC99|FNDC8_HUMAN	8	Fibronectin type III domain-containing protein 8 OS=Homo sapiens OX=9606 GN=FNDC8 PE=2 SV=2	0.989299	0.926564	1.04103	0.870576	0.71655	0.994954	0.923163	0,15625†	1.00312	1.02613	1.09461	1.04129	0.316297
sp|Q96PD5|PGRP2_HUMAN	8	N-acetylmuramoyl-L-alanine amidase OS=Homo sapiens OX=9606 GN=PGLYRP2 PE=1 SV=1	0.792023	0.8817	0.688321	1.00382	0.833929	1.27718	0.912829	0.255836	0.930758	0.669996	0.767122	0.789292	0.118037
sp|Q99447|PCY2_HUMAN	8	Ethanolamine-phosphate cytidylyltransferase OS=Homo sapiens OX=9606 GN=PCYT2 PE=1 SV=1	1.00654	1.09659	1.04482	1.0083	1.12444	0.990941	1.04527	0.119858	1.03474	1.1903	1.0255	1.08352	0,25†
sp|Q9H0C2|ADT4_HUMAN	8	ADP/ATP translocase 4 OS=Homo sapiens OX=9606 GN=SLC25A31 PE=2 SV=1	1.08495	0.95608	0.801237	0.872224	1.02828	0.917694	0.943412	0.218135	0.760363	1.06333	0.993061	0.938917	0.554257
tr|A0A024R5G9|A0A024R5G9_HUMAN	8	Cathepsin F, isoform CRA_a OS=Homo sapiens OX=9606 GN=CTSF PE=3 SV=1	1.02856	0.953914	1.12652	0.715105	1.09334	1.00337	0.986801	0.764228	1.04423	1.11885	1.40602	1.1897	0.212144
tr|A0A024R5U4|A0A024R5U4_HUMAN	8	Chromosome 15 open reading frame 48, isoform CRA_a OS=Homo sapiens OX=9606 GN=C15orf48 PE=4 SV=1	0.959999	0.946132	0.955309	0.917302	1.30902	0.992469	1.01337	0.864563	0.952979	1.10305	0.96193	1.00599	0.930982
tr|A0A024RA75|A0A024RA75_HUMAN	8	3-hydroxyisobutyrate dehydrogenase OS=Homo sapiens OX=9606 GN=HIBADH PE=2 SV=1	1.02337	1.04396	1.10774	0.933436	1.07899	0.971993	1.02658	0.344879	1.06162	1.05626	1.06948	1.06245	0.010487
tr|A0A024RDY0|A0A024RDY0_HUMAN	8	RAN binding protein 5, isoform CRA_d OS=Homo sapiens OX=9606 GN=RANBP5 PE=4 SV=1	1.018	0.937359	0.962836	0.934213	0.928386	0.864198	0.940832	0.021626	0.848571	1.17763	0.994684	1.00696	0.927301
tr|A0A1W2PNU3|A0A1W2PNU3_HUMAN	8	Uncharacterized protein OS=Homo sapiens OX=9606 PE=1 SV=1	1.67473	1.17294	1.04453	1.05115	1.23524	0.951041	1.18827	0,15625†	1.05667	1.23122	1.09394	1.12728	0.155823
tr|A8K5I0|A8K5I0_HUMAN	8	Epididymis secretory protein Li 103 OS=Homo sapiens OX=9606 GN=HSPA1A PE=2 SV=1	1.06131	0.982675	1.22829	0.907676	1.00379	1.16773	1.05858	0.39336	1.26921	0.850967	1.1442	1.08813	0.693282
tr|A8K5W7|A8K5W7_HUMAN	8	cDNA FLJ75180, highly similar to Homo sapiens mitochondrial isoleucine tRNA synthetase, mRNA OS=Homo sapiens OX=9606 PE=2 SV=1	1.03002	1.04254	0.93846	0.937239	0.942	0.98363	0.978981	0.375451	0.894894	1.05188	1.09505	1.01394	0.838863
tr|B7Z5J8|B7Z5J8_HUMAN	8	cDNA FLJ56136, highly similar to Solute carrier family 2, facilitated glucosetransporter member 14 OS=Homo sapiens OX=9606 PE=2 SV=1	1.13463	0.92872	0.71514	0.889677	0.968473	1.0483	0.94749	0.301998	0.688424	0.990634	1.00123	0.893431	0.408633
tr|D0PNI1|D0PNI1_HUMAN	8	Epididymis luminal protein 4 OS=Homo sapiens OX=9606 GN=YWHAZ PE=2 SV=1	1.11861	1.01622	1.04627	1.02272	1.00133	1.06593	1.04518	0.062381	0.961607	1.02265	1.03338	1.00588	0.762862
tr|D9YZU5|D9YZU5_HUMAN	8	Beta-globin OS=Homo sapiens OX=9606 GN=HBB PE=3 SV=1	0.790391	1.03204	0.8428	0.991688	0.758112	1.05705	0.912013	0.153401	0.499573	0.750775	0.696073	0.648807	0.051476
tr|E7DVW5|E7DVW5_HUMAN	8	Fatty acid binding protein 5 (Psoriasis-associated) OS=Homo sapiens OX=9606 GN=FABP5 PE=3 SV=1	0.848149	0.971531	0.819849	1.07951	1.09036	1.53997	1.05823	0.811287	1.04786	1.14624	1.1648	1.11963	0.095069
tr|E9PLK3|E9PLK3_HUMAN	8	Aminopeptidase OS=Homo sapiens OX=9606 GN=NPEPPS PE=1 SV=1	0.97592	0.996965	1.15224	1.1108	1.05973	1.11707	1.06879	0.063724	1.06577	1.08095	1.13723	1.09465	0,25†
tr|Q53EY8|Q53EY8_HUMAN	8	Adenylate kinase 1 variant (Fragment) OS=Homo sapiens OX=9606 PE=2 SV=1	0.969959	0.94714	0.969178	0.965846	1.1021	0.936702	0.98182	0.44793	0.924817	1.14028	0.982757	1.01595	0.73811
tr|Q53GF5|Q53GF5_HUMAN	8	Proteasome subunit alpha type (Fragment) OS=Homo sapiens OX=9606 PE=2 SV=1	0.919232	0.994177	0.962839	0.969666	1.05885	0.962751	0.97792	0.264075	1.01422	1.04125	1.13516	1.06354	0.215771
tr|Q6IBN4|Q6IBN4_HUMAN	8	PECI protein OS=Homo sapiens OX=9606 GN=PECI PE=2 SV=1	1.03958	1.51539	0.295749	1.2697	0.95528	1.25732	1.0555	0,6875†	1.20008	1.20361	1.09958	1.16776	0.019392
tr|Q9UPN1|Q9UPN1_HUMAN	8	Serine/threonine-protein phosphatase (Fragment) OS=Homo sapiens OX=9606 GN=PPP1CC PE=3 SV=1	1.13191	0.922853	0.965304	0.811682	1.13964	1.13202	1.01723	0.816344	0.98389	1.2638	1.15137	1.13302	0.224864
tr|V9HW72|V9HW72_HUMAN	8	Epididymis secretory sperm binding protein OS=Homo sapiens OX=9606 GN=HEL-S-94n PE=2 SV=1	1.00508	0.996739	1.0263	1.04742	1.10441	0.957524	1.02291	0.351684	0.998107	1.04293	1.01338	1.01814	0.309301
tr|V9HWN7|V9HWN7_HUMAN	8	Fructose-bisphosphate aldolase OS=Homo sapiens OX=9606 GN=HEL-S-87p PE=2 SV=1	0.859864	0.970137	1.01209	0.940475	0.979032	0.934963	0.949428	0.035832	0.872117	0.916224	1.00589	0.931412	0.215937
sp|O75882|ATRN_HUMAN	7	Attractin OS=Homo sapiens OX=9606 GN=ATRN PE=1 SV=2	0.994872	0.93652	0.832448	1.02464	0.887774	1.12238	0.966439	0.388055	0.886442	0.835804	0.932091	0.884779	0.058799
sp|P21912|SDHB_HUMAN	7	Succinate dehydrogenase [ubiquinone] iron-sulfur subunit, mitochondrial OS=Homo sapiens OX=9606 GN=SDHB PE=1 SV=3	1.10189	0.863893	0.97225	0.986464	1.11254	0.967212	1.00071	0.901369	1.00128	1.06633	1.01139	1.02633	0.309324
sp|P28074|PSB5_HUMAN	7	Proteasome subunit beta type-5 OS=Homo sapiens OX=9606 GN=PSMB5 PE=1 SV=3	1.09782	0.992003	0.924112	0.971917	1.08843	1.00151	1.01263	0.595628	0.958894	1.16935	1.06845	1.06556	0.369483
sp|Q8IWZ5|TRI42_HUMAN	7	Tripartite motif-containing protein 42 OS=Homo sapiens OX=9606 GN=TRIM42 PE=1 SV=2	1.16318	0.956508	0.872845	0.909799	1.10039	0.860857	0.977264	0.532302	0.814492	1.09528	1.13346	1.01441	0.932781
sp|Q8TDY3|ACTT2_HUMAN	7	Actin-related protein T2 OS=Homo sapiens OX=9606 GN=ACTRT2 PE=2 SV=2	1.06109	0.962144	1.11658	0.956328	1.09688	0.980919	1.02899	0.441958	1.01719	1.06304	1.08269	1.05431	0.15611
sp|Q9BTE6|AASD1_HUMAN	7	Alanyl-tRNA editing protein Aarsd1 OS=Homo sapiens OX=9606 GN=AARSD1 PE=1 SV=2	1.00139	0.966546	1.025	0.982421	1.07822	1.01755	1.01185	0.506744	0.973894	1.06476	1.03469	1.02445	0.464172
sp|Q9BYD9|ACTT3_HUMAN	7	Actin-related protein T3 OS=Homo sapiens OX=9606 GN=ACTRT3 PE=2 SV=1	1.0458	1.0204	1.20494	0.877604	1.09062	1.05474	1.04902	0.396443	1.07963	1.16638	1.03008	1.09203	0.152456
sp|Q9NUJ1|ABHDA_HUMAN	7	Mycophenolic acid acyl-glucuronide esterase, mitochondrial OS=Homo sapiens OX=9606 GN=ABHD10 PE=1 SV=1	0.904876	0.990916	1.00195	0.786669	1.05075	1.02638	0.960257	0.353545	0.951745	0.995035	1.15874	1.03517	0.664005
sp|Q9P2R7|SUCB1_HUMAN	7	Succinate--CoA ligase [ADP-forming] subunit beta, mitochondrial OS=Homo sapiens OX=9606 GN=SUCLA2 PE=1 SV=3	1.06019	1.00458	1.07605	0.905662	1.14391	0.995363	1.03096	0,5625†	1.01462	1.08864	1.05688	1.05338	0.115865
tr|A0A024R7V6|A0A024R7V6_HUMAN	7	RAB2, member RAS oncogene family, isoform CRA_a OS=Homo sapiens OX=9606 GN=RAB2 PE=4 SV=1	1.07268	0.963654	0.799184	0.973677	0.987566	0.97414	0.961817	0.343523	0.747737	1.12945	0.996299	0.957829	0.640123
tr|A0A024R8S5|A0A024R8S5_HUMAN	7	Protein disulfide-isomerase OS=Homo sapiens OX=9606 GN=P4HB PE=2 SV=1	1.73256	0.967031	1.08609	1.01935	1.09185	1.07475	1.16194	0,3125†	0.976988	0.635577	1.07462	0.895728	0.455216
tr|A0A024R9X7|A0A024R9X7_HUMAN	7	RIB43A domain with coiled-coils 1, isoform CRA_b OS=Homo sapiens OX=9606 GN=RIBC1 PE=4 SV=1	1.1315	1.10461	1.15183	1.07721	1.22108	1.0985	1.13079	0.001143	1.12472	1.05751	1.09697	1.09307	0.058112
tr|A0A024RD80|A0A024RD80_HUMAN	7	Heat shock protein 90kDa alpha (Cytosolic), class B member 1, isoform CRA_a OS=Homo sapiens OX=9606 GN=HSP90AB1 PE=3 SV=1	1.18571	1.00153	1.07349	0.881699	1.09141	1.0012	1.03917	0.482067	1.09531	1.22262	1.00382	1.10725	0.266771
tr|A0A080YUZ5|A0A080YUZ5_HUMAN	7	Lysozyme A OS=Homo sapiens OX=9606 GN=LYZA PE=3 SV=1	1.04223	0.920101	1.09914	0.935219	1.0697	0.953253	1.00328	0.856033	1.02891	1.08711	1.04445	1.05349	0.098914
tr|A0A140VJN7|A0A140VJN7_HUMAN	7	PNPK6288 OS=Homo sapiens OX=9606 GN=RP11-38O23.2 PE=2 SV=1	1.02748	1.0079	1.07616	1.00107	1.11461	0.955176	1.0304	0.345661	1.00315	1.09285	1.03651	1.04417	0.226124
tr|A0A140VJU5|A0A140VJU5_HUMAN	7	SH3-domain GRB2-like endophilin B1, isoform CRA_a OS=Homo sapiens OX=9606 GN=SH3GLB1 PE=2 SV=1	1.08334	1.25666	1.05072	0.838887	1.01811	1.01364	1.04356	0.478409	1.02968	1.09793	0.923896	1.01717	0.752221
tr|A0A140VJU9|A0A140VJU9_HUMAN	7	Testicular tissue protein Li 176 OS=Homo sapiens OX=9606 PE=2 SV=1	1.03609	0.908363	1.10591	0.829281	1.14811	0.981069	1.00147	0.922885	1.04594	1.05782	0.979848	1.02787	0.363227
tr|A0A140VJW9|A0A140VJW9_HUMAN	7	Testicular tissue protein Li 196 OS=Homo sapiens OX=9606 GN=TEPP PE=2 SV=1	1.08944	0.930573	1.10123	0.988987	1.10398	1.04916	1.0439	0.222382	1.0834	1.10464	1.16521	1.11775	0.020011
tr|A0A140VJY8|A0A140VJY8_HUMAN	7	Testicular tissue protein Li 215 OS=Homo sapiens OX=9606 PE=2 SV=1	1.12923	1.10591	1.13541	1.00994	1.1056	0.931761	1.06964	0.091854	1.07721	1.01047	1.01416	1.03395	0.226675
tr|A0A140VK70|A0A140VK70_HUMAN	7	Testis secretory sperm-binding protein Li 197a OS=Homo sapiens OX=9606 PE=2 SV=1	0.96361	0.907867	1.17134	0.986753	1.04491	1.00794	1.01374	0.857914	1.12439	1.06854	0.929496	1.04081	0.534831
tr|A0A140VK96|A0A140VK96_HUMAN	7	Testis secretory sperm-binding protein Li 223n OS=Homo sapiens OX=9606 PE=2 SV=1	1.1093	0.925628	1.18447	1.20941	0.901395	1.06562	1.06597	0.278969	1.1571	1.06385	0.738432	0.986459	0.868152
tr|A0A384MDW7|A0A384MDW7_HUMAN	7	Enoyl Coenzyme A hydratase, short chain, 1, mitochondrial OS=Homo sapiens OX=9606 GN=ECHS1 PE=2 SV=1	1.2007	1.00387	1.11473	0.895247	0.887625	1.02423	1.02107	0.921645	1.06819	0.884165	1.2897	1.08068	0.633463
tr|A0A384MR44|A0A384MR44_HUMAN	7	Epididymis secretory sperm binding protein OS=Homo sapiens OX=9606 PE=2 SV=1	1.03644	1.02975	1.0645	0.98433	1.02786	1.02393	1.0278	0.034178	1.02466	1.05303	1.05319	1.04362	0.055709
tr|A0A384NL22|A0A384NL22_HUMAN	7	Proteasome subunit beta OS=Homo sapiens OX=9606 GN=PSMB3 PE=2 SV=1	1.1025	1.12879	0.937213	1.05532	1.05051	1.01509	1.04824	0.10372	0.981407	0.747225	1.03447	0.921034	0.455825
tr|B0YIW2|B0YIW2_HUMAN	7	Apolipoprotein C-III variant 1 OS=Homo sapiens OX=9606 GN=APOC3 PE=1 SV=1	0.774542	1.15562	0.868773	0.885056	1.10936	1.77287	1.09437	0.741748	1.04679	0.915649	1.9868	1.31641	0.479272
tr|B2R4R0|B2R4R0_HUMAN	7	Histone H4 OS=Homo sapiens OX=9606 GN=HIST1H4J PE=2 SV=1	1.08073	0.837402	0.859495	0.988922	1.24466	1.11593	1.02119	0.990981	0.935481	1.16214	1.30465	1.13409	0.302416
tr|C9JF17|C9JF17_HUMAN	7	Apolipoprotein D (Fragment) OS=Homo sapiens OX=9606 GN=APOD PE=1 SV=1	0.66416	1.10319	0.569393	0.810324	0.805519	1.15698	0.851593	0.128108	0.679163	0.63806	0.745107	0.687444	0.016276
tr|G3F4G3|G3F4G3_HUMAN	7	C11ORF66s OS=Homo sapiens OX=9606 GN=C11orf66 PE=2 SV=1	1.08591	1.06465	0.942123	1.25906	0.972125	0.964279	1.04803	0.336922	0.949943	0.938934	1.21604	1.03497	0.89258
tr|I3L0N3|I3L0N3_HUMAN	7	Vesicle-fusing ATPase OS=Homo sapiens OX=9606 GN=NSF PE=1 SV=1	1.09045	1.11544	1.06086	1.2689	1.12763	1.03064	1.11565	0.008177	1.02425	1.17593	1.04097	1.08038	0.25049
tr|Q6FI51|Q6FI51_HUMAN	7	DNAJB1 protein OS=Homo sapiens OX=9606 GN=DNAJB1 PE=2 SV=1	1.11567	0.913808	1.00756	0.868429	1.17843	1.06905	1.02549	0.790612	1.05086	1.16617	1.09045	1.10249	0.08862
tr|Q6LET3|Q6LET3_HUMAN	7	Hypoxanthine phosphoribosyltransferase (Fragment) OS=Homo sapiens OX=9606 GN=HPRT1 PE=2 SV=1	1.05977	0.974611	0.985445	0.982	1.06442	1.03865	1.01748	0.337168	0.912875	1.13951	1.05596	1.03612	0.578571
tr|Q8TAS0|Q8TAS0_HUMAN	7	ATP synthase subunit gamma (Fragment) OS=Homo sapiens OX=9606 PE=2 SV=1	0.63125	0.932774	1.03484	0.905448	0.962983	1.05494	0.920373	0.26274	0.970707	0.971599	0.903524	0.94861	0.194099
tr|S4R404|S4R404_HUMAN	7	Uncharacterized protein C3orf30 OS=Homo sapiens OX=9606 GN=C3orf30 PE=1 SV=1	1.11884	1.02444	1.12749	0.928628	1.09907	0.958136	1.04277	0,3125†	1.09848	1.06254	1.06634	1.07579	0.05306
tr|V9HW21|V9HW21_HUMAN	7	Epididymis luminal protein 76 OS=Homo sapiens OX=9606 GN=HEL-76 PE=2 SV=1	0.880795	1.15199	1.04902	0.996587	1.04846	1.11046	1.03955	0.525574	0.857209	1.02609	1.10749	0.996928	0.968955
tr|V9HWF2|V9HWF2_HUMAN	7	Malate dehydrogenase OS=Homo sapiens OX=9606 GN=HEL-S-32 PE=2 SV=1	1.06682	1.04794	1.13855	0.948298	1.11544	0.978858	1.04932	0.160718	1.07277	1.20362	1.08969	1.12203	0.119925
sp|A8MYP8|ODF3B_HUMAN	6	Outer dense fiber protein 3B OS=Homo sapiens OX=9606 GN=ODF3B PE=2 SV=1	1.1813	1.09864	1.0109	0.932635	1.13672	1.10097	1.07686	0.129503	1.02989	1.01951	1.08163	1.04367	0.080477
sp|P00441|SODC_HUMAN	6	Superoxide dismutase [Cu-Zn] OS=Homo sapiens OX=9606 GN=SOD1 PE=1 SV=2	1.00458	1.0535	1.60276	0.599893	1.10412	1.06038	1.07087	0,4375†	1.00319	1.02215	1.28504	1.10346	0.360227
sp|P04279|SEMG1_HUMAN	6	Semenogelin-1 OS=Homo sapiens OX=9606 GN=SEMG1 PE=1 SV=2	0.938982	0.959787	0.984868	0.954575	1.13131	1.15659	1.02102	0.670444	1.29345	1.16039	1.06395	1.1726	0.284535
sp|P22748|CAH4_HUMAN	6	Carbonic anhydrase 4 OS=Homo sapiens OX=9606 GN=CA4 PE=1 SV=2	1.01937	0.914288	0.983557	0.985039	0.965697	0.958457	0.971068	0.064086	1.09307	0.987444	1.03871	1.03974	0.389555
sp|P43155|CACP_HUMAN	6	Carnitine O-acetyltransferase OS=Homo sapiens OX=9606 GN=CRAT PE=1 SV=5	1.00578	1.01187	1.13071	1.01193	0.995038	0.966055	1.02023	0,4375†	1.05349	1.01054	1.0188	1.02761	0.148894
sp|P49748|ACADV_HUMAN	6	Very long-chain specific acyl-CoA dehydrogenase, mitochondrial OS=Homo sapiens OX=9606 GN=ACADVL PE=1 SV=1	1.17212	1.41277	1.11172	0.983947	0.86195	0.958237	1.08346	0.377376	0.784865	1.0384	0.839105	0.887458	0,5†
sp|P53597|SUCA_HUMAN	6	Succinate--CoA ligase [ADP/GDP-forming] subunit alpha, mitochondrial OS=Homo sapiens OX=9606 GN=SUCLG1 PE=1 SV=4	1.39768	1.05933	1.18969	1.07068	1.10569	0.968196	1.13188	0.059981	1.15051	1.09256	1.00155	1.08154	0.200806
sp|Q08830|FGL1_HUMAN	6	Fibrinogen-like protein 1 OS=Homo sapiens OX=9606 GN=FGL1 PE=1 SV=3	1.15371	0.888757	0.994081	1.02693	0.761015	0.993952	0.969741	0.604236	1.02292	0.830611	0.996949	0.950158	0.518948
sp|Q16566|KCC4_HUMAN	6	Calcium/calmodulin-dependent protein kinase type IV OS=Homo sapiens OX=9606 GN=CAMK4 PE=1 SV=1	0.860849	0.941512	1.06528	1.0915	0.998434	0.922319	0.979984	0,6875†	0.942322	1.07533	1.1801	1.06592	0.500501
sp|Q1ZYL8|IZUM4_HUMAN	6	Izumo sperm-egg fusion protein 4 OS=Homo sapiens OX=9606 GN=IZUMO4 PE=2 SV=2	1.10029	0.828858	1.03072	1.1013	0.958551	1.1037	1.02057	0.936019	0.938655	0.906224	1.05429	0.966391	0,75†
sp|Q6J272|F166A_HUMAN	6	Protein FAM166A OS=Homo sapiens OX=9606 GN=FAM166A PE=2 SV=1	1.12921	0.925584	1.21837	0.876225	1.09341	1.0007	1.04058	0.544353	1.11469	1.05525	1.01381	1.06125	0.178584
sp|Q8NFH5|NUP35_HUMAN	6	Nucleoporin NUP35 OS=Homo sapiens OX=9606 GN=NUP35 PE=1 SV=1	1.14148	1.31811	1.15306	1.09053	1.06838	1.07692	1.14141	0.033729	1.02788	0.913507	1.17653	1.03931	0.811118
sp|Q8WYR4|RSPH1_HUMAN	6	Radial spoke head 1 homolog OS=Homo sapiens OX=9606 GN=RSPH1 PE=1 SV=1	0.906414	0.978211	1.17272	0.9855	1.01987	0.99529	1.00967	0.830999	1.01513	1.06957	1.11402	1.06624	0.120311
sp|Q96FJ2|DYL2_HUMAN	6	Dynein light chain 2, cytoplasmic OS=Homo sapiens OX=9606 GN=DYNLL2 PE=1 SV=1	1.03911	1.09387	1.06254	1.05972	1.00429	0.897199	1.02612	0.488977	0.94241	0.992165	1.07303	1.00254	0.974044
sp|Q9BVM2|DPCD_HUMAN	6	Protein DPCD OS=Homo sapiens OX=9606 GN=DPCD PE=1 SV=2	1.06656	0.893635	1.05468	0.939748	1.09416	0.97079	1.00326	0.994859	1.00424	1.13977	1.03302	1.05901	0.305736
sp|Q9NQ60|EQTN_HUMAN	6	Equatorin OS=Homo sapiens OX=9606 GN=EQTN PE=2 SV=2	0.929584	0.990288	1.05566	1.04225	1.10382	0.90709	1.00478	0.909624	1.05443	1.08039	1.00369	1.04617	0.186839
tr|A0A024R6C9|A0A024R6C9_HUMAN	6	Dihydrolipoamide S-succinyltransferase (E2 component of 2-oxo-glutarate complex), isoform CRA_a OS=Homo sapiens OX=9606 GN=DLST PE=4 SV=1	1.02848	1.13356	0.97287	1.14864	0.873414	1.03561	1.0321	0.504645	0.982322	1.08336	1.05613	1.0406	0.314059
tr|A0A024R6M6|A0A024R6M6_HUMAN	6	BCL2-associated athanogene 5 OS=Homo sapiens OX=9606 GN=BAG5 PE=2 SV=1	0.983658	0.938544	1.03814	1.09426	1.06261	0.989079	1.01771	0.480276	0.955741	1.21089	1.10053	1.08905	0,5†
tr|A0A024RA13|A0A024RA13_HUMAN	6	Chromosome 7 open reading frame 31, isoform CRA_c OS=Homo sapiens OX=9606 GN=C7orf31 PE=4 SV=1	1.1003	0.873877	1.13014	0.919209	0.911253	0.764466	0.949874	0.439183	1.02106	1.01117	0.823341	0.951858	0.603425
tr|A0A024RA80|A0A024RA80_HUMAN	6	Thioredoxin domain containing 3 (Spermatozoa), isoform CRA_a OS=Homo sapiens OX=9606 GN=TXNDC3 PE=4 SV=1	1.07401	1.06156	1.19216	0.992009	0.930536	0.946702	1.03283	0,5625†	1.14432	1.02041	0.976099	1.04694	0.420159
tr|A0A087X2I1|A0A087X2I1_HUMAN	6	26S proteasome regulatory subunit 10B OS=Homo sapiens OX=9606 GN=PSMC6 PE=1 SV=1	1.04975	1.0721	0.947315	0.771223	1.11087	1.03419	0.997575	0.971853	1.06709	1.25585	1.0095	1.11082	0.321679
tr|A0A140VJI2|A0A140VJI2_HUMAN	6	Testicular tissue protein Li 56 OS=Homo sapiens OX=9606 PE=2 SV=1	1.01139	0.954407	1.07402	1.00998	1.09011	1.02279	1.02712	0.294514	1.0208	1.07292	1.01736	1.03703	0.243115
tr|A0A140VJK0|A0A140VJK0_HUMAN	6	Testicular tissue protein Li 74 OS=Homo sapiens OX=9606 PE=2 SV=1	1.2872	0.96947	1.02855	0.919405	0.925284	1.00404	1.02232	0.704014	0.962631	1.02075	1.01414	0.999174	0.951102
tr|A0A140VJN8|A0A140VJN8_HUMAN	6	Perilipin OS=Homo sapiens OX=9606 PE=2 SV=1	1.16223	1.06909	1.2913	0.989626	1.09337	0.934684	1.09005	0.122316	1.14853	1.15265	0.942033	1.08107	0.379925
tr|A0A140VJN9|A0A140VJN9_HUMAN	6	Alpha-mannosidase OS=Homo sapiens OX=9606 GN=MAN2C1 PE=2 SV=1	1.00955	0.985835	1.15975	1.42502	1.31677	1.00651	1.15057	0.096679	1.17155	1.07587	1.12658	1.12467	0.020593
tr|A0A140VJS3|A0A140VJS3_HUMAN	6	Testicular tissue protein Li 149 OS=Homo sapiens OX=9606 PE=2 SV=1	0.983143	0.971916	0.768003	0.907022	1.19396	0.967959	0.965333	0.717654	0.766873	1.25359	0.964506	0.994988	0.868186
tr|A0A140VK03|A0A140VK03_HUMAN	6	Testicular secretory protein Li 3 OS=Homo sapiens OX=9606 PE=2 SV=1	0.994287	0.929639	1.11029	0.9658	1.17328	0.963993	1.02288	0.84365	0.995559	0.996421	1.0778	1.02326	0.469175
tr|A0A140VKA6|A0A140VKA6_HUMAN	6	Testis secretory sperm-binding protein Li 233m OS=Homo sapiens OX=9606 PE=2 SV=1	0.989767	0.95119	1.05974	1.01271	1.03201	1.00499	1.0084	0.681527	1.08341	1.08978	1.05654	1.07658	0.007999
tr|A0A140VKE1|A0A140VKE1_HUMAN	6	UTP--glucose-1-phosphate uridylyltransferase OS=Homo sapiens OX=9606 PE=2 SV=1	1.07786	1.07241	1.2507	0.951129	1.09767	0.95374	1.06725	0,21875†	1.1578	1.15064	1.13987	1.14944	0.006056
tr|A0A1B0GW36|A0A1B0GW36_HUMAN	6	Glutamine-rich protein 2 OS=Homo sapiens OX=9606 GN=QRICH2 PE=1 SV=1	1.35154	1.51318	1.07423	1.14342	1.22184	1.04704	1.22521	0.035407	1.3903	1.617	1.2893	1.4322	0.059639
tr|A0A384ME17|A0A384ME17_HUMAN	6	Elongation factor Tu OS=Homo sapiens OX=9606 GN=TUFM PE=2 SV=1	2.15447	1.06382	1.18875	0.992504	1.15786	1.37458	1.322	0,0625†	1.13529	0.886355	1.60773	1.20979	0.496591
tr|A0A384NPU5|A0A384NPU5_HUMAN	6	Epididymis secretory sperm binding protein OS=Homo sapiens OX=9606 PE=2 SV=1	0.915	1.07754	1.08756	0.983296	1.08231	0.959177	1.01748	0.639594	0.982156	1.10817	1.03473	1.04168	0.429006
tr|A7E2D8|A7E2D8_HUMAN	6	Calcium-transporting ATPase OS=Homo sapiens OX=9606 GN=ATP2B4 PE=2 SV=1	1.14364	0.969816	0.85313	0.864371	1.07233	0.942329	0.97427	0.444994	0.752787	1.02179	1.11579	0.963456	0.705057
tr|A8K5K1|A8K5K1_HUMAN	6	cDNA FLJ76296, highly similar to Homo sapiens carnitine palmitoyltransferase 1B (muscle) (CPT1B), transcript variant 1, mRNA OS=Homo sapiens OX=9606 PE=2 SV=1	1.04648	0.915142	0.7401	0.850165	1.07147	0.961309	0.930778	0.19007	0.715783	1.05719	1.03038	0.93445	0.592409
tr|A8K6V6|A8K6V6_HUMAN	6	N-acetylglucosamine-6-sulfatase OS=Homo sapiens OX=9606 PE=2 SV=1	0.870671	0.94889	1.54053	1.22575	0.978488	1.03217	1.09942	0.3195	1.02593	0.987598	1.0222	1.01191	0,5†
tr|B2R5T5|B2R5T5_HUMAN	6	Epididymis secretory sperm binding protein OS=Homo sapiens OX=9606 GN=PRKAR1A PE=2 SV=1	1.12499	1.07548	0.969832	0.869833	1.04285	1.09006	1.02884	0,5625†	0.967014	1.08287	1.09038	1.04675	0,5†
tr|B3KW79|B3KW79_HUMAN	6	Carboxypeptidase OS=Homo sapiens OX=9606 PE=2 SV=1	1.08225	0.950305	1.1398	0.891392	1.07018	0.996684	1.02177	0.69952	0.988598	1.07597	1.06275	1.04244	0.263445
tr|B5MDF5|B5MDF5_HUMAN	6	GTP-binding nuclear protein Ran OS=Homo sapiens OX=9606 GN=RAN PE=1 SV=1	1.08489	0.981386	1.03405	0.932756	1.11925	1.01701	1.02822	0.341237	1.07666	1.13133	1.05859	1.08886	0,25†
tr|E5KSU5|E5KSU5_HUMAN	6	Mitochondrial transcription factor A OS=Homo sapiens OX=9606 GN=TFAM PE=4 SV=1	1.06823	0.934955	0.894742	1.04092	1.12787	0.927746	0.999076	0.963281	0.876768	1.20278	0.862198	0.980581	0.759836
tr|E9PGN7|E9PGN7_HUMAN	6	Plasma protease C1 inhibitor OS=Homo sapiens OX=9606 GN=SERPING1 PE=1 SV=1	1.24507	1.29066	0.881893	1.15963	0.682276	1.11407	1.06227	0,84375†	0.931988	0.745242	0.752748	0.809993	0.099753
tr|G3V5Z7|G3V5Z7_HUMAN	6	Proteasome subunit alpha type OS=Homo sapiens OX=9606 GN=PSMA6 PE=1 SV=1	0.991014	0.996807	0.99374	0.975809	1.06051	0.975702	0.99893	0.854532	1.06003	1.09715	1.1052	1.08746	0.039106
tr|H7BY58|H7BY58_HUMAN	6	Protein-L-isoaspartate O-methyltransferase OS=Homo sapiens OX=9606 GN=PCMT1 PE=1 SV=1	0.97995	0.966507	1.03038	0.911595	1.06459	0.999103	0.992021	0.692803	1.00693	1.13282	1.0131	1.05095	0.342122
tr|K7ELL7|K7ELL7_HUMAN	6	Glucosidase 2 subunit beta OS=Homo sapiens OX=9606 GN=PRKCSH PE=1 SV=1	0.964949	1.04485	1.09897	1.02588	1.12483	1.00733	1.04447	0.127141	1.09181	1.12358	1.06889	1.09476	0,25†
tr|Q1ZYQ1|Q1ZYQ1_HUMAN	6	Tubulin alpha chain OS=Homo sapiens OX=9606 GN=TUBA2 PE=2 SV=1	0.854499	0.971691	1.18361	1.10459	1.05478	1.09659	1.04429	0.466454	0.974859	1.07942	1.12491	1.05973	0.338046
tr|Q53FI7|Q53FI7_HUMAN	6	Four and a half LIM domains 1 variant (Fragment) OS=Homo sapiens OX=9606 PE=2 SV=1	1.06519	1.00333	1.09844	0.984502	1.07469	0.953822	1.03	0.237504	1.07258	1.09312	0.967042	1.04425	0.304687
tr|Q53H29|Q53H29_HUMAN	6	Nucleoporin 54kDa variant (Fragment) OS=Homo sapiens OX=9606 PE=2 SV=1	1.15122	1.0577	1.09973	1.03977	1.06755	1.04056	1.07609	0.004216	1.20189	1.10267	1.07693	1.12716	0.081613
tr|Q53S54|Q53S54_HUMAN	6	Uncharacterized protein CUL3 (Fragment) OS=Homo sapiens OX=9606 GN=CUL3 PE=3 SV=1	1.10604	0.875435	0.947744	0.856639	0.99474	1.14055	0.986857	0.698745	0.97298	1.14817	1.0771	1.06609	0.288206
tr|Q5T081|Q5T081_HUMAN	6	CHC1 protein OS=Homo sapiens OX=9606 GN=RCC1 PE=2 SV=1	0.95751	0.923497	1.0928	1.09152	1.10375	0.966849	1.02265	0.988829	1.13727	1.04665	0.971379	1.05177	0.452671
tr|Q5U5J2|Q5U5J2_HUMAN	6	CSNK2A1 protein OS=Homo sapiens OX=9606 GN=CSNK2A1 PE=1 SV=1	0.99223	0.994186	0.955337	1.11354	1.04822	1.05509	1.02643	0.319108	0.907841	1.05825	1.04682	1.0043	0.956666
tr|Q5VV23|Q5VV23_HUMAN	6	Chromosome 10 open reading frame 63, isoform CRA_b OS=Homo sapiens OX=9606 GN=ENKUR PE=1 SV=1	0.986816	0.970549	0.855273	0.74033	1.16658	0.933627	0.942196	0.33077	0.945157	1.08532	1.11122	1.04723	0.465637
tr|Q6FGH9|Q6FGH9_HUMAN	6	Dynein light chain OS=Homo sapiens OX=9606 GN=DNCL1 PE=2 SV=1	1.04989	1.07939	1.08175	0.83907	1.1262	0.939034	1.01922	0.742263	0.998669	1.16122	1.11411	1.09133	0.196279
tr|Q6IBT1|Q6IBT1_HUMAN	6	Proteasome subunit beta OS=Homo sapiens OX=9606 GN=PSMB7 PE=2 SV=1	1.09098	1.05852	0.99645	1.07835	1.12243	1.01167	1.05973	0.024099	1.09655	1.20479	1.06305	1.12146	0.117084
tr|Q6PUJ7|Q6PUJ7_HUMAN	6	Epididymis luminal protein 215 OS=Homo sapiens OX=9606 GN=HEL-215 PE=2 SV=1	1.15472	1.00102	1.02073	0.987979	1.07597	0.949628	1.03168	0.377671	1.01064	1.52775	1.01289	1.18376	0.387034
tr|Q7Z726|Q7Z726_HUMAN	6	Importin subunit alpha OS=Homo sapiens OX=9606 GN=KPNA2 PE=1 SV=1	1.19469	0.968087	1.05663	0.975003	1.32941	0.896608	1.07007	0.376261	0.962278	1.46471	0.969145	1.13204	0.491664
tr|Q8TC62|Q8TC62_HUMAN	6	Septin 7 OS=Homo sapiens OX=9606 GN=SEPT7 PE=2 SV=3	1.13115	0.926113	1.10016	0.928027	1.04733	1.36211	1.08248	0.367614	1.06042	1.06973	1.41407	1.18141	0.197326
tr|Q9UNM1|Q9UNM1_HUMAN	6	Chaperonin 10-related protein (Fragment) OS=Homo sapiens OX=9606 GN=EPFP1 PE=3 SV=1	1.06708	0.951262	1.08129	0.931549	1.1311	0.965935	1.02137	0.594286	1.04374	1.08606	1.0894	1.07307	0.050706
tr|V9HW63|V9HW63_HUMAN	6	Epididymis secretory sperm binding protein Li 97n OS=Homo sapiens OX=9606 GN=HEL-S-97n PE=2 SV=1	1.16401	0.981551	0.954513	0.973055	1.02353	1.04408	1.02346	0.553631	0.969441	1.03976	1.14554	1.05158	0.411909
tr|V9HWB9|V9HWB9_HUMAN	6	L-lactate dehydrogenase OS=Homo sapiens OX=9606 GN=HEL-S-133P PE=2 SV=1	1.13601	0.983867	1.0891	0.851066	1.08721	0.98751	1.02246	0.647157	0.981448	1.16298	1.03347	1.0593	0.365666
tr|V9HWF4|V9HWF4_HUMAN	6	Phosphoglycerate kinase OS=Homo sapiens OX=9606 GN=HEL-S-68p PE=2 SV=1	1.61916	0.854442	1.06241	0.969092	1.17593	1.00739	1.11474	0.363689	1.05101	1.16454	1.2178	1.14445	0.093699
sp|A6NDG6|PGP_HUMAN	5	Glycerol-3-phosphate phosphatase OS=Homo sapiens OX=9606 GN=PGP PE=1 SV=1	0.877204	0.990808	1.30626	1.02956	1.06014	1.09146	1.05924	0.311671	0.952694	0.971056	1.15041	1.02472	0.762066
sp|P02533|K1C14_HUMAN	5	Keratin, type I cytoskeletal 14 OS=Homo sapiens OX=9606 GN=KRT14 PE=1 SV=4	2.79026	3.92744	0.0582177	3.43818	1.19164	6.4043	2.96834	0.877467	0.635037	0.26495	0.395447	0.431811	0.266755
sp|P13073|COX41_HUMAN	5	Cytochrome c oxidase subunit 4 isoform 1, mitochondrial OS=Homo sapiens OX=9606 GN=COX4I1 PE=1 SV=1	1.00383	1.08772	1.00781	0.839659	1.10216	0.933174	0.995725	0.902704	0.957817	1.07396	1.07197	1.03458	0,5†
sp|P19652|A1AG2_HUMAN	5	Alpha-1-acid glycoprotein 2 OS=Homo sapiens OX=9606 GN=ORM2 PE=1 SV=2	1.13971	0.732564	0.562303	0.898967	0.636207	1.09129	0.843507	0.148541	0.580773	0.545033	0.615967	0.580591	0.006024
sp|P20674|COX5A_HUMAN	5	Cytochrome c oxidase subunit 5A, mitochondrial OS=Homo sapiens OX=9606 GN=COX5A PE=1 SV=2	0.976464	0.912873	1.06856	0.960874	1.10483	1.04125	1.01081	0.978704	1.01108	1.06915	1.09529	1.05851	0,25†
sp|P25789|PSA4_HUMAN	5	Proteasome subunit alpha type-4 OS=Homo sapiens OX=9606 GN=PSMA4 PE=1 SV=1	1.09186	1.04843	0.915995	0.916449	1.05725	1.01225	1.00704	0.782161	0.920179	1.20692	1.00552	1.04421	0.627678
sp|P34932|HSP74_HUMAN	5	Heat shock 70 kDa protein 4 OS=Homo sapiens OX=9606 GN=HSPA4 PE=1 SV=4	0.863019	0.869407	0.875417	0.795608	1.24688	1.29185	0.990363	0.69512	0.990897	1.10248	1.06689	1.05342	0,5†
sp|P48047|ATPO_HUMAN	5	ATP synthase subunit O, mitochondrial OS=Homo sapiens OX=9606 GN=ATP5PO PE=1 SV=1	1.02969	0.978997	1.08686	1.00107	1.13438	0.968805	1.0333	0.308191	1.00432	1.09323	1.0027	1.03342	0.375445
sp|P63261|ACTG_HUMAN	5	Actin, cytoplasmic 2 OS=Homo sapiens OX=9606 GN=ACTG1 PE=1 SV=1	1.09926	1.00405	0.673865	0.946278	1.05525	1.02594	0.967439	0.665076	0.643269	1.08291	0.657839	0.794674	0.292257
sp|Q15046|SYK_HUMAN	5	Lysine--tRNA ligase OS=Homo sapiens OX=9606 GN=KARS PE=1 SV=3	1.33544	0.931216	1.05447	1.05106	0.989431	1.15071	1.08539	0.268824	1.09994	0.965315	1.03071	1.03199	0,75†
sp|Q5T124|UBX11_HUMAN	5	UBX domain-containing protein 11 OS=Homo sapiens OX=9606 GN=UBXN11 PE=1 SV=2	1.03291	1.78505	0.981582	0.86011	1.13052	1.06372	1.14231	0.423985	1.00229	0.942626	1.18185	1.04225	0.906526
sp|Q5T5A4|CA194_HUMAN	5	Uncharacterized protein C1orf194 OS=Homo sapiens OX=9606 GN=C1orf194 PE=2 SV=1	1.05841	1.00288	1.05622	0.689287	1.67337	0.989197	1.07823	0.713676	1.03319	1.10319	0.806057	0.98081	0.842385
sp|Q5T655|CFA58_HUMAN	5	Cilia- and flagella-associated protein 58 OS=Homo sapiens OX=9606 GN=CFAP58 PE=1 SV=1	1.18888	1.11651	1.19793	1.07312	1.12487	0.936758	1.10635	0.043577	1.22712	1.03831	1.06258	1.10934	0.212066
sp|Q5T9G4|ARM12_HUMAN	5	Armadillo repeat-containing protein 12 OS=Homo sapiens OX=9606 GN=ARMC12 PE=2 SV=1	0.979611	0.936876	0.799467	1.01346	0.980185	1.05201	0.960268	0.28311	0.818187	1.04006	1.02636	0.961535	0.6244
sp|Q5VTH2|FLTOP_HUMAN	5	Protein Flattop OS=Homo sapiens OX=9606 GN=CFAP126 PE=2 SV=1	1.16453	1.04752	1.10683	0.980167	1.08207	0.988813	1.06165	0.08604	1.03304	1.02861	1.09937	1.05367	0.103585
sp|Q6X784|ZPBP2_HUMAN	5	Zona pellucida-binding protein 2 OS=Homo sapiens OX=9606 GN=ZPBP2 PE=2 SV=1	1.1772	0.902572	0.632728	0.701296	1.692	1.14671	1.04208	0.723091	0.60021	1.19793	1.39423	1.06413	0.876546
sp|Q6ZN84|CCD81_HUMAN	5	Coiled-coil domain-containing protein 81 OS=Homo sapiens OX=9606 GN=CCDC81 PE=2 SV=2	1.0205	0.945736	1.06834	0.94631	1.15196	0.913628	1.00775	0.931142	0.974086	1.16928	1.02603	1.05647	0,75†
sp|Q76KD6|SPERI_HUMAN	5	Speriolin OS=Homo sapiens OX=9606 GN=SPATC1 PE=2 SV=2	1.14252	0.961323	1.09431	0.988355	1.53549	1.44395	1.19432	0.058498	1.07824	1.05096	1.03295	1.05405	0.189545
sp|Q8IZ16|CG061_HUMAN	5	Uncharacterized protein C7orf61 OS=Homo sapiens OX=9606 GN=C7orf61 PE=2 SV=1	0.962128	1.02561	0.788217	1.00183	0.995058	0.900412	0.945541	0.192959	0.7636	1.01868	1.05148	0.944585	>0,999999†
sp|Q8WW14|CJ082_HUMAN	5	Uncharacterized protein C10orf82 OS=Homo sapiens OX=9606 GN=C10orf82 PE=2 SV=3	1.07338	0.987902	1.07189	1.01392	1.18401	0.989228	1.05339	0,21875†	1.04108	1.06	1.0312	1.04409	0,25†
sp|Q96C74|ROP1L_HUMAN	5	Ropporin-1-like protein OS=Homo sapiens OX=9606 GN=ROPN1L PE=1 SV=2	1.0375	0.964283	1.08652	0.903784	1.09143	0.887742	0.99521	0.878395	0.993869	1.05422	1.0451	1.03106	0.254127
sp|Q96LK8|SPT32_HUMAN	5	Spermatogenesis-associated protein 32 OS=Homo sapiens OX=9606 GN=SPATA32 PE=1 SV=3	1.02157	1.01699	1.08244	0.861591	1.05524	0.937989	0.995971	0.845931	1.01693	1.08304	0.992665	1.03088	0,5†
sp|Q96MA6|KAD8_HUMAN	5	Adenylate kinase 8 OS=Homo sapiens OX=9606 GN=AK8 PE=1 SV=1	1.17172	0.931022	1.06781	1.19264	1.06303	1.059	1.08087	0,21875†	1.09199	1.1921	1.10991	1.13133	0.051639
tr|A0A024R5Z9|A0A024R5Z9_HUMAN	5	Pyruvate kinase OS=Homo sapiens OX=9606 GN=PKM2 PE=3 SV=1	0.968629	1.04162	1.04602	1.12831	1.01255	1.12417	1.05355	0.085177	0.968602	1.0925	1.06969	1.0436	0.396595
tr|A0A024R7J0|A0A024R7J0_HUMAN	5	Protein kinase, cAMP-dependent, catalytic, alpha, isoform CRA_c OS=Homo sapiens OX=9606 GN=PRKACA PE=3 SV=1	1.12964	0.997201	1.04185	0.889368	1.92263	0.984468	1.16086	0.36201	0.990908	1.14914	1.65072	1.26359	0.252102
tr|A0A024RE27|A0A024RE27_HUMAN	5	Fumarylacetoacetate hydrolase domain containing 2A, isoform CRA_a OS=Homo sapiens OX=9606 GN=FAHD2A PE=4 SV=1	0.98791	1.06802	1.1031	0.998366	1.20592	0.943876	1.0512	0.236525	1.03522	1.14612	1.0961	1.09248	0.118592
tr|A0A087WVQ6|A0A087WVQ6_HUMAN	5	Clathrin heavy chain OS=Homo sapiens OX=9606 GN=CLTC PE=1 SV=1	1.13646	0.958262	1.00038	0.98937	0.996911	0.921254	1.00044	0.881901	0.988578	1.05977	0.922022	0.990123	0.836766
tr|A0A140VK00|A0A140VK00_HUMAN	5	Testicular tissue protein Li 227 OS=Homo sapiens OX=9606 PE=2 SV=1	1.24534	1.16585	1.09427	1.47512	0.875272	1.06223	1.15301	0.125106	1.30561	0.753705	1.05552	1.03828	0.919506
tr|A0A140VK56|A0A140VK56_HUMAN	5	Transaldolase OS=Homo sapiens OX=9606 PE=2 SV=1	0.992461	1.01591	1.29296	0.886991	1.07354	1.08312	1.0575	0.244611	1.10345	1.04873	1.15035	1.10084	0.069341
tr|A0A140VKB0|A0A140VKB0_HUMAN	5	Testis secretory sperm-binding protein Li 237E OS=Homo sapiens OX=9606 PE=2 SV=1	1.0674	1.11792	1.20728	1.06705	1.10592	0.848596	1.06903	0.412771	1.11305	1.11421	0.941056	1.05611	0.539125
tr|A0A384MR00|A0A384MR00_HUMAN	5	Epididymis secretory sperm binding protein OS=Homo sapiens OX=9606 PE=2 SV=1	0.975065	0.830624	1.06129	0.971998	1.11631	0.932143	0.981239	0.642933	1.04916	1.22318	1.0364	1.10291	0.215755
tr|A0A384NL93|A0A384NL93_HUMAN	5	Epididymis secretory sperm binding protein OS=Homo sapiens OX=9606 PE=2 SV=1	1.05707	0.997323	1.09239	1.04019	1.1514	1.0395	1.06298	0.017732	1.05879	1.0245	1.09423	1.05917	0.121609
tr|A8KA83|A8KA83_HUMAN	5	Epididymis secretory sperm binding protein OS=Homo sapiens OX=9606 PE=1 SV=1	0.983257	0.974661	1.00068	0.927351	1.02677	1.03555	0.991378	0.488066	0.875498	0.977746	1.1022	0.985147	0,75†
tr|B2RB06|B2RB06_HUMAN	5	cDNA, FLJ95242, highly similar to Homo sapiens L-3-hydroxyacyl-Coenzyme A dehydrogenase, short chain (HADHSC), mRNA OS=Homo sapiens OX=9606 PE=2 SV=1	1.11146	0.914948	1.23254	1.63709	1.01072	0.657327	1.09401	0.889282	0.863762	0.959228	0.81604	0.879677	0.090703
tr|B2RE88|B2RE88_HUMAN	5	cDNA, FLJ96465, highly similar to Homo sapiens solute carrier family 25 (mitochondrial carrier;phosphate carrier), member 3 (SLC25A3), nuclear gene encodingmitochondrial protein, transcript variant 1b... OS=Homo sapiens OX=9606 PE=2 SV=1	1.04367	0.949418	0.876163	0.948761	0.942557	0.921158	0.946954	0.064732	0.834937	0.98324	0.938033	0.918737	0.208923
tr|E2ITD8|E2ITD8_HUMAN	5	CABYRa OS=Homo sapiens OX=9606 PE=2 SV=1	1.12142	1.02019	1.13369	1.05973	1.05127	0.981208	1.06125	0.060916	1.0906	1.14771	1.33866	1.19232	0.160287
tr|E5KRK5|E5KRK5_HUMAN	5	Mitochondrial NADH-ubiquinone oxidoreductase 75 kDa subunit OS=Homo sapiens OX=9606 GN=NDUFS1 PE=3 SV=1	0.910218	1.02936	1.20922	0.705573	1.13015	0.898828	0.980559	>0,999999†	0.893079	1.27801	1.04838	1.07316	0.666908
tr|E9KL36|E9KL36_HUMAN	5	Transthyretin OS=Homo sapiens OX=9606 GN=TTR PE=2 SV=1	1.09674	0.897214	0.804228	0.912602	0.663122	1.05445	0.904726	0.224955	0.838978	0.587118	0.657129	0.694408	0.078136
tr|H3BPB8|H3BPB8_HUMAN	5	Mannose-6-phosphate isomerase OS=Homo sapiens OX=9606 GN=MPI PE=1 SV=1	1.05953	0.822782	1.31124	1.00076	1.03123	1.02879	1.04239	0.563266	1.7904	1.20086	1.09552	1.36226	0.162316
tr|H7C4C9|H7C4C9_HUMAN	5	Protein FAM161A (Fragment) OS=Homo sapiens OX=9606 GN=FAM161A PE=1 SV=1	1.05165	1.05134	1.06967	1.22628	1.03374	1.00467	1.07289	0.061906	1.07858	0.977905	1.01092	1.02247	0.515453
tr|J3KPX7|J3KPX7_HUMAN	5	Prohibitin-2 OS=Homo sapiens OX=9606 GN=PHB2 PE=1 SV=2	1.06713	0.956887	0.973241	0.709616	1.1949	1.04355	0.990887	0.836589	1.04834	1.04629	1.02833	1.04099	0.009043
tr|Q53FT8|Q53FT8_HUMAN	5	Proteasome subunit beta (Fragment) OS=Homo sapiens OX=9606 PE=2 SV=1	0.996632	1.00701	0.950806	0.866157	1.05178	1.05629	0.988112	0.692393	0.959368	1.17336	1.12223	1.08499	0,5†
tr|Q5VWC4|Q5VWC4_HUMAN	5	26S proteasome non-ATPase regulatory subunit 4 OS=Homo sapiens OX=9606 GN=PSMD4 PE=1 SV=1	0.895548	1.05308	1.20465	1.00502	0.932958	1.05126	1.02375	0.943043	1.23619	1.02232	0.683491	0.980668	0.811077
sp|A1A519|F170A_HUMAN	4	Protein FAM170A OS=Homo sapiens OX=9606 GN=FAM170A PE=2 SV=1	1.01398	1.07865	1.11252	1.14428	1.05068	1.02976	1.07164	0.007879	1.00978	0.992828	0.943618	0.982074	0.445651
sp|A7E2U8|CD047_HUMAN	4	UPF0602 protein C4orf47 OS=Homo sapiens OX=9606 GN=C4orf47 PE=2 SV=1	0.982303	1.00518	1.06784	0.765547	1.00142	0.766071	0.931394	0,5625†	0.962189	0.86617	1.01691	0.948422	0.345096
sp|O00519|FAAH1_HUMAN	4	Fatty-acid amide hydrolase 1 OS=Homo sapiens OX=9606 GN=FAAH PE=1 SV=2	0.877153	0.898898	1.0239	0.917135	1.28355	0.664653	0.944215	0.611891	1.19709	0.989344	0.520269	0.902235	0.682898
sp|O43236|SEPT4_HUMAN	4	Septin-4 OS=Homo sapiens OX=9606 GN=SEPT4 PE=1 SV=1	1.04641	0.955811	0.876906	0.736723	0.992304	1.69466	1.05047	0.889657	0.961658	1.41723	1.2574	1.21209	0.266415
sp|O43837|IDH3B_HUMAN	4	Isocitrate dehydrogenase [NAD] subunit beta, mitochondrial OS=Homo sapiens OX=9606 GN=IDH3B PE=1 SV=2	2.14477	0.899816	0.911642	0.731046	1.19223	1.04849	1.15466	0.625433	0.860053	1.01809	1.17686	1.01834	0.782055
sp|O75947|ATP5H_HUMAN	4	ATP synthase subunit d, mitochondrial OS=Homo sapiens OX=9606 GN=ATP5PD PE=1 SV=3	0.991171	0.98956	1.00225	1.02259	1.06734	1.04871	1.02027	0.197728	0.947431	1.10301	1.22726	1.09257	0.387417
sp|P02760|AMBP_HUMAN	4	Protein AMBP OS=Homo sapiens OX=9606 GN=AMBP PE=1 SV=1	0.90293	1.01109	0.688002	0.997392	0.684911	1.13435	0.903113	0.211548	0.812304	0.635824	0.737707	0.728612	0.042229
sp|P0C5Z0|H2AB2_HUMAN	4	Histone H2A-Bbd type 2/3 OS=Homo sapiens OX=9606 GN=H2AFB2 PE=1 SV=1	0.975714	1.04263	0.914839	0.970624	1.07489	1.27264	1.04189	0.421262	0.835942	0.637346	1.09843	0.857239	0.718778
sp|P13647|K2C5_HUMAN	4	Keratin, type II cytoskeletal 5 OS=Homo sapiens OX=9606 GN=KRT5 PE=1 SV=3	2.24767	3.18904	0.102803	2.12437	1.94999	1.90936	1.92054	0.596019	0.66884	2.12042	0.65797	1.14908	0.685122
sp|P50213|IDH3A_HUMAN	4	Isocitrate dehydrogenase [NAD] subunit alpha, mitochondrial OS=Homo sapiens OX=9606 GN=IDH3A PE=1 SV=1	1.1106	0.925256	1.03575	0.909248	1.05734	1.04334	1.01359	0.750236	1.01196	1.05756	1.06152	1.04368	0.131775
sp|P59282|TPPP2_HUMAN	4	Tubulin polymerization-promoting protein family member 2 OS=Homo sapiens OX=9606 GN=TPPP2 PE=1 SV=2	0.96573	1.01031	1.12252	0.922011	1.14671	1.01559	1.03048	0.644651	1.03287	1.15457	1.125	1.10415	0.129831
sp|P59910|DJB13_HUMAN	4	DnaJ homolog subfamily B member 13 OS=Homo sapiens OX=9606 GN=DNAJB13 PE=1 SV=1	1.04058	0.988551	0.995651	0.19555	1.05637	0.944028	0.870123	0.366563	1.01358	0.983847	1.09847	1.03197	0.44959
sp|Q5BN46|CI116_HUMAN	4	UPF0691 protein C9orf116 OS=Homo sapiens OX=9606 GN=C9orf116 PE=1 SV=1	1.08221	1.06852	1.19579	0.937347	1.1667	0.928564	1.06319	0.21372	1.07688	1.06696	1.10715	1.08366	0.00643
sp|Q5JX69|F209B_HUMAN	4	Protein FAM209B OS=Homo sapiens OX=9606 GN=FAM209B PE=2 SV=1	0.916411	1.12196	0.860919	0.804658	1.06322	1.14308	0.985041	0.605292	0.75348	1.06843	1.09353	0.971812	0.724626
sp|Q5T871|LELP1_HUMAN	4	Late cornified envelope-like proline-rich protein 1 OS=Homo sapiens OX=9606 GN=LELP1 PE=3 SV=1	1.11947	1.03537	1.11172	0.938587	1.2068	0.876629	1.0481	0.413984	1.06372	1.02712	1.02506	1.03863	0.076083
sp|Q5TEZ5|CF163_HUMAN	4	Uncharacterized protein C6orf163 OS=Homo sapiens OX=9606 GN=C6orf163 PE=4 SV=2	1.06014	1.03525	1.12157	1.26714	0.903434	0.745389	1.02215	0.711538	1.12173	1.09991	0.757333	0.992991	0.996607
sp|Q6ZNM6|TEX43_HUMAN	4	Testis-expressed protein 43 OS=Homo sapiens OX=9606 GN=TEX43 PE=2 SV=1	1.17716	0.999799	1.02539	0.812483	1.15164	0.953952	1.02007	0.501575	0.976558	1.1313	1.18845	1.09877	0.289853
sp|Q6ZQR2|CFA77_HUMAN	4	Cilia- and flagella-associated protein 77 OS=Homo sapiens OX=9606 GN=CFAP77 PE=1 SV=1	1.11567	1.13139	1.11106	1.18538	1.12687	0.938418	1.10146	0.02715	1.06147	1.01349	1.11425	1.06307	0.12948
sp|Q8N5Q1|F71E2_HUMAN	4	Protein FAM71E2 OS=Homo sapiens OX=9606 GN=FAM71E2 PE=2 SV=3	1.06442	1.06717	0.913712	1.04759	1.26259	0.964524	1.05334	0.33803	0.938953	1.11712	0.921345	0.992474	0.986313
sp|Q8NA47|CCD63_HUMAN	4	Coiled-coil domain-containing protein 63 OS=Homo sapiens OX=9606 GN=CCDC63 PE=2 SV=1	1.04635	1.05141	1.14079	1.28037	1.17579	1.14113	1.13931	0.008115	1.00924	1.01499	1.36131	1.12851	0,25†
sp|Q8NEH6|MNS1_HUMAN	4	Meiosis-specific nuclear structural protein 1 OS=Homo sapiens OX=9606 GN=MNS1 PE=2 SV=2	1.24182	1.11544	1.14805	0.96792	1.03336	0.916399	1.0705	0.211697	1.05423	1.25421	0.851764	1.0534	0.721291
sp|Q8WW22|DNJA4_HUMAN	4	DnaJ homolog subfamily A member 4 OS=Homo sapiens OX=9606 GN=DNAJA4 PE=1 SV=1	1.13992	1.02949	1.03739	1.02044	1.09505	1.00516	1.05457	0.040906	1.02651	1.21612	1.18759	1.14341	0,25†
sp|Q8WWB3|DYDC1_HUMAN	4	DPY30 domain-containing protein 1 OS=Homo sapiens OX=9606 GN=DYDC1 PE=1 SV=1	1.10967	1.13213	1.02024	1.11083	1.01995	0.976206	1.0615	0.062513	1.06146	1.00542	1.19687	1.08791	0.229829
sp|Q96M32|KAD7_HUMAN	4	Adenylate kinase 7 OS=Homo sapiens OX=9606 GN=AK7 PE=1 SV=3	1.20146	1.12029	1.08409	0.976723	1.04456	0.951347	1.06308	0.158297	1.03828	0.992524	0.985506	1.00544	0.735411
sp|Q96QV6|H2A1A_HUMAN	4	Histone H2A type 1-A OS=Homo sapiens OX=9606 GN=HIST1H2AA PE=1 SV=3	0.61286	0.936719	0.932872	1.08557	1.34119	0.866226	0.962574	0.414628	0.880916	1.1349	0.87503	0.963616	0.609342
sp|Q9H1X1|RSPH9_HUMAN	4	Radial spoke head protein 9 homolog OS=Homo sapiens OX=9606 GN=RSPH9 PE=1 SV=1	0.98159	0.801737	1.00075	0.688836	1.15958	1.30845	0.990157	0.682803	0.75605	1.02809	1.51226	1.0988	0.904754
sp|Q9UFE4|CCD39_HUMAN	4	Coiled-coil domain-containing protein 39 OS=Homo sapiens OX=9606 GN=CCDC39 PE=2 SV=3	1.12954	0.915046	1.36041	1.0116	11.4523	0.982319	2.80854	0.337222	1.13007	9.03832	1.22182	3.79674	0.398572
sp|Q9UHP6|RSP14_HUMAN	4	Radial spoke head 14 homolog OS=Homo sapiens OX=9606 GN=RSPH14 PE=1 SV=1	1.48328	1.06697	1.55448	1.0702	1.03863	0.826564	1.17335	0.244854	1.35602	1.17524	0.803385	1.11155	0.716095
sp|Q9Y266|NUDC_HUMAN	4	Nuclear migration protein nudC OS=Homo sapiens OX=9606 GN=NUDC PE=1 SV=1	1.01334	1.09539	1.05917	1.15836	0.976188	0.888131	1.03176	0.418166	1.10107	1.15261	1.06142	1.10503	0.100011
tr|A0A024R7A8|A0A024R7A8_HUMAN	4	Aldo-keto reductase family 1, member B1 (Aldose reductase), isoform CRA_a OS=Homo sapiens OX=9606 GN=AKR1B1 PE=4 SV=1	1.06656	1.05744	0.970742	0.908848	0.892808	1.08751	0.997319	0.842223	0.997283	0.927282	1.07239	0.998984	0.918453
tr|A0A024RBX9|A0A024RBX9_HUMAN	4	Pyruvate dehydrogenase E1 component subunit alpha OS=Homo sapiens OX=9606 GN=PDHA1 PE=4 SV=1	1.05358	1.04512	1.04966	1.01563	0.9884	0.955497	1.01798	0.332363	1.05958	1.02363	1.11382	1.06568	0.140071
tr|A0A024RD93|A0A024RD93_HUMAN	4	Phosphoribosylaminoimidazole carboxylase, phosphoribosylaminoimidazole succinocarboxamide synthetase, isoform CRA_c OS=Homo sapiens OX=9606 GN=PAICS PE=3 SV=1	1.00268	1.03501	1.19791	0.939704	1.06476	1.02124	1.04355	0.235754	1.1356	1.10055	0.945991	1.06071	0.429872
tr|A0A024RDG4|A0A024RDG4_HUMAN	4	NAD(P)(+)--arginine ADP-ribosyltransferase OS=Homo sapiens OX=9606 GN=ART3 PE=3 SV=1	0.949724	1.0602	1.06085	1.90596	0.863103	0.7869	1.10446	0.761936	0.905252	0.945725	0.937806	0.929594	0.093424
tr|A0A024RDT6|A0A024RDT6_HUMAN	4	Chromosome 13 open reading frame 1, isoform CRA_a OS=Homo sapiens OX=9606 GN=C13orf1 PE=2 SV=1	1.14514	1.0418	0.977644	0.899473	1.03146	0.9558	1.00855	0.83795	0.992799	1.12523	1.08956	1.0692	0.207932
tr|A0A080YUZ6|A0A080YUZ6_HUMAN	4	Epididymis secretory sperm binding protein Li 6a OS=Homo sapiens OX=9606 GN=LYZB PE=2 SV=1	1.00603	0.833062	1.00324	0.875469	1.15272	1.04827	0.986466	0.622036	0.887393	1.11737	1.18542	1.06339	0,5†
tr|A0A087WU50|A0A087WU50_HUMAN	4	Spermatogenesis-associated protein 3 OS=Homo sapiens OX=9606 GN=SPATA3 PE=1 SV=1	1.04589	0.908543	1.02326	0.990424	1.25012	1.8484	1.17777	0,4375†	0.996842	1.13073	0.406602	0.844724	>0,999999†
tr|A0A087WYS6|A0A087WYS6_HUMAN	4	Proteasome endopeptidase complex OS=Homo sapiens OX=9606 GN=PSMA8 PE=1 SV=1	0.746279	1.04515	1.11945	1.05288	1.08621	1.03582	1.0143	0.906617	1.1521	1.00455	1.19652	1.11772	0.184039
tr|A0A087X0F7|A0A087X0F7_HUMAN	4	RIB43A domain with coiled-coils 2 OS=Homo sapiens OX=9606 GN=RIBC2 PE=1 SV=1	1.12342	1.0639	1.07199	0.923109	1.15401	1.04309	1.06325	0.121078	0.914108	1.09864	0.971765	0.994837	0.92751
tr|A0A090N8G0|A0A090N8G0_HUMAN	4	Glycyl-tRNA synthetase OS=Homo sapiens OX=9606 GN=GARS PE=4 SV=1	1.14408	0.972616	2.38446	1.07125	2.55885	0.955047	1.51438	0.142889	0.907029	2.72341	2.37413	2.00152	0.260736
tr|A0A0S2Z3L0|A0A0S2Z3L0_HUMAN	4	Electron-transfer-flavoprotein alpha polypeptide isoform 1 (Fragment) OS=Homo sapiens OX=9606 GN=ETFA PE=2 SV=1	0.833804	1.05341	1.18403	1.17762	1.21676	1.50528	1.16182	0.1329	0.947051	1.15248	1.56792	1.22248	0.315976
tr|A0A0S2Z410|A0A0S2Z410_HUMAN	4	Epididymis secretory sperm binding protein (Fragment) OS=Homo sapiens OX=9606 GN=HSD17B10 PE=2 SV=1	0.976857	1.04626	1.22975	1.05517	1.12571	0.990784	1.07076	0.100202	1.02434	1.10898	1.03464	1.05599	0,25†
tr|A0A140VJD5|A0A140VJD5_HUMAN	4	Testicular tissue protein Li 15 OS=Homo sapiens OX=9606 PE=2 SV=1	1.02558	0.98914	1.12592	1.00244	1.01666	0.994065	1.02563	0.252398	1.1433	1.0199	1.03842	1.06721	0.154971
tr|A0A140VJU1|A0A140VJU1_HUMAN	4	Sperm acrosome associated 4 OS=Homo sapiens OX=9606 GN=SPACA4 PE=2 SV=1	0.982303	1.04743	0.851684	0.851224	0.968636	0.851041	0.925386	0.126696	0.755878	1.01355	1.00742	0.925618	0.475695
tr|A0A140VJU2|A0A140VJU2_HUMAN	4	Testicular tissue protein Li 168 OS=Homo sapiens OX=9606 PE=2 SV=1	0.986945	1.10604	1.26632	0.970712	0.934915	0.951916	1.03614	>0,999999†	1.18755	1.05936	1.00967	1.08553	0.276363
tr|A0A140VJX3|A0A140VJX3_HUMAN	4	Sulfurtransferase OS=Homo sapiens OX=9606 PE=2 SV=1	1.58042	0.95437	1.06714	0.781085	1.06584	1.06595	1.0858	0.684738	0.946558	1.05312	1.09958	1.03309	0.601676
tr|A0A140VK85|A0A140VK85_HUMAN	4	Testis secretory sperm-binding protein Li 212a OS=Homo sapiens OX=9606 PE=2 SV=1	0.800144	1.23873	1.15461	1.23087	1.05607	1.04967	1.08835	0.200846	0.873026	0.857876	1.24304	0.991315	0.839529
tr|A0A140VKB6|A0A140VKB6_HUMAN	4	Spermatogenesis associated 19, isoform CRA_a OS=Homo sapiens OX=9606 GN=SPATA19 PE=2 SV=1	1.05137	0.942484	0.923989	0.97025	1.05702	1.06744	1.00209	0.968945	0.783548	1.03069	1.02975	0.947996	0.566309
tr|A0A1B0GVQ3|A0A1B0GVQ3_HUMAN	4	Coiled-coil domain-containing 200 OS=Homo sapiens OX=9606 GN=CCDC200 PE=4 SV=1	1.07374	1.1677	1.21508	1.06251	1.08996	0.941059	1.09168	0.057239	1.14671	1.05783	1.02467	1.0764	0.178713
tr|A0A1L5BXV2|A0A1L5BXV2_HUMAN	4	Receptor expression-enhancing protein OS=Homo sapiens OX=9606 GN=REEP6 PE=2 SV=1	1.33616	1.02014	0.850517	1.05584	0.996915	0.970693	1.03838	0.655979	0.83127	1.22664	1.06018	1.03936	0.673898
tr|A0A384MDL3|A0A384MDL3_HUMAN	4	Epididymis secretory sperm binding protein OS=Homo sapiens OX=9606 PE=2 SV=1	1.04064	0.942809	1.11798	1.13962	1.20893	0.968469	1.06974	0.195129	1.10427	1.23985	0.949376	1.09783	0.39375
tr|A0A384MEE7|A0A384MEE7_HUMAN	4	Epididymis secretory sperm binding protein OS=Homo sapiens OX=9606 PE=2 SV=1	1.19378	1.09536	0.944131	1.05506	1.00357	1.04124	1.05552	0.174521	1.10546	1.01224	1.03255	1.05009	0.187736
tr|A0A385HW02|A0A385HW02_HUMAN	4	Mutant hemoglobin subunit alpha 2 OS=Homo sapiens OX=9606 GN=HBA2 PE=3 SV=1	0.868954	1.06996	0.688903	0.689861	0.859229	1.08458	0.876915	0.08684	0.702093	0.725287	0.783143	0.736841	0.049194
tr|A0MNP0|A0MNP0_HUMAN	4	CDW9/WDR51B OS=Homo sapiens OX=9606 GN=WDR51B PE=2 SV=1	1.00156	1.0347	1.04691	0.880398	1.0435	1.07699	1.01401	0.704624	1.13185	0.974114	1.13636	1.08077	0.275771
tr|A7E261|A7E261_HUMAN	4	5-oxoprolinase (ATP-hydrolysing) OS=Homo sapiens OX=9606 GN=OPLAH PE=2 SV=1	1.00402	2.64784	0.947107	1.06146	1.21879	0.98985	1.31151	0.184121	0.905211	1.07676	2.73832	1.57343	0.547371
tr|A8K607|A8K607_HUMAN	4	cDNA FLJ76855, highly similar to Homo sapiens exportin 7 (XPO7), mRNA OS=Homo sapiens OX=9606 PE=2 SV=1	1.68197	0.860859	1.73952	1.08671	0.873671	0.852975	1.18262	0.428031	1.61591	1.16012	0.838251	1.20476	0.42989
tr|B2R673|B2R673_HUMAN	4	Dihydrolipoamide acetyltransferase component of pyruvate dehydrogenase complex OS=Homo sapiens OX=9606 PE=2 SV=1	1.22082	0.973572	1.00901	1.03803	1.12496	0.972578	1.05649	0.231842	1.03277	1.1412	1.13363	1.10253	0.095093
tr|B2R9P5|B2R9P5_HUMAN	4	cDNA, FLJ94497, highly similar to Homo sapiens a disintegrin and metalloprotease domain 32 (ADAM32), mRNA OS=Homo sapiens OX=9606 PE=2 SV=1	1.05441	1.02251	1.07429	0.873261	0.988569	0.931069	0.990684	0.733359	1.04227	1.00385	1.03219	1.0261	0.15601
tr|B4DT01|B4DT01_HUMAN	4	cDNA FLJ60347, highly similar to Homo sapiens hydroxyacylglutathione hydrolase (HAGH), transcript variant 1, mRNA OS=Homo sapiens OX=9606 PE=2 SV=1	1.54245	0.967614	1.08329	1.20969	0.929831	1.08004	1.13549	0.215631	1.05616	0.972049	1.0544	1.02754	0.405976
tr|B4DX81|B4DX81_HUMAN	4	HCG15219, isoform CRA_b OS=Homo sapiens OX=9606 GN=hCG_15219 PE=2 SV=1	1.00658	1.11816	1.19919	1.02253	1.17404	0.877021	1.06625	0.187402	1.09065	0.975063	0.819589	0.961766	0.692364
tr|B7Z6R7|B7Z6R7_HUMAN	4	Serine/threonine-protein phosphatase OS=Homo sapiens OX=9606 PE=2 SV=1	1.14281	1.03515	0.998867	1.21229	0.869646	0.966564	1.03756	0.773971	0.970605	0.998703	0.990009	0.986439	0.23579
tr|B8ZWD9|B8ZWD9_HUMAN	4	Diazepam binding inhibitor, splice form 1D(2) OS=Homo sapiens OX=9606 GN=DBI PE=2 SV=1	0.971194	1.425	1.1275	1.16488	0.971779	1.09784	1.12636	0.101236	0.958338	1.21715	1.53238	1.23595	0.290011
tr|C9JFR7|C9JFR7_HUMAN	4	Cytochrome c (Fragment) OS=Homo sapiens OX=9606 GN=CYCS PE=1 SV=1	0.863119	0.981743	1.09369	1.13292	1.0043	1.09287	1.02811	0.667007	0.935575	1.0206	1.05691	1.00436	0.947916
tr|D6RI10|D6RI10_HUMAN	4	Serine protease inhibitor Kazal-type 2 OS=Homo sapiens OX=9606 GN=SPINK2 PE=1 SV=1	1.03349	1.07368	1.06359	0.949871	1.18973	0.898073	1.03474	0.542206	1.00135	0.96909	1.06867	1.01304	0.721497
tr|D9IAI1|D9IAI1_HUMAN	4	Epididymis secretory protein Li 34 OS=Homo sapiens OX=9606 GN=HEL-S-34 PE=2 SV=1	1.05565	0.851022	1.09668	0.996881	0.978741	1.09995	1.01315	0.865933	1.12366	1.03529	1.07854	1.07916	0.073395
tr|E7ERD7|E7ERD7_HUMAN	4	Long-chain-fatty-acid--CoA ligase 6 OS=Homo sapiens OX=9606 GN=ACSL6 PE=1 SV=1	0.961477	0.901673	0.995581	1.02544	1.14847	1.16267	1.03255	0.680479	0.861946	1.17459	1.12153	1.05269	0.732922
tr|E7EX04|E7EX04_HUMAN	4	Septin-10 OS=Homo sapiens OX=9606 GN=SEPT10 PE=1 SV=1	0.98606	1.04141	1.35433	1.19096	0.898777	1.4368	1.15139	0.150363	1.19427	1.42919	1.69656	1.44001	0,25†
tr|E9PN17|E9PN17_HUMAN	4	ATP synthase subunit g, mitochondrial OS=Homo sapiens OX=9606 GN=ATP5MG PE=1 SV=1	1.07092	1.03169	0.923811	0.856483	1.16027	1.02037	1.01059	0.79335	0.859527	1.07396	1.0681	1.00053	0.969274
tr|H7C4J6|H7C4J6_HUMAN	4	Sperm-associated antigen 8 (Fragment) OS=Homo sapiens OX=9606 GN=SPAG8 PE=1 SV=1	1.091	0.925786	1.00057	0.933743	1.20838	1.05588	1.03589	0.497687	0.988548	1.10477	1.09934	1.06422	0.238592
tr|Q1LZN1|Q1LZN1_HUMAN	4	Protamine 2 OS=Homo sapiens OX=9606 GN=PRM2 PE=1 SV=1	0.947023	1.28831	1.64794	0.784804	1.24374	0.981123	1.14882	0.255059	1.56109	0.778992	1.01228	1.11745	0.903107
tr|Q4LE36|Q4LE36_HUMAN	4	ACLY variant protein (Fragment) OS=Homo sapiens OX=9606 GN=ACLY variant protein PE=2 SV=1	1.05556	0.977302	1.0105	1.03537	1.07366	1.11195	1.04406	0.094499	1.01197	1.02569	1.26825	1.10197	0.35433
tr|Q502X2|Q502X2_HUMAN	4	Diablo homolog (Drosophila) OS=Homo sapiens OX=9606 GN=DIABLO PE=2 SV=1	1.03247	1.01786	1.0259	1.08921	0.978625	0.942479	1.01442	0.556695	1.03164	1.00978	0.913264	0.984893	0.623801
tr|Q53HS1|Q53HS1_HUMAN	4	Achalasia, adrenocortical insufficiency, alacrimia (Allgrove, triple-A) variant (Fragment) OS=Homo sapiens OX=9606 PE=2 SV=1	0.985369	0.839604	0.918671	1.85069	1.15273	1.01631	1.12723	0.600057	0.941315	1.16981	0.941919	1.01768	0.801194
tr|Q53XL8|Q53XL8_HUMAN	4	Proteasome (Prosome, macropain) 26S subunit, ATPase, 1 OS=Homo sapiens OX=9606 GN=PSMC1 PE=2 SV=1	0.966386	0.974292	1.03943	1.16745	0.99178	1.54433	1.11395	0.231146	1.05048	0.952458	1.60426	1.2024	0.443515
tr|Q59EG8|Q59EG8_HUMAN	4	Proteasome 26S non-ATPase subunit 2 variant (Fragment) OS=Homo sapiens OX=9606 PE=2 SV=1	1.4822	1.46151	0.429657	0.690339	1.05563	0.986482	1.01764	0.991962	0.419606	1.03214	1.2508	0.90085	0.706869
tr|Q59FI4|Q59FI4_HUMAN	4	Importin 4 variant (Fragment) OS=Homo sapiens OX=9606 PE=2 SV=1	0.996826	0.827836	2.07092	1.07258	1.13056	0.953624	1.17539	0.42798	0.935152	2.01295	3.05784	2.00198	0.226802
tr|Q5D1J4|Q5D1J4_HUMAN	4	Hyaluronidase OS=Homo sapiens OX=9606 GN=SPAM1 PE=2 SV=1	1.19433	0.926897	0.83975	1.08058	0.857971	0.973682	0.978868	0.742037	0.883349	0.960686	0.89025	0.911428	0.101442
tr|Q5QP19|Q5QP19_HUMAN	4	NFS1 nitrogen fixation 1 (S. cerevisiae), isoform CRA_b OS=Homo sapiens OX=9606 GN=NFS1 PE=2 SV=1	0.846281	0.978402	1.01093	1.09054	1.14272	1.02166	1.01509	0.826784	1.09987	1.10979	1.03833	1.08266	0.048976
tr|Q63HL5|Q63HL5_HUMAN	4	Uncharacterized protein DKFZp686G12235 OS=Homo sapiens OX=9606 GN=DKFZp686G12235 PE=2 SV=1	1.07562	1.02387	1.08044	0.95031	0.925432	1.0329	1.01476	0.496699	1.06275	0.869037	0.985362	0.972381	0.602906
tr|Q6IB71|Q6IB71_HUMAN	4	Proteasome subunit alpha type OS=Homo sapiens OX=9606 GN=PSMA3 PE=2 SV=1	1.07436	0.985371	1.00034	0.955605	1.06596	1.08581	1.02791	0.289797	1.01587	1.07107	1.14157	1.07617	0.171143
tr|Q6PEJ5|Q6PEJ5_HUMAN	4	CYLC2 protein (Fragment) OS=Homo sapiens OX=9606 GN=CYLC2 PE=2 SV=1	0.983409	1.02966	1.08156	0.903148	1.15886	0.96104	1.01961	0.788708	0.994056	0.986492	1.03514	1.00523	0.798275
tr|Q7Z7M4|Q7Z7M4_HUMAN	4	Superoxide dismutase (Fragment) OS=Homo sapiens OX=9606 GN=SOD2 PE=2 SV=1	0.96183	0.651308	1.13568	0.778166	1.24546	0.771979	0.924071	0.251352	1.13753	0.660868	1.02433	0.940909	0.583059
tr|Q8NBT6|Q8NBT6_HUMAN	4	cDNA FLJ90758 fis, clone SKNMC1000082, highly similar to Mitochondrial deoxynucleotide carrier OS=Homo sapiens OX=9606 PE=2 SV=1	0.982374	0.925468	1.10885	0.702157	0.96042	1.07937	0.959772	0.474309	0.956395	0.965711	1.23439	1.05216	0.638791
tr|R4GNH3|R4GNH3_HUMAN	4	26S proteasome regulatory subunit 6A OS=Homo sapiens OX=9606 GN=PSMC3 PE=1 SV=1	1.04765	0.952464	1.078	1.17811	1.15582	0.988933	1.06683	0.161171	1.04754	0.945959	0.935203	0.976233	0.448859
tr|V9GYM3|V9GYM3_HUMAN	4	Apolipoprotein A-II OS=Homo sapiens OX=9606 GN=APOA2 PE=1 SV=1	0.585655	1.01771	0.579188	1.03435	0.720092	1.34316	0.880025	0.298005	0.63918	0.621216	0.934199	0.731532	0.132905
tr|V9HW35|V9HW35_HUMAN	4	Epididymis secretory protein Li 55 OS=Homo sapiens OX=9606 GN=HEL-S-55 PE=2 SV=1	1.03858	0.964599	1.14951	0.995762	1.13021	1.00511	1.04729	0.202941	1.14154	1.16501	0.991059	1.0992	0.213062
tr|V9HW58|V9HW58_HUMAN	4	Epididymis secretory protein Li 77 OS=Homo sapiens OX=9606 GN=HEL-S-77 PE=2 SV=1	1.33694	0.989445	1.07423	0.998267	1.12868	0.994442	1.087	0.148248	1.05803	1.11641	1.04955	1.07466	0.142339
tr|V9HWC6|V9HWC6_HUMAN	4	Peptidyl-prolyl cis-trans isomerase OS=Homo sapiens OX=9606 GN=HEL-S-39 PE=2 SV=1	0.873529	0.457541	0.981375	0.75656	1.66892	1.07292	0.968474	0.496618	1.10127	1.40386	0.99939	1.16817	0.371458
tr|V9HWC7|V9HWC7_HUMAN	4	Epididymis secretory sperm binding protein Li 128m OS=Homo sapiens OX=9606 GN=HEL-S-128m PE=2 SV=1	0.94571	1.0376	1.25517	1.01194	1.09299	0.99964	1.05718	0.252041	1.21998	1.02141	1.02478	1.08872	0.271041
tr|V9HWF6|V9HWF6_HUMAN	4	Alpha-1-acid glycoprotein OS=Homo sapiens OX=9606 GN=HEL-S-153w PE=2 SV=1	1.11297	0.563675	0.953023	0.918255	0.713077	0.913927	0.862488	0.124548	1.0079	0.665547	0.525643	0.73303	0.225711
tr|V9HWP0|V9HWP0_HUMAN	4	Pentaxin OS=Homo sapiens OX=9606 GN=HEL-S-92n PE=2 SV=1	1.04053	0.749636	0.78611	0.935673	1.1075	1.25765	0.979515	0.712432	0.874269	0.942257	1.27753	1.03135	0.78868
tr|X5C6M5|X5C6M5_HUMAN	4	Cytochrome c oxidase subunit 2 OS=Homo sapiens OX=9606 GN=COX2 PE=3 SV=1	1.18971	0.821487	0.788505	1.03903	0.965339	0.998885	0.96716	0.485966	0.767254	1.00529	0.98591	0.919486	0,5†
sp|A0A087WWA1|P3URF_HUMAN	3	PIK3R3 upstream open reading frame protein OS=Homo sapiens OX=9606 GN=P3R3URF PE=4 SV=1	0.90735	0.954592	0.691175	1.35229	1.28681	0.569816	0.96034	0.611426	0.786155	1.01507	0.685037	0.828755	0.21914
sp|A4QMS7|CE049_HUMAN	3	Uncharacterized protein C5orf49 OS=Homo sapiens OX=9606 GN=C5orf49 PE=2 SV=1	1.07824	1.01353	0.994861	1.10719	1.20533	1.04296	1.07368	0.071963	0.935652	1.11115	1.05549	1.0341	0.591106
sp|A6NJV1|CB070_HUMAN	3	UPF0573 protein C2orf70 OS=Homo sapiens OX=9606 GN=C2orf70 PE=3 SV=1	1.09832	0.877609	0.997288	0.804732	1.13342	1.03781	0.991531	0.936531	0.951922	1.02196	1.06763	1.01384	0.761275
sp|A8MYV0|DCD2C_HUMAN	3	Doublecortin domain-containing protein 2C OS=Homo sapiens OX=9606 GN=DCDC2C PE=1 SV=3	1.13734	1.17551	1.11681	0.979041	1.19462	0.966102	1.0949	0.055151	1.08942	1.11883	1.11215	1.1068	0.010122
sp|H7C350|CC188_HUMAN	3	Coiled-coil domain-containing protein 188 OS=Homo sapiens OX=9606 GN=CCDC188 PE=3 SV=2	0.882183	0.965785	0.94211	0.921117	1.06018	0.913658	0.947505	0.092309	0.838978	1.30887	1.13045	1.09276	0.681102
sp|O00231|PSD11_HUMAN	3	26S proteasome non-ATPase regulatory subunit 11 OS=Homo sapiens OX=9606 GN=PSMD11 PE=1 SV=3	1.18938	1.02136	1.07645	0.489749	0.959951	1.35779	1.01578	0.603573	0.936879	1.15338	1.3428	1.14435	0.338013
sp|O75976|CBPD_HUMAN	3	Carboxypeptidase D OS=Homo sapiens OX=9606 GN=CPD PE=1 SV=2	1.06745	0.656999	1.27076	1.15649	1.1251	1.35252	1.10489	0.563076	1.06197	1.5939	0.832212	1.16269	0.690483
sp|P05141|ADT2_HUMAN	3	ADP/ATP translocase 2 OS=Homo sapiens OX=9606 GN=SLC25A5 PE=1 SV=7	0.853062	0.93527	1.09743	0.899665	1.00942	1.06714	0.976998	0.492205	0.95565	0.919815	1.18989	1.02178	0.89528
sp|P07814|SYEP_HUMAN	3	Bifunctional glutamate/proline--tRNA ligase OS=Homo sapiens OX=9606 GN=EPRS PE=1 SV=5	1.19706	1.30715	1.0367	0.870492	0.754436	1.05846	1.03738	0.860151	1.06317	0.812232	0.897081	0.924159	0.319767
sp|P0C874|S31D3_HUMAN	3	Spermatogenesis-associated protein 31D3 OS=Homo sapiens OX=9606 GN=SPATA31D3 PE=2 SV=1	0.97655	0.982536	1.0158	1.01356	1.0298	1.00976	1.00467	0.788273	1.00594	1.09802	0.779933	0.961299	0.687424
sp|P14927|QCR7_HUMAN	3	Cytochrome b-c1 complex subunit 7 OS=Homo sapiens OX=9606 GN=UQCRB PE=1 SV=2	1.16724	0.995575	1.10013	0.907786	1.11184	0.93223	1.0358	0.508472	1.06144	0.989552	0.968526	1.00651	0.891884
sp|P23368|MAOM_HUMAN	3	NAD-dependent malic enzyme, mitochondrial OS=Homo sapiens OX=9606 GN=ME2 PE=1 SV=1	1.1083	0.915382	0.999665	0.790604	1.13451	0.967436	0.985983	0.839462	1.10759	0.974474	2.48511	1.52239	0.379353
sp|P30049|ATPD_HUMAN	3	ATP synthase subunit delta, mitochondrial OS=Homo sapiens OX=9606 GN=ATP5F1D PE=1 SV=2	0.961803	0.99748	1.17202	0.67966	0.756956	1.03805	0.934328	0.312315	1.02977	0.870954	0.89	0.930243	0.286227
sp|P54709|AT1B3_HUMAN	3	Sodium/potassium-transporting ATPase subunit beta-3 OS=Homo sapiens OX=9606 GN=ATP1B3 PE=1 SV=1	1.20433	0.921337	0.939637	0.867431	0.9757	1.08474	0.998863	0.966143	0.902944	0.955074	0.959607	0.939208	0,25†
sp|P55789|ALR_HUMAN	3	FAD-linked sulfhydryl oxidase ALR OS=Homo sapiens OX=9606 GN=GFER PE=1 SV=2	1.23145	1.18711	1.07869	0.984222	1.35177	0.764269	1.09959	0.68335	1.07755	1.01779	0.77068	0.955339	0.631311
sp|Q2M243|CCD27_HUMAN	3	Coiled-coil domain-containing protein 27 OS=Homo sapiens OX=9606 GN=CCDC27 PE=2 SV=2	1.84045	1.12786	1.05934	1.19879	0.718681	1.13224	1.17956	0.336477	1.16998	1.4431	0.959938	1.19101	0.282334
sp|Q4LDG9|DNAL1_HUMAN	3	Dynein light chain 1, axonemal OS=Homo sapiens OX=9606 GN=DNAL1 PE=1 SV=1	1.02433	0.910151	1.01898	0.95811	1.05143	0.900887	0.977315	0.453051	1.01634	1.05681	0.921432	0.998192	0.913074
sp|Q5JX71|F209A_HUMAN	3	Protein FAM209A OS=Homo sapiens OX=9606 GN=FAM209A PE=2 SV=1	0.870119	0.947491	1.05269	1.05447	0.96386	1.18893	1.01293	0.698033	0.814325	0.897765	1.35405	1.02205	0.989746
sp|Q5T0J7|TEX35_HUMAN	3	Testis-expressed protein 35 OS=Homo sapiens OX=9606 GN=TEX35 PE=2 SV=1	0.943476	0.955553	1.14032	1.03263	0.942007	0.975593	0.998263	0,6875†	1.19336	1.23035	1.02544	1.14972	0,25†
sp|Q5T0N1|CFA70_HUMAN	3	Cilia- and flagella-associated protein 70 OS=Homo sapiens OX=9606 GN=CFAP70 PE=2 SV=3	1.14737	1.02262	1.7228	1.33392	0.846883	0.913486	1.16451	0.319214	1.34558	0.930612	1.12508	1.13376	0.374131
sp|Q5W041|ARMC3_HUMAN	3	Armadillo repeat-containing protein 3 OS=Homo sapiens OX=9606 GN=ARMC3 PE=2 SV=2	0.986691	1.09757	1.08748	1.14439	1.08947	0.954255	1.05998	0.096998	0.956199	1.47755	0.934217	1.12266	0.588595
sp|Q6NUT2|D19L2_HUMAN	3	Probable C-mannosyltransferase DPY19L2 OS=Homo sapiens OX=9606 GN=DPY19L2 PE=1 SV=2	1.06242	0.622967	0.54358	1.39655	0.950043	1.16271	0.956377	0.793565	0.578404	0.935382	1.10846	0.874082	0.492356
sp|Q8N4E7|FTMT_HUMAN	3	Ferritin, mitochondrial OS=Homo sapiens OX=9606 GN=FTMT PE=1 SV=1	1.25342	0.903023	0.45426	0.991356	1.1625	1.11993	0.980748	0.731888	0.829466	1.05248	1.31639	1.06611	0.575119
sp|Q8N7U6|EFHB_HUMAN	3	EF-hand domain-containing family member B OS=Homo sapiens OX=9606 GN=EFHB PE=2 SV=4	1.05081	1.00349	1.17193	1.03735	0.92969	0.951941	1.0242	0,6875†	1.17782	0.903819	0.945743	1.00913	0.912973
sp|Q8TD57|DYH3_HUMAN	3	Dynein heavy chain 3, axonemal OS=Homo sapiens OX=9606 GN=DNAH3 PE=2 SV=1	1.16179	0.675522	0.954827	1.80108	0.890614	0.889291	1.06219	0.945867	0.936375	1.03603	0.797776	0.923393	0.379794
sp|Q8WZ59|TM190_HUMAN	3	Transmembrane protein 190 OS=Homo sapiens OX=9606 GN=TMEM190 PE=1 SV=1	1.05446	0.908847	0.915554	1.00321	0.972636	0.962793	0.969583	0.358105	0.788912	1.0681	1.04099	0.966001	0.7326
sp|Q92526|TCPW_HUMAN	3	T-complex protein 1 subunit zeta-2 OS=Homo sapiens OX=9606 GN=CCT6B PE=1 SV=5	1.02673	1.06717	1.27573	1.02363	1.03657	1.06972	1.08326	0.066478	1.17288	1.18888	1.24392	1.20189	0.00583
sp|Q96M91|CFA53_HUMAN	3	Cilia- and flagella-associated protein 53 OS=Homo sapiens OX=9606 GN=CFAP53 PE=1 SV=2	1.04661	1.05941	1.05227	0.975267	1.12305	0.874397	1.02183	0.525902	1.099	1.2387	0.927155	1.08829	0.422206
sp|Q96MR6|CFA57_HUMAN	3	Cilia- and flagella-associated protein 57 OS=Homo sapiens OX=9606 GN=CFAP57 PE=2 SV=3	0.982888	1.0358	1.03522	1.00766	0.804872	1.08404	0.991747	0.797752	1.03297	0.863897	0.939124	0.945332	0.421396
sp|Q9BSF0|SMAKA_HUMAN	3	Small membrane A-kinase anchor protein OS=Homo sapiens OX=9606 GN=C2orf88 PE=1 SV=2	0.341066	2.77982	0.904742	1.08503	1.15955	0.986698	1.20948	0.971438	0.810986	0.585435	0.94828	0.781567	0,25†
sp|Q9H2U2|IPYR2_HUMAN	3	Inorganic pyrophosphatase 2, mitochondrial OS=Homo sapiens OX=9606 GN=PPA2 PE=1 SV=2	1.23355	0.883117	0.927835	1.06546	0.914595	1.12557	1.02502	0.754409	0.977515	0.91136	1.00708	0.965319	0.370485
sp|Q9NS25|SPNXB_HUMAN	3	Sperm protein associated with the nucleus on the X chromosome B1 OS=Homo sapiens OX=9606 GN=SPANXB1 PE=2 SV=2	1.00213	0.911748	0.980874	1.13611	1.22506	0.99454	1.04174	0.976993	0.995907	1.13717	1.03945	1.05751	0.207918
sp|Q9NTM9|CUTC_HUMAN	3	Copper homeostasis protein cutC homolog OS=Homo sapiens OX=9606 GN=CUTC PE=1 SV=1	0.8837	0.861805	1.06003	1.111	1.0918	1.21036	1.03645	0.978452	1.07521	1.09734	1.239	1.13718	0.031733
sp|Q9P2T0|THEG_HUMAN	3	Testicular haploid expressed gene protein OS=Homo sapiens OX=9606 GN=THEG PE=1 SV=1	1.13388	1.05631	1.237	1.00252	1.38697	0.961741	1.12974	0.108699	1.23199	1.33488	0.854438	1.14043	0.438469
sp|Q9UHL4|DPP2_HUMAN	3	Dipeptidyl peptidase 2 OS=Homo sapiens OX=9606 GN=DPP7 PE=1 SV=3	1.08545	1.00329	0.984778	1.07751	0.744133	1.458	1.05886	0,5625†	0.918013	2.29033	1.02141	1.40992	0.45678
sp|Q9Y5B8|NDK7_HUMAN	3	Nucleoside diphosphate kinase 7 OS=Homo sapiens OX=9606 GN=NME7 PE=1 SV=1	1.16579	1.08335	1.17234	1.02792	1.16465	0.981478	1.09926	0.027965	1.05239	1.17465	0.977817	1.06829	0.337115
tr|A0A024QZF1|A0A024QZF1_HUMAN	3	HCG19665, isoform CRA_a OS=Homo sapiens OX=9606 GN=hCG_19665 PE=4 SV=1	1.10997	0.875603	0.998844	1.15167	1.11167	1.1656	1.06889	0.334401	1.04464	1.1712	1.1399	1.11858	0.111699
tr|A0A024QZI4|A0A024QZI4_HUMAN	3	Vaccinia related kinase 3, isoform CRA_a OS=Homo sapiens OX=9606 GN=VRK3 PE=4 SV=1	1.23756	0.964933	0.82799	0.964647	1.08307	0.940934	1.00319	0.691169	0.905725	1.165	1.05056	1.04043	0,5†
tr|A0A024R0T7|A0A024R0T7_HUMAN	3	Testis expressed sequence 101, isoform CRA_a OS=Homo sapiens OX=9606 GN=TEX101 PE=4 SV=1	0.671137	0.670679	0.952803	0.424893	1.20807	1.08105	0.834771	0.246138	0.920553	1.24486	0.78729	0.984234	0.763053
tr|A0A024R1Z6|A0A024R1Z6_HUMAN	3	Vesicle amine transport protein 1 homolog (T californica), isoform CRA_a OS=Homo sapiens OX=9606 GN=VAT1 PE=4 SV=1	1.12926	1.06941	1.05412	0.967859	1.10448	1.01763	1.05713	0.053588	1.00261	1.1533	1.15075	1.10222	0.178052
tr|A0A024R648|A0A024R648_HUMAN	3	Translocase of inner mitochondrial membrane 9 homolog (Yeast), isoform CRA_a OS=Homo sapiens OX=9606 GN=TIMM9 PE=4 SV=1	0.768634	1.05603	0.821926	0.934649	0.982656	0.759299	0.887199	0.089163	0.839277	1.07001	0.92112	0.94347	0.447923
tr|A0A024R6K8|A0A024R6K8_HUMAN	3	Epididymis secretory sperm binding protein OS=Homo sapiens OX=9606 GN=WARS PE=2 SV=1	1.04528	1.05899	1.01795	0.820048	1.06941	1.01567	1.00456	0.974077	0.944294	1.01207	1.0952	1.01719	0.802494
tr|A0A024R6S1|A0A024R6S1_HUMAN	3	DnaJ (Hsp40) homolog, subfamily A, member 2, isoform CRA_a OS=Homo sapiens OX=9606 GN=DNAJA2 PE=3 SV=1	0.997293	0.940723	1.17119	0.839144	1.11263	0.956497	1.00291	0.841419	0.827457	1.07971	1.23533	1.0475	0.764614
tr|A0A024R6Y2|A0A024R6Y2_HUMAN	3	Nuclear transport factor 2, isoform CRA_a OS=Homo sapiens OX=9606 GN=NUTF2 PE=4 SV=1	1.08955	0.993666	0.931735	1.02621	1.0142	1.10707	1.02707	0.330717	0.747235	0.996624	1.08534	0.943065	0.62373
tr|A0A024R7Q5|A0A024R7Q5_HUMAN	3	Testis secretory sperm-binding protein Li 205a OS=Homo sapiens OX=9606 GN=TSSK6 PE=2 SV=1	0.945857	0.881435	1.01313	1.3637	0.812351	0.979772	0.999375	0.723099	0.943253	0.932739	1.15659	1.01086	0.809073
tr|A0A024R8G6|A0A024R8G6_HUMAN	3	Sjogren's syndrome nuclear autoantigen 1, isoform CRA_a OS=Homo sapiens OX=9606 GN=SSNA1 PE=4 SV=1	1.08015	1.03827	1.13801	0.816289	1.31177	1.14704	1.08859	0.274247	1.24985	1.24105	1.06231	1.18441	0.10911
tr|A0A024RB31|A0A024RB31_HUMAN	3	Myosin, light polypeptide 6B, alkali, smooth muscle and non-muscle, isoform CRA_a OS=Homo sapiens OX=9606 GN=MYL6B PE=4 SV=1	1.0261	1.11056	1.14396	1.01315	1.0217	0.824981	1.02341	0.380411	1.07426	1.06129	1.06873	1.06809	0.056283
tr|A0A080YUZ9|A0A080YUZ9_HUMAN	3	Lysozyme D2 OS=Homo sapiens OX=9606 GN=LYZD2 PE=3 SV=1	0.681309	0.713332	1.13934	1.15831	1.04304	0.998382	0.955618	0.666768	0.961053	0.990741	1.29214	1.08131	>0,999999†
tr|A0A087WUM0|A0A087WUM0_HUMAN	3	SYNJ2BP-COX16 readthrough (Fragment) OS=Homo sapiens OX=9606 GN=SYNJ2BP-COX16 PE=4 SV=1	1.03469	1.02077	0.913498	0.994951	0.976112	1.01803	0.993009	0,84375†	1.01004	0.988406	1.05096	1.01647	0.438838
tr|A0A087WV61|A0A087WV61_HUMAN	3	Regulator of G-protein-signaling 22 OS=Homo sapiens OX=9606 GN=RGS22 PE=1 SV=1	0.829223	0.66425	1.25354	1.41813	0.761199	1.34596	1.04538	0.862549	1.11132	1.2092	1.08533	1.13529	0.030132
tr|A0A087X1N8|A0A087X1N8_HUMAN	3	Serpin B6 OS=Homo sapiens OX=9606 GN=SERPINB6 PE=1 SV=1	0.976888	1.01674	0.888737	1.37278	0.165658	1.0453	0.911018	0.387264	0.912867	1.16925	1.2412	1.10777	0.425611
tr|A0A0S2Z3G3|A0A0S2Z3G3_HUMAN	3	Solute carrier family 25 (Mitochondrial carrier dicarboxylate transporter), member 10, isoform CRA_a (Fragment) OS=Homo sapiens OX=9606 GN=SLC25A10 PE=2 SV=1	1.02055	1.04982	0.933608	2.23748	1.39788	1.01816	1.27625	0.211362	0.847087	1.05286	1.01665	0.9722	0.687475
tr|A0A140VJM8|A0A140VJM8_HUMAN	3	Kelch-like 10 (Drosophila) OS=Homo sapiens OX=9606 GN=KLHL10 PE=2 SV=1	1.15817	0.950857	1.07755	1.16441	0.998955	1.03516	1.06418	0.175207	1.11044	1.17289	0.925532	1.06962	0.59087
tr|A0A140VJM9|A0A140VJM9_HUMAN	3	L-lactate dehydrogenase OS=Homo sapiens OX=9606 PE=2 SV=1	1.04311	0.991933	1.02668	0.945745	1.03238	0.974726	1.00243	0.687689	0.967113	1.01115	1.04066	1.00631	0.465564
tr|A0A140VJS6|A0A140VJS6_HUMAN	3	Proteasome subunit beta OS=Homo sapiens OX=9606 PE=2 SV=1	1.03753	1.06297	0.972109	0.826654	1.09155	0.963747	0.992425	0.816291	0.991998	1.20185	1.09203	1.09529	0.252469
tr|A0A140VJT8|A0A140VJT8_HUMAN	3	Testicular tissue protein Li 164 OS=Homo sapiens OX=9606 PE=2 SV=1	0.894599	1.42079	1.07474	1.1208	1.49729	0.649438	1.10961	0.576589	0.627537	1.13792	0.687509	0.817654	0.442006
tr|A0A140VJZ4|A0A140VJZ4_HUMAN	3	Ubiquitin carboxyl-terminal hydrolase OS=Homo sapiens OX=9606 PE=2 SV=1	0.935138	1.10209	1.04543	0.96552	1.10022	1.01367	1.02701	0.392409	1.03073	1.12948	1.09808	1.08609	0.119531
tr|A0A140VK16|A0A140VK16_HUMAN	3	Dipeptidase OS=Homo sapiens OX=9606 GN=DPEP3 PE=2 SV=1	0.868283	0.911476	0.957588	1.31113	0.739944	1.00149	0.964984	0.597945	0.798673	0.924077	0.881256	0.868002	0.139446
tr|A0A140VK60|A0A140VK60_HUMAN	3	Testis tissue sperm-binding protein Li 93mP OS=Homo sapiens OX=9606 PE=2 SV=1	1.04639	0.929637	1.14711	0.994548	1.17856	0.970601	1.04447	0.357451	1.23523	1.05127	1.13932	1.14194	0.082673
tr|A0A140VKB8|A0A140VKB8_HUMAN	3	Testis tissue sperm-binding protein Li 35a OS=Homo sapiens OX=9606 GN=TMCO2 PE=2 SV=1	0.976669	0.891059	0.759818	0.748861	0.931461	0.887152	0.865837	0.017731	0.843485	1.05821	1.00556	0.969084	0.595305
tr|A0A384MR53|A0A384MR53_HUMAN	3	Epididymis secretory sperm binding protein OS=Homo sapiens OX=9606 PE=2 SV=1	0.954962	1.00155	0.144267	0.991349	0.999381	0.973888	0.844232	0,09375†	1.02133	1.00704	1.2519	1.09342	0.393536
tr|A8K335|A8K335_HUMAN	3	Folate gamma-glutamyl hydrolase OS=Homo sapiens OX=9606 PE=2 SV=1	1.46909	0.693535	0.73627	1.2271	1.00591	1.54345	1.11256	0.647885	0.751028	0.916441	1.27436	0.98061	0.880492
tr|A8K7W3|A8K7W3_HUMAN	3	cDNA FLJ75780, highly similar to Homo sapiens SGT1, suppressor of G2 allele of SKP1 (SUGT1), mRNA OS=Homo sapiens OX=9606 PE=2 SV=1	1.09685	0.952659	1.28196	0.82662	1.06861	0.972824	1.03325	0.855784	1.16207	1.06137	0.95547	1.05964	0.407701
tr|A8K878|A8K878_HUMAN	3	Mesencephalic astrocyte-derived neurotrophic factor OS=Homo sapiens OX=9606 GN=MANF PE=1 SV=1	1.06237	1.0425	1.00582	1.12255	1.08004	0.938947	1.04204	0,09375†	1.07167	1.03758	1.08382	1.06436	0.013026
tr|A8K8Y2|A8K8Y2_HUMAN	3	cDNA FLJ75803, highly similar to Homo sapiens cysteine-rich secretory protein 1 (CRISP1), transcript variant 1, mRNA OS=Homo sapiens OX=9606 PE=2 SV=1	0.858976	1.00512	1.12994	1.30918	1.70775	1.30883	1.21996	0.133421	1.51527	1.76924	1.52024	1.60158	0.063172
tr|A8K9X5|A8K9X5_HUMAN	3	cDNA FLJ76472, highly similar to Homo sapiens Fas (TNFRSF6) associated factor 1 (FAF1), transcript variant 1, mRNA OS=Homo sapiens OX=9606 PE=2 SV=1	0.962312	1.41409	1.09185	0.512669	0.861626	1.11824	0.993463	0.636655	1.10051	0.796187	0.678695	0.858464	0.349701
tr|A8KA17|A8KA17_HUMAN	3	cDNA FLJ77211, highly similar to Homo sapiens nucleoporin 98kDa (NUP98), transcript variant 3, mRNA OS=Homo sapiens OX=9606 PE=2 SV=1	1.10735	1.07879	1.26215	0.967431	1.05459	1.07772	1.09134	0.054971	1.31033	1.1117	0.839189	1.08707	0.593043
tr|B1AKJ5|B1AKJ5_HUMAN	3	Nardilysin OS=Homo sapiens OX=9606 GN=NRDC PE=1 SV=1	1.18624	0.988901	0.920251	0.902963	0.856655	0.862092	0.95285	0,4375†	0.876589	1.00465	0.974481	0.951906	0,5†
tr|B2R5B3|B2R5B3_HUMAN	3	Histone H2A OS=Homo sapiens OX=9606 PE=2 SV=1	0.527953	1.27824	0.524223	0.970771	1.17096	0.857328	0.888245	0.442322	0.548501	1.13396	1.20982	0.964094	0.91319
tr|B2R6D0|B2R6D0_HUMAN	3	26S proteasome non-ATPase regulatory subunit 1 OS=Homo sapiens OX=9606 PE=2 SV=1	0.618015	0.965545	1.20179	0.432677	0.969668	0.978227	0.860986	0.249596	1.1437	1.0346	0.74475	0.974348	0.744323
tr|B2RB23|B2RB23_HUMAN	3	cDNA, FLJ95265, highly similar to Homo sapiens acetyl-Coenzyme A acyltransferase 2 (mitochondrial 3-oxoacyl-Coenzyme A thiolase) (ACAA2), nuclear gene encoding mitochondrial protein, mRNA OS=Homo sapiens OX=9606 PE=2 SV=1	1.25037	0.95083	1.07239	0.875908	1.12296	1.09875	1.06187	0.38425	1.06598	1.02888	1.13195	1.0756	0.135821
tr|B2RBR9|B2RBR9_HUMAN	3	cDNA, FLJ95650, highly similar to Homo sapiens karyopherin (importin) beta 1 (KPNB1), mRNA OS=Homo sapiens OX=9606 PE=2 SV=1	1.08632	1.03411	0.90626	1.07087	1.06454	1.10518	1.04455	0.21736	0.888785	1.19654	1.07537	1.05356	0,75†
tr|B3KUN1|B3KUN1_HUMAN	3	Serine/threonine-protein phosphatase OS=Homo sapiens OX=9606 GN=PPP2CA PE=2 SV=1	1.02509	0.88241	0.933732	0.68381	1.07367	1.09451	0.948872	0.414348	0.787224	1.04426	1.40044	1.07731	0.79413
tr|B4DEA3|B4DEA3_HUMAN	3	cDNA FLJ56531, highly similar to UV excision repair protein RAD23 homolog B OS=Homo sapiens OX=9606 PE=2 SV=1	1.02637	0.967672	1.09036	1.02887	0.960445	1.09243	1.02769	0.374651	1.25073	1.1067	1.09878	1.15207	0.028403
tr|B4DG09|B4DG09_HUMAN	3	cDNA FLJ55051 OS=Homo sapiens OX=9606 PE=2 SV=1	0.967238	1.05555	1.11981	1.24912	1.14972	0.795732	1.0562	0.49185	1.1721	1.02235	0.781133	0.991859	0.941201
tr|B4DX03|B4DX03_HUMAN	3	cDNA FLJ56166, highly similar to Homo sapiens outer dense fiber of sperm tails 2 (ODF2), transcript variant 2, mRNA OS=Homo sapiens OX=9606 PE=2 SV=1	1.06282	0.91964	1.08621	0.976886	1.19519	0.989366	1.03835	0.428821	1.04732	1.19859	1.06856	1.10482	0,25†
tr|B4DX39|B4DX39_HUMAN	3	cDNA FLJ54282, highly similar to Protein FAM44C OS=Homo sapiens OX=9606 PE=2 SV=1	0.996768	1.17194	1.0322	0.998051	1.23365	0.946612	1.0632	0.294697	1.09583	1.16135	1.05682	1.10466	0.110238
tr|B4DXU9|B4DXU9_HUMAN	3	cDNA FLJ55286, highly similar to Solute carrier family 2, facilitated glucose transporter member 5 OS=Homo sapiens OX=9606 PE=2 SV=1	1.11111	0.994093	0.829393	0.976826	0.999953	1.1568	1.01136	0.946784	0.818911	1.00569	1.09323	0.97261	0.734919
tr|D3DSL5|D3DSL5_HUMAN	3	Chromosome 21 open reading frame 2, isoform CRA_a OS=Homo sapiens OX=9606 GN=C21orf2 PE=4 SV=1	0.922394	0.910036	1.22504	0.925848	0.959285	1.0916	1.0057	0.768176	1.0478	1.54152	1.10117	1.23016	0,25†
tr|E5KS95|E5KS95_HUMAN	3	Elongation factor Ts, mitochondrial OS=Homo sapiens OX=9606 GN=TSFM PE=3 SV=1	1.13091	0.994577	1.14993	0.923312	1.0726	1.09394	1.06088	0.200934	1.00141	1.05427	1.06997	1.04188	0.184258
tr|E5RHW4|E5RHW4_HUMAN	3	Erlin-2 (Fragment) OS=Homo sapiens OX=9606 GN=ERLIN2 PE=1 SV=1	1.03809	0.915866	0.913951	0.545088	0.965069	1.07809	0.909359	0.281816	0.969735	0.944047	1.82098	1.24492	0.555682
tr|E9PG32|E9PG32_HUMAN	3	Dynein heavy chain 12, axonemal OS=Homo sapiens OX=9606 GN=DNAH12 PE=1 SV=2	0.709585	3.89843	0.974514	1.35234	0.793884	2.56579	1.71576	0.320304	0.88963	2.65437	1.00277	1.51559	0.541687
tr|E9PGT1|E9PGT1_HUMAN	3	Translin OS=Homo sapiens OX=9606 GN=TSN PE=1 SV=1	1.19397	0.741216	0.845078	1.35976	1.04241	1.29883	1.08021	0.586517	0.891274	0.958205	1.2071	1.01886	0.905084
tr|E9PKG6|E9PKG6_HUMAN	3	Nucleobindin-2 OS=Homo sapiens OX=9606 GN=NUCB2 PE=1 SV=2	0.903668	0.990835	0.988371	1.05068	2.15419	1.15777	1.20759	0.33688	0.658411	1.20945	0.992168	0.953344	0.882602
tr|E9PRY8|E9PRY8_HUMAN	3	Elongation factor 1-delta OS=Homo sapiens OX=9606 GN=EEF1D PE=1 SV=1	0.97806	1.01544	1.01105	1.08407	1.12328	1.07257	1.04741	0.097256	0.681903	1.18033	1.14024	1.00083	0.819116
tr|F6KPG5|F6KPG5_HUMAN	3	Albumin (Fragment) OS=Homo sapiens OX=9606 PE=2 SV=1	0.77482	1.01701	0.627663	1.50721	1.37172	0.933084	1.03858	0.895788	1.59015	0.70427	0.697253	0.997225	0.39807
tr|F6WIT2|F6WIT2_HUMAN	3	Serine/threonine-protein phosphatase 2A activator OS=Homo sapiens OX=9606 GN=PTPA PE=1 SV=1	1.3302	0.918222	0.978952	1.11636	1.0321	1.03359	1.06824	0,3125†	1.03246	1.06905	1.00007	1.03386	0.333476
tr|G3V0I5|G3V0I5_HUMAN	3	NADH dehydrogenase [ubiquinone] flavoprotein 1, mitochondrial OS=Homo sapiens OX=9606 GN=NDUFV1 PE=1 SV=1	0.653694	0.981106	1.1087	1.17514	1.01021	1.17036	1.01653	0,6875†	1.01136	0.974713	1.0279	1.00466	0.859657
tr|H0Y512|H0Y512_HUMAN	3	Adipocyte plasma membrane-associated protein (Fragment) OS=Homo sapiens OX=9606 GN=APMAP PE=1 SV=1	1.01084	1.03133	0.9761	0.903887	1.02221	0.974408	0.986462	0.628581	0.936155	1.0678	1.04412	1.01602	0.600424
tr|H0YNW5|H0YNW5_HUMAN	3	Deoxyuridine 5'-triphosphate nucleotidohydrolase, mitochondrial OS=Homo sapiens OX=9606 GN=DUT PE=1 SV=1	1.11952	0.971181	1.15653	1.10888	1.0619	1.15296	1.09516	0.02821	1.19804	0.97553	1.07479	1.08279	0.297321
tr|J3QRG2|J3QRG2_HUMAN	3	Dynein intermediate chain 2, axonemal OS=Homo sapiens OX=9606 GN=DNAI2 PE=1 SV=1	1.06973	0.959242	1.03426	0.919066	1.11228	1.10131	1.03265	0.387151	0.922084	1.01696	1.09141	1.01015	0.982026
tr|K7EKE6|K7EKE6_HUMAN	3	Lon protease homolog, mitochondrial OS=Homo sapiens OX=9606 GN=LONP1 PE=1 SV=1	1.28871	0.911695	1.00925	1.34332	1.13475	1.16095	1.14145	0.098967	1.34753	1.29496	1.12059	1.25436	0.044302
tr|Q08ET0|Q08ET0_HUMAN	3	Cell proliferation-inducing protein 47 OS=Homo sapiens OX=9606 GN=hCG_39985 PE=2 SV=1	1.38319	0.952653	1.41595	1.02774	1.13408	0.788192	1.11697	0.382301	1.0615	0.996406	1.18073	1.07954	0.2399
tr|Q59EH3|Q59EH3_HUMAN	3	Acid phosphatase 1 isoform c variant (Fragment) OS=Homo sapiens OX=9606 PE=2 SV=1	1.02781	0.993412	0.944732	1.0593	1.09861	0.978508	1.01706	0.412863	1.00446	1.14095	0.97175	1.03905	0.529682
tr|Q5R3B4|Q5R3B4_HUMAN	3	Mitochondrial pyruvate carrier (Fragment) OS=Homo sapiens OX=9606 GN=MPC2 PE=1 SV=1	1.04979	0.888054	0.873043	0.911854	1.0081	1.17763	0.984745	0.655911	0.798218	1.08794	1.05417	0.980107	0.839269
tr|Q5SRQ6|Q5SRQ6_HUMAN	3	Casein kinase II subunit beta OS=Homo sapiens OX=9606 GN=CSNK2B PE=1 SV=2	1.1301	1.11281	1.03971	0.696007	1.02919	1.05316	1.01016	0.9165	0.941836	0.999389	1.05697	0.999397	0.988857
tr|Q5VZU9|Q5VZU9_HUMAN	3	Tripeptidyl-peptidase 2 OS=Homo sapiens OX=9606 GN=TPP2 PE=1 SV=1	0.933157	1.02447	0.944422	1.23711	1.13208	0.961576	1.0388	0.470259	0.909065	1.16575	1.02062	1.03181	0.601444
tr|Q6IAT1|Q6IAT1_HUMAN	3	Rab GDP dissociation inhibitor OS=Homo sapiens OX=9606 GN=GDI2 PE=2 SV=1	0.960527	1.10295	0.885612	1.11343	1.44847	1.01791	1.08815	0.311513	0.94812	1.15485	0.989889	1.03095	>0,999999†
tr|Q6IAT9|Q6IAT9_HUMAN	3	Proteasome subunit beta OS=Homo sapiens OX=9606 GN=PSMB6 PE=2 SV=1	1.04619	1.04384	1.00678	1.10184	1.05654	0.953651	1.03481	0.116103	1.07247	1.17987	0.875552	1.04263	0.74646
tr|Q6IB68|Q6IB68_HUMAN	3	MYCBP protein OS=Homo sapiens OX=9606 GN=MYCBP PE=2 SV=1	0.923452	0.902392	0.922719	0.919642	1.08982	1.18701	0.990839	0.683173	0.899863	1.09027	1.0863	1.02548	0.797221
tr|Q6IBP2|Q6IBP2_HUMAN	3	Heme oxygenase OS=Homo sapiens OX=9606 GN=HMOX2 PE=2 SV=1	0.979708	1.07529	0.96773	0.987952	1.01551	1.00693	1.00552	0.831271	0.921936	0.952398	1.15155	1.00863	0.952474
tr|Q6MZZ3|Q6MZZ3_HUMAN	3	Uncharacterized protein DKFZp686I0746 OS=Homo sapiens OX=9606 GN=DKFZp686I0746 PE=2 SV=1	1.23593	1.13693	0.75147	1.01985	0.969144	0.876027	0.998226	0.825144	0.841329	0.992973	1.31945	1.05125	>0,999999†
tr|Q6NUQ2|Q6NUQ2_HUMAN	3	Calmin (Calponin-like, transmembrane) OS=Homo sapiens OX=9606 GN=CLMN PE=2 SV=1	1.17113	0.894305	1.09677	0.895045	0.987958	0.984753	1.00499	0.999237	0.88688	0.898349	0.902223	0.895817	0.003687
tr|Q6U8A4|Q6U8A4_HUMAN	3	Ubiquitin-specific protease 7 isoform (Fragment) OS=Homo sapiens OX=9606 PE=2 SV=1	1.12778	1.01866	0.992274	0.191698	1.0146	1.12043	0.910906	0,5625†	1.07804	1.01021	1.09247	1.06024	0.13314
tr|Q86U78|Q86U78_HUMAN	3	Angiotensinogen (Serine (Or cysteine) proteinase inhibitor, clade A (Alpha-1 antiproteinase, antitrypsin), member 8) OS=Homo sapiens OX=9606 PE=2 SV=1	0.678024	0.826253	0.70413	1.08461	0.795716	1.22859	0.886221	0.295932	0.784805	0.654779	0.798249	0.745944	0,25†
tr|Q8N2L6|Q8N2L6_HUMAN	3	cDNA FLJ90138 fis, clone HEMBB1000905, weakly similar to TRANSCRIPTIONAL REPRESSOR RCO-1 OS=Homo sapiens OX=9606 PE=2 SV=1	0.978319	1.02431	0.910617	0.938176	1.01419	0.948314	0.968988	0.209036	0.920974	0.975152	0.960754	0.952293	0,25†
tr|Q8TBT6|Q8TBT6_HUMAN	3	Uncharacterized protein (Fragment) OS=Homo sapiens OX=9606 PE=2 SV=1	1.13973	0.892747	0.811689	0.966635	0.949103	0.933875	0.948964	0.261052	0.75007	1.13685	0.961318	0.949411	0.640083
tr|Q8WYJ5|Q8WYJ5_HUMAN	3	Protein kinase C inhibitor-2 OS=Homo sapiens OX=9606 PE=2 SV=1	1.11983	1.00981	1.03729	0.977027	1.06615	0.890358	1.01675	0.518643	1.00396	1.01603	0.976734	0.99891	0.994322
tr|Q96CT6|Q96CT6_HUMAN	3	C12orf10 protein (Fragment) OS=Homo sapiens OX=9606 GN=C12orf10 PE=2 SV=2	0.951567	1.01202	1.01027	0.886962	1.15634	1.06347	1.01344	0.865492	0.796887	1.09811	1.22269	1.03923	0.855827
tr|R4GMY8|R4GMY8_HUMAN	3	Elongin-C OS=Homo sapiens OX=9606 GN=ELOC PE=1 SV=1	0.993868	1.03902	1.10586	1.08278	3.10781	0.911438	1.37346	0.307445	1.22253	1.19432	1.00425	1.14036	0.173767
tr|V9HW71|V9HW71_HUMAN	3	Endoplasmic reticulum resident protein 29 OS=Homo sapiens OX=9606 GN=HEL-S-107 PE=2 SV=1	1.01642	0.923614	1.18144	1.16361	1.08692	1.02439	1.06606	0.171236	1.22113	0.90575	1.00741	1.04477	0.821598
tr|V9HWJ0|V9HWJ0_HUMAN	3	Epididymis secretory sperm binding protein Li 164nA OS=Homo sapiens OX=9606 GN=HEL-S-164nA PE=2 SV=1	0.985254	0.997971	1.1003	0.805224	0.946012	0.976241	0.968501	0.424057	1.3623	1.10666	1.06216	1.17704	0.137991
sp|A0A1B0GTY4|TEX50_HUMAN	2	Testis-expressed protein 50 OS=Homo sapiens OX=9606 GN=TEX50 PE=3 SV=1	1.07985	0.972031	0.84356	0.915315	1.01846	0.987862	0.969514	0.351075	0.796918	1.16937	1.03443	1.00024	0.838492
sp|A0A1B0GUX0|VAFNB_HUMAN	2	Protein ATP6V1FNB OS=Homo sapiens OX=9606 GN=ATP6V1FNB PE=4 SV=1	1.01796	0.904798	1.16631	0.879531	1.20674	1.04046	1.03596	0,5625†	1.12454	1.05097	1.0372	1.0709	0.120745
sp|A2RUT3|TMM89_HUMAN	2	Transmembrane protein 89 OS=Homo sapiens OX=9606 GN=TMEM89 PE=2 SV=1	0.868402	0.752787	0.760913	0.946304	0.992044	1.03102	0.891911	0.088972	0.765616	0.819922	0.986194	0.857244	0.17314
sp|A4D263|SPT48_HUMAN	2	Spermatogenesis-associated protein 48 OS=Homo sapiens OX=9606 GN=SPATA48 PE=4 SV=2	0.949679	1.0126	1.41407	0.838261	1.2226	1.01872	1.07599	0.527369	1.19999	1.09233	1.05698	1.11643	0.099899
sp|A4FU69|EFCB5_HUMAN	2	EF-hand calcium-binding domain-containing protein 5 OS=Homo sapiens OX=9606 GN=EFCAB5 PE=1 SV=3	1.08523	1.13139	0.98926	1.07131	1.1677	1.08575	1.08844	0.014629	0.890927	0.956498	1.42648	1.0913	0.696781
sp|A6NCJ1|CS071_HUMAN	2	Uncharacterized protein C19orf71 OS=Homo sapiens OX=9606 GN=C19orf71 PE=4 SV=2	1.06202	0.995392	1.2301	0.905707	1.07594	1.03372	1.05048	0.295423	1.17314	1.07339	0.979349	1.07529	0.291823
sp|A6NFR6|CE060_HUMAN	2	Uncharacterized protein C5orf60 OS=Homo sapiens OX=9606 GN=C5orf60 PE=1 SV=2	1.04231	0.97643	0.959684	0.949535	1.00099	3.07408	1.33384	0.400153	0.960367	0.86272	3.4545	1.75919	0.457381
sp|A6NFZ4|FA24A_HUMAN	2	Protein FAM24A OS=Homo sapiens OX=9606 GN=FAM24A PE=3 SV=1	1.01149	1.00736	0.769682	0.959093	1.1123	1.05158	0.98525	0.65828	0.723666	1.07267	1.08617	0.960834	0.713681
sp|O75190|DNJB6_HUMAN	2	DnaJ homolog subfamily B member 6 OS=Homo sapiens OX=9606 GN=DNAJB6 PE=1 SV=2	1.05915	0.946713	1.036	1.00011	1.01512	0.880355	0.989573	0.750008	0.949277	1.02521	0.881145	0.951877	0.335908
sp|O75569|PRKRA_HUMAN	2	Interferon-inducible double-stranded RNA-dependent protein kinase activator A OS=Homo sapiens OX=9606 GN=PRKRA PE=1 SV=1	0.955341	0.948442	0.954884	1.14437	1.00421	1.10088	1.01802	0.593328	1.02749	1.05281	0.976138	1.01881	0.52407
sp|P03973|SLPI_HUMAN	2	Antileukoproteinase OS=Homo sapiens OX=9606 GN=SLPI PE=1 SV=2	1.17728	1.07137	1.36941	1.11066	0.936683	0.982457	1.10798	0.104493	1.59136	0.796937	0.780921	1.05641	0.889341
sp|P07919|QCR6_HUMAN	2	Cytochrome b-c1 complex subunit 6, mitochondrial OS=Homo sapiens OX=9606 GN=UQCRH PE=1 SV=2	0.994416	1.02623	4.46879	0.994941	1.06986	0.84245	1.56611	0.455771	1.06582	0.963297	1.36035	1.12982	0.371555
sp|P14854|CX6B1_HUMAN	2	Cytochrome c oxidase subunit 6B1 OS=Homo sapiens OX=9606 GN=COX6B1 PE=1 SV=2	1.09215	0.925179	1.11753	0.73641	1.03084	0.996318	0.983071	0.616448	1.09659	0.827377	1.04429	0.989418	0.896404
sp|P15529|MCP_HUMAN	2	Membrane cofactor protein OS=Homo sapiens OX=9606 GN=CD46 PE=1 SV=3	1.0968	0.919009	0.897554	0.928134	1.00359	0.974392	0.969912	0.35326	0.844019	1.09622	1.00602	0.982086	0.810322
sp|P25398|RS12_HUMAN	2	40S ribosomal protein S12 OS=Homo sapiens OX=9606 GN=RPS12 PE=1 SV=3	1.01204	1.13366	1.5399	1.21398	1.04188	1.1315	1.17883	0.053521	1.14612	1.19266	0.958252	1.09901	0.311737
sp|P30050|RL12_HUMAN	2	60S ribosomal protein L12 OS=Homo sapiens OX=9606 GN=RPL12 PE=1 SV=1	0.97887	2.33183	1.27894	1.22088	0.738626	1.05331	1.26708	0.354399	1.61345	0.90226	1.82645	1.44739	0.327906
sp|P43034|LIS1_HUMAN	2	Platelet-activating factor acetylhydrolase IB subunit alpha OS=Homo sapiens OX=9606 GN=PAFAH1B1 PE=1 SV=2	1.35456	1.09379	1.75775	1.52826	1.04556	1.21787	1.33296	0.009946	1.32837	1.05065	1.24255	1.20719	0.112823
sp|P43251|BTD_HUMAN	2	Biotinidase OS=Homo sapiens OX=9606 GN=BTD PE=1 SV=2	0.651779	1.79374	0.815868	1.07466	0.561027	1.37235	1.0449	0.66103	0.919505	0.523163	0.843894	0.762187	0.226617
sp|P48668|K2C6C_HUMAN	2	Keratin, type II cytoskeletal 6C OS=Homo sapiens OX=9606 GN=KRT6C PE=1 SV=3	1.43455	1.99114	1.01796	1.72842	1.4772	1.87128	1.58676	0,03125†	1.02633	1.42524	0.272351	0.907974	0.483841
sp|P49223|SPIT3_HUMAN	2	Kunitz-type protease inhibitor 3 OS=Homo sapiens OX=9606 GN=SPINT3 PE=3 SV=3	2.00804	0.157346	0.932706	6.2082	0.73367	1.11912	1.85985	0.948487	1.15344	0.855969	1.36928	1.12623	0.385106
sp|P56730|NETR_HUMAN	2	Neurotrypsin OS=Homo sapiens OX=9606 GN=PRSS12 PE=2 SV=2	1.52328	1.16353	0.99832	3.26636	1.14915	0.90571	1.50106	0,15625†	1.30786	1.35419	0.756073	1.13937	0.530278
sp|P60673|PROF3_HUMAN	2	Profilin-3 OS=Homo sapiens OX=9606 GN=PFN3 PE=2 SV=1	0.967692	0.83607	0.982977	0.86779	1.46021	1.00565	1.02006	0.863357	0.978912	1.16471	1.01545	1.05302	0.420484
sp|P63172|DYLT1_HUMAN	2	Dynein light chain Tctex-type 1 OS=Homo sapiens OX=9606 GN=DYNLT1 PE=1 SV=1	0.922183	0.905337	0.995261	1.18967	1.2014	0.974673	1.03142	>0,999999†	0.806443	1.03231	0.991303	0.943352	0.510371
sp|P81605|DCD_HUMAN	2	Dermcidin OS=Homo sapiens OX=9606 GN=DCD PE=1 SV=2	0.627289	1.2063	0.598706	0.91485	0.725173	1.35169	0.904	0,15625†	1.21328	0.952283	0.613971	0.92651	0.550889
sp|Q15785|TOM34_HUMAN	2	Mitochondrial import receptor subunit TOM34 OS=Homo sapiens OX=9606 GN=TOMM34 PE=1 SV=2	1.23216	0.908081	1.17086	1.11788	1.14738	1.09713	1.11225	0.078952	1.07527	2.5889	0.93828	1.53415	0.393315
sp|Q15907|RB11B_HUMAN	2	Ras-related protein Rab-11B OS=Homo sapiens OX=9606 GN=RAB11B PE=1 SV=4	1.05723	0.893927	0.934216	0.929821	0.868717	1.01815	0.950343	0.167884	0.941706	1.11868	0.996136	1.01884	0.70752
sp|Q16568|CART_HUMAN	2	Cocaine- and amphetamine-regulated transcript protein OS=Homo sapiens OX=9606 GN=CARTPT PE=1 SV=1	1.1321	1.02363	1.04477	1.04073	1.28042	1.00287	1.08742	0.20576	1.00406	1.04505	1.26037	1.10316	0.320033
sp|Q4G0X9|CCD40_HUMAN	2	Coiled-coil domain-containing protein 40 OS=Homo sapiens OX=9606 GN=CCDC40 PE=2 SV=2	0.942331	0.799836	1.38648	1.20159	1.53723	0.884091	1.12526	0.479201	1.03457	1.40744	0.785018	1.07568	0.759448
sp|Q5JQC4|CT47A_HUMAN	2	Cancer/testis antigen 47A OS=Homo sapiens OX=9606 GN=CT47A1 PE=2 SV=1	0.901832	1.0017	1.43513	0.874793	0.971327	0.862634	1.0079	0.837236	1.12882	0.946856	1.03108	1.03559	0.66143
sp|Q5JRM2|CX066_HUMAN	2	Uncharacterized protein CXorf66 OS=Homo sapiens OX=9606 GN=CXorf66 PE=2 SV=1	1.25938	1.10021	0.965122	1.10263	1.08701	0.97484	1.08153	0.163872	0.953701	1.19661	1.10783	1.08605	0.344142
sp|Q5T5S1|CC183_HUMAN	2	Coiled-coil domain-containing protein 183 OS=Homo sapiens OX=9606 GN=CCDC183 PE=2 SV=3	1.36012	1.09478	0.98331	0.970979	0.94826	0.937787	1.04921	0.567348	0.998788	1.05763	0.982501	1.01297	0.603712
sp|Q5TCS8|KAD9_HUMAN	2	Adenylate kinase 9 OS=Homo sapiens OX=9606 GN=AK9 PE=1 SV=2	1.20436	1.05545	1.02558	0.89465	1.19465	0.98317	1.05964	0.339948	0.978681	0.909013	0.998572	0.962088	0.293239
sp|Q5VTU8|AT5EL_HUMAN	2	ATP synthase subunit epsilon-like protein, mitochondrial OS=Homo sapiens OX=9606 GN=ATP5EP2 PE=3 SV=1	1.07455	0.790388	1.224	0.898307	1.01546	1.02492	1.0046	0.849358	1.13292	1.08452	0.936432	1.05129	0.510744
sp|Q6P656|CF161_HUMAN	2	Cilia- and flagella-associated protein 161 OS=Homo sapiens OX=9606 GN=CFAP161 PE=2 SV=1	0.988354	1.11157	1.15538	1.1844	1.05323	1.03212	1.08751	0.03856	1.10317	1.12068	0.809246	1.01103	0.900187
sp|Q6ZQQ2|S31D1_HUMAN	2	Spermatogenesis-associated protein 31D1 OS=Homo sapiens OX=9606 GN=SPATA31D1 PE=2 SV=1	1.15206	0.893583	1.24782	1.42203	1.15973	5.15253	1.83796	0,0625†	1.24531	0.841358	1.0309	1.03919	0.746332
sp|Q71UI9|H2AV_HUMAN	2	Histone H2A.V OS=Homo sapiens OX=9606 GN=H2AFV PE=1 SV=3	1.06088	0.921419	1.00858	1.10265	1.39536	0.962665	1.07526	0.46887	1.05753	1.34562	1.02909	1.14408	0.313899
sp|Q86YZ3|HORN_HUMAN	2	Hornerin OS=Homo sapiens OX=9606 GN=HRNR PE=1 SV=2	2.9914	4.7431	0.0296016	1.7005	2.27585	3.86793	2.6014	0.549428	2.08438	1.28193	1.25823	1.54152	0.009907
sp|Q8IXW0|LMTD2_HUMAN	2	Lamin tail domain-containing protein 2 OS=Homo sapiens OX=9606 GN=LMNTD2 PE=2 SV=2	0.909331	1.04063	0.655082	0.854107	1.08002	1.07774	0.936152	0.319418	0.70658	1.33122	1.16187	1.06656	0.887769
sp|Q8IZS6|TC1D3_HUMAN	2	Tctex1 domain-containing protein 3 OS=Homo sapiens OX=9606 GN=TCTE3 PE=1 SV=1	1.28536	0.927359	1.08581	1.07309	1.07355	0.892122	1.05622	0.376759	0.957109	1.14161	0.886572	0.995096	0.977205
sp|Q8N4L4|SPEM1_HUMAN	2	Spermatid maturation protein 1 OS=Homo sapiens OX=9606 GN=SPEM1 PE=2 SV=1	0.892623	0.987485	0.837879	1.1547	1.29357	0.93512	1.0169	>0,999999†	0.860608	1.48078	0.921428	1.08761	>0,999999†
sp|Q8N9V2|TRIML_HUMAN	2	Probable E3 ubiquitin-protein ligase TRIML1 OS=Homo sapiens OX=9606 GN=TRIML1 PE=2 SV=1	8.76265	0.894373	1.36815	1.0151	1.17236	1.0724	2.38084	0.266713	1.20773	1.02737	1.10067	1.11192	0.255073
sp|Q8NEG0|FA71C_HUMAN	2	Protein FAM71C OS=Homo sapiens OX=9606 GN=FAM71C PE=1 SV=1	1.05444	1.04259	1.09216	1.08865	1.12808	1.12675	1.08878	0.003099	1.00731	1.24209	1.32273	1.19071	0.180915
sp|Q8NFW8|NEUA_HUMAN	2	N-acylneuraminate cytidylyltransferase OS=Homo sapiens OX=9606 GN=CMAS PE=1 SV=2	1.10012	0.903813	1.48166	1.55881	1.03725	0.916327	1.16633	0.338917	1.18522	1.13297	0.928135	1.08211	0.513939
sp|Q8WUD1|RAB2B_HUMAN	2	Ras-related protein Rab-2B OS=Homo sapiens OX=9606 GN=RAB2B PE=1 SV=1	1.10077	1.17572	0.94337	0.967045	1.11526	0.941307	1.04058	0,4375†	0.860346	1.16073	1.06993	1.03033	0.805761
sp|Q96DY2|DRC10_HUMAN	2	Dynein regulatory complex protein 10 OS=Homo sapiens OX=9606 GN=IQCD PE=2 SV=2	1.44252	1.1358	1.44913	7.58379	0.845103	0.758786	2.20252	0,3125†	1.54947	0.710974	1.16379	1.14141	0,75†
sp|Q96HS1|PGAM5_HUMAN	2	Serine/threonine-protein phosphatase PGAM5, mitochondrial OS=Homo sapiens OX=9606 GN=PGAM5 PE=1 SV=2	1.07682	0.708958	1.38398	0.822383	0.959188	1.02823	0.996593	0.859952	1.21797	0.985708	1.1681	1.12393	0.21321
sp|Q96KW9|SPAC7_HUMAN	2	Sperm acrosome-associated protein 7 OS=Homo sapiens OX=9606 GN=SPACA7 PE=1 SV=2	1.14845	1.17538	1.08553	1.01453	1.30488	1.10407	1.13881	0.020454	1.14045	1.27131	1.09407	1.16861	0.116081
sp|Q9BWH2|FUND2_HUMAN	2	FUN14 domain-containing protein 2 OS=Homo sapiens OX=9606 GN=FUNDC2 PE=1 SV=2	1.13559	1.18125	1.06998	0.848725	1.39728	0.713523	1.05772	0.692574	1.16642	1.42142	1.09192	1.22659	0.145928
sp|Q9BZV1|UBXN6_HUMAN	2	UBX domain-containing protein 6 OS=Homo sapiens OX=9606 GN=UBXN6 PE=1 SV=1	0.894987	1.23019	1.00683	0.503289	0.96908	1.28855	0.982155	0.680357	1.96212	1.03411	0.898928	1.29839	0.526876
sp|Q9H061|T126A_HUMAN	2	Transmembrane protein 126A OS=Homo sapiens OX=9606 GN=TMEM126A PE=1 SV=1	1.48004	1.18275	0.861339	0.852094	0.810919	0.638935	0.971013	0.525261	1.08966	0.882132	0.843187	0.938326	0.45232
sp|Q9H4Y5|GSTO2_HUMAN	2	Glutathione S-transferase omega-2 OS=Homo sapiens OX=9606 GN=GSTO2 PE=1 SV=1	1.08719	1.01746	1.1124	0.96068	1.04952	0.962154	1.03157	0,4375†	0.992233	1.1242	0.960979	1.0258	0.698992
sp|Q9NPJ3|ACO13_HUMAN	2	Acyl-coenzyme A thioesterase 13 OS=Homo sapiens OX=9606 GN=ACOT13 PE=1 SV=1	0.989692	0.896791	1.1033	1.06436	1.04094	1.0208	1.01931	0.635593	1.0972	1.06873	0.951543	1.03916	0,5†
sp|Q9NQE9|HINT3_HUMAN	2	Histidine triad nucleotide-binding protein 3 OS=Homo sapiens OX=9606 GN=HINT3 PE=1 SV=1	1.22925	1.11388	1.2527	2.10462	1.33813	0.942377	1.33016	0.032636	1.12037	1.15899	1.16151	1.14695	0.01646
sp|Q9NZP8|C1RL_HUMAN	2	Complement C1r subcomponent-like protein OS=Homo sapiens OX=9606 GN=C1RL PE=1 SV=2	1.16232	0.179464	0.587902	1.05948	0.766532	1.55486	0.885094	0.330794	0.721778	0.596795	0.913273	0.743949	0.130263
sp|Q9UKF2|ADA30_HUMAN	2	Disintegrin and metalloproteinase domain-containing protein 30 OS=Homo sapiens OX=9606 GN=ADAM30 PE=1 SV=2	1.04921	1.02962	1.02545	0.521414	1.25898	0.726412	0.935181	0.443247	0.983794	1.26412	0.837854	1.02859	0.995324
sp|Q9UKU7|ACAD8_HUMAN	2	Isobutyryl-CoA dehydrogenase, mitochondrial OS=Homo sapiens OX=9606 GN=ACAD8 PE=1 SV=1	1.0191	1.138	1.04015	1.00165	1.16227	1.03386	1.06584	0.070977	0.981518	1.11818	1.38465	1.16145	0.313967
sp|Q9UNZ2|NSF1C_HUMAN	2	NSFL1 cofactor p47 OS=Homo sapiens OX=9606 GN=NSFL1C PE=1 SV=2	0.974124	1.11773	1.06611	0.979775	1.14277	1.0313	1.05197	0.179219	0.964106	1.22075	0.95588	1.04691	0.533217
sp|Q9Y6A4|CFA20_HUMAN	2	Cilia- and flagella-associated protein 20 OS=Homo sapiens OX=9606 GN=CFAP20 PE=1 SV=1	1.21372	0.405664	0.968676	1.01427	0.293318	0.867652	0.793884	0.212432	0.97997	0.286091	1.02297	0.763012	0.424999
tr|A0A024R1A3|A0A024R1A3_HUMAN	2	Testicular secretory protein Li 63 OS=Homo sapiens OX=9606 GN=UBE1 PE=2 SV=1	0.998129	1.29451	3.60519	0.924458	1.06112	0.996693	1.48002	0.285098	3.59901	0.845516	1.30493	1.91649	0.437614
tr|A0A024R3Q3|A0A024R3Q3_HUMAN	2	ADP-ribosylation factor 1, isoform CRA_a OS=Homo sapiens OX=9606 GN=ARF1 PE=3 SV=1	1.44229	0.803277	0.561029	0.654697	0.992053	1.21277	0.944353	0,5625†	0.504152	0.980598	1.18805	0.890933	0.62711
tr|A0A024R3W7|A0A024R3W7_HUMAN	2	Eukaryotic translation elongation factor 1 beta 2, isoform CRA_a OS=Homo sapiens OX=9606 GN=EEF1B2 PE=3 SV=1	0.93816	1.0807	0.9646	0.947644	0.989544	0.938494	0.976524	0.695195	1.15533	1.05987	0.840275	1.01849	0.95779
tr|A0A024R5H0|A0A024R5H0_HUMAN	2	Barrier to autointegration factor 1, isoform CRA_a OS=Homo sapiens OX=9606 GN=BANF1 PE=4 SV=1	0.417585	0.763389	1.07455	1.20136	0.989406	0.974903	0.903532	0.709231	1.036	0.798467	1.15466	0.996376	>0,999999†
tr|A0A024R5L6|A0A024R5L6_HUMAN	2	Leucine rich repeat containing 51, isoform CRA_a OS=Homo sapiens OX=9606 GN=LRRC51 PE=4 SV=1	0.912579	0.987505	1.03177	0.918074	1.10802	0.836712	0.965777	0.37512	1.12525	1.00997	0.870532	1.00192	0,75†
tr|A0A024R7B7|A0A024R7B7_HUMAN	2	CDC37 cell division cycle 37 homolog (S. cerevisiae), isoform CRA_a OS=Homo sapiens OX=9606 GN=CDC37 PE=4 SV=1	0.367425	0.844151	1.13889	0.59715	0.687988	1.05873	0.78239	0.103975	1.19688	0.711299	0.787672	0.898617	0.445206
tr|A0A024R811|A0A024R811_HUMAN	2	Lactamase, beta 2, isoform CRA_a OS=Homo sapiens OX=9606 GN=LACTB2 PE=2 SV=1	1.14509	0.928781	0.888394	1.08501	0.990973	1.33545	1.06228	0.378434	1.10057	1.10703	1.16893	1.12551	0.085547
tr|A0A024R9B7|A0A024R9B7_HUMAN	2	Cytochrome c oxidase subunit VIc, isoform CRA_a OS=Homo sapiens OX=9606 GN=COX6C PE=2 SV=1	1.07105	1.06636	0.917278	0.906635	1.18533	0.913484	1.01002	0.94075	0.88369	1.15057	0.926006	0.986756	0.736998
tr|A0A080YUZ8|A0A080YUZ8_HUMAN	2	Lysozyme D1 OS=Homo sapiens OX=9606 GN=LYZD1 PE=3 SV=1	0.627831	1.07742	1.05443	0.56487	0.981053	1.48154	0.964524	0.470451	0.931427	1.13371	2.18703	1.41739	0.322634
tr|A0A087WT12|A0A087WT12_HUMAN	2	Glutathione peroxidase OS=Homo sapiens OX=9606 GN=GPX4 PE=1 SV=1	0.989299	0.318793	0.958573	0.738998	1.04306	0.482094	0.755136	0.111623	3.23041	0.955132	1.15044	1.77866	0.422059
tr|A0A0A0MRS4|A0A0A0MRS4_HUMAN	2	Transmembrane protein 38B, isoform CRA_b OS=Homo sapiens OX=9606 GN=TMEM38B PE=1 SV=1	1.14825	0.882011	0.818255	1.04661	1.30101	0.923994	1.02002	0.768873	0.707491	1.31974	0.969513	0.998915	0.870716
tr|A0A0A0MT24|A0A0A0MT24_HUMAN	2	Protein PROCA1 OS=Homo sapiens OX=9606 GN=PROCA1 PE=1 SV=1	1.1284	1.19039	1.08712	1.10954	1.17104	1.02487	1.11856	0.004517	1.22245	1.04769	1.02506	1.0984	0.270262
tr|A0A0C4DFU3|A0A0C4DFU3_HUMAN	2	Radial spoke head protein 3 homolog OS=Homo sapiens OX=9606 GN=RSPH3 PE=1 SV=1	2.81534	0.994348	0.977828	1.24262	1.16037	1.01709	1.36793	0.212964	0.944937	1.12997	1.14096	1.07196	0.412429
tr|A0A0G2JPA5|A0A0G2JPA5_HUMAN	2	C6orf10 OS=Homo sapiens OX=9606 GN=TSBP1 PE=1 SV=1	1.33624	1.04981	0.977782	0.945378	1.08631	1.09584	1.08189	0.266751	0.949763	1.15792	1.06492	1.05754	0,75†
tr|A0A0U1RRK5|A0A0U1RRK5_HUMAN	2	Protein FAM205C OS=Homo sapiens OX=9606 GN=FAM205C PE=1 SV=1	0.694475	0.951585	0.982801	0.897304	1.00435	0.924615	0.909189	0.063061	0.898981	0.987768	1.24077	1.04251	0.672016
tr|A0A140VJH9|A0A140VJH9_HUMAN	2	Dynein light chain roadblock OS=Homo sapiens OX=9606 GN=DYNLRB2 PE=2 SV=1	0.997541	0.919587	1.18216	0.963831	1.01818	0.998961	1.01338	0.79432	1.09145	1.0668	1.01399	1.05741	0.144835
tr|A0A140VJI6|A0A140VJI6_HUMAN	2	Testicular tissue protein Li 60 OS=Homo sapiens OX=9606 PE=2 SV=1	1.13003	1.02241	1.32325	0.845799	0.827547	0.972271	1.02022	0.865921	1.08024	1.05908	1.08434	1.07455	0.016426
tr|A0A140VJJ2|A0A140VJJ2_HUMAN	2	S-formylglutathione hydrolase OS=Homo sapiens OX=9606 GN=ESD PE=2 SV=1	1.05508	0.925223	1.11999	1.17472	0.768291	1.00279	1.00768	0.71381	0.987091	1.15994	1.20144	1.11616	0.213328
tr|A0A140VJZ8|A0A140VJZ8_HUMAN	2	Testicular tissue protein Li 225 OS=Homo sapiens OX=9606 PE=2 SV=1	1.32013	1.10237	1.37214	0.970602	0.685695	0.426288	0.979536	0.677636	1.09284	0.761639	0.42215	0.758878	0.323033
tr|A0A140VK46|A0A140VK46_HUMAN	2	Proteasome subunit beta OS=Homo sapiens OX=9606 PE=2 SV=1	1.01112	1.1757	1.10726	0.909266	1.0859	1.03933	1.05476	0.251994	1.08935	1.09424	1.14885	1.11082	0.032595
tr|A0A140VKB2|A0A140VKB2_HUMAN	2	Testis secretory sperm-binding protein Li 239w OS=Homo sapiens OX=9606 PE=2 SV=1	0.969764	0.836319	0.940729	1.56569	0.912377	1.09524	1.05335	0,84375†	0.841818	0.852452	0.833244	0.842504	0.000235
tr|A0A140VKC3|A0A140VKC3_HUMAN	2	Testis tissue sperm-binding protein Li 40a OS=Homo sapiens OX=9606 PE=2 SV=1	1.51148	0.873366	0.969918	0.384697	1.13753	1.03035	0.984556	0.625693	0.898093	0.918485	1.65286	1.15648	0.606438
tr|A0A140VKD0|A0A140VKD0_HUMAN	2	Testis tissue sperm-binding protein Li 47a OS=Homo sapiens OX=9606 PE=2 SV=1	0.759043	1.01753	1.35831	1.62319	1.10669	0.981649	1.14107	0.441596	0.863927	0.83577	1.27357	0.99109	0.707555
tr|A0A140VKF4|A0A140VKF4_HUMAN	2	Testis tissue sperm-binding protein Li 71n OS=Homo sapiens OX=9606 PE=2 SV=1	1.22968	1.04836	1.12931	1.00955	1.01751	0.896643	1.05518	0.231565	1.02251	1.16156	1.01172	1.06526	0.319797
tr|A0A1L1UHR1|A0A1L1UHR1_HUMAN	2	Sperm binding protein 1a OS=Homo sapiens OX=9606 PE=2 SV=1	0.886362	0.886293	1.12428	0.919822	1.15701	1.01515	0.998153	0.752369	1.16705	1.07425	0.86574	1.03568	0.825882
tr|A0A1U9X9D5|A0A1U9X9D5_HUMAN	2	VARS OS=Homo sapiens OX=9606 PE=3 SV=2	0.846114	1.17969	1.38274	1.78677	0.95692	0.957051	1.18488	0.277733	1.44853	1.24524	1.24019	1.31132	0.001791
tr|A0A1W2PPE3|A0A1W2PPE3_HUMAN	2	Uncharacterized protein OS=Homo sapiens OX=9606 PE=4 SV=1	1.14905	1.13121	0.869331	1.02071	1.18097	1.03061	1.06365	0,21875†	0.97889	1.01672	1.25655	1.08405	0.420898
tr|A0A384MTQ3|A0A384MTQ3_HUMAN	2	Adenosylhomocysteinase OS=Homo sapiens OX=9606 PE=2 SV=1	0.944861	0.989338	1.1296	0.950228	1.01731	0.960019	0.998559	0.899979	1.04464	0.993819	1.01806	1.01884	0.332379
tr|A0A384MTW7|A0A384MTW7_HUMAN	2	Nucleoside diphosphate kinase OS=Homo sapiens OX=9606 PE=2 SV=1	0.989749	1.00836	1.04412	0.86713	1.00653	1.07494	0.998472	0.975737	1.0399	1.05005	1.04362	1.04452	0,25†
tr|A0A384NKJ3|A0A384NKJ3_HUMAN	2	Epididymis secretory sperm binding protein OS=Homo sapiens OX=9606 PE=2 SV=1	0.764744	1.06437	0.998826	1.01096	0.923341	0.974599	0.956141	0.365939	0.966251	0.767755	1.33563	1.02321	0.965458
tr|A0A384NKW7|A0A384NKW7_HUMAN	2	Epididymis secretory sperm binding protein OS=Homo sapiens OX=9606 PE=2 SV=1	1.30598	0.868776	1.05104	1.1187	0.895398	0.766278	1.00103	0.706535	0.826874	1.27399	0.864073	0.988311	0.796212
tr|A0A384NPX8|A0A384NPX8_HUMAN	2	Cytochrome b-c1 complex subunit Rieske, mitochondrial OS=Homo sapiens OX=9606 PE=2 SV=1	0.513486	1.10243	1.16732	1.28252	2.00664	1.52316	1.26593	0,3125†	1.06447	1.04456	0.793231	0.967421	0.853165
tr|A8K651|A8K651_HUMAN	2	cDNA FLJ75700, highly similar to Homo sapiens complement component 1, q subcomponent binding protein (C1QBP), nuclear gene encoding mitochondrial protein, mRNA OS=Homo sapiens OX=9606 PE=2 SV=1	0.893565	1.01375	1.18057	1.08919	1.0682	1.16437	1.06827	0.2373	1.05308	1.07494	1.15592	1.09465	0.08762
tr|A8K7F6|A8K7F6_HUMAN	2	cDNA FLJ78244, highly similar to Homo sapiens eukaryotic translation initiation factor 4A, isoform 1 (EIF4A1), mRNA OS=Homo sapiens OX=9606 PE=2 SV=1	1.10905	0.892124	0.957107	0.91651	1.06563	0.980695	0.986852	0.517655	0.988335	1.08518	0.99119	1.02157	0.570106
tr|A8K865|A8K865_HUMAN	2	cDNA FLJ75789, highly similar to Homo sapiens synaptophysin-like 1 (SYPL1), transcript variant 1, mRNA OS=Homo sapiens OX=9606 PE=2 SV=1	1.15445	0.874256	0.76929	1.11952	0.969597	1.07202	0.993189	0,84375†	0.863945	1.08928	1.01383	0.989017	0.871531
tr|A8K9V3|A8K9V3_HUMAN	2	cDNA FLJ76469, highly similar to Homo sapiens tektin 1 (TEKT1), mRNA OS=Homo sapiens OX=9606 PE=2 SV=1	1.7041	1.058	1.18649	1.04723	0.945547	0.979587	1.15349	0.203571	1.03751	0.992237	1.05637	1.02871	0.263266
tr|A8MU33|A8MU33_HUMAN	2	Spermatogenesis-associated protein 6 OS=Homo sapiens OX=9606 GN=SPATA6 PE=1 SV=4	0.729758	0.753626	0.584005	0.649965	0.348486	2.13671	0.867092	0.111047	0.569245	0.311299	0.781198	0.553914	0.072843
tr|A9Z1W8|A9Z1W8_HUMAN	2	SUN domain-containing protein 5 OS=Homo sapiens OX=9606 GN=SUN5 PE=1 SV=1	1.12261	0.962702	0.896418	0.831095	0.939201	0.974521	0.954424	0.313742	0.920394	0.926895	1.13118	0.992824	0.799927
tr|B2R7C8|B2R7C8_HUMAN	2	cDNA, FLJ93383, highly similar to Homo sapiens semenogelin II (SEMG2), mRNA OS=Homo sapiens OX=9606 PE=2 SV=1	1.09412	1.22293	1.13882	1.04884	1.1604	1.14304	1.13469	0.012195	1.59726	1.1443	0.964597	1.23539	0.341224
tr|B2R9K8|B2R9K8_HUMAN	2	cDNA, FLJ94440, highly similar to Homo sapiens chaperonin containing TCP1, subunit 6A (zeta 1)(CCT6A), mRNA OS=Homo sapiens OX=9606 PE=2 SV=1	1.1111	0.838326	0.627331	0.536901	0.969109	1.21518	0.882992	0.263181	0.70423	0.980092	1.28509	0.989803	>0,999999†
tr|B2RE39|B2RE39_HUMAN	2	cDNA, FLJ96908, highly similar to Homo sapiens peptidylprolyl isomerase (cyclophilin)-like 6 (PPIL6), mRNA OS=Homo sapiens OX=9606 PE=2 SV=1	1.0461	1.09587	1.18142	0.935606	0.958128	1.22349	1.07343	0.145503	1.07872	1.04853	1.27132	1.13286	0.170395
tr|B4DHX4|B4DHX4_HUMAN	2	Rab GDP dissociation inhibitor OS=Homo sapiens OX=9606 PE=2 SV=1	1.14581	1.45321	1.14515	1.59189	1.11396	1.13472	1.26412	0.01725	0.982	1.10366	1.13621	1.07395	0.266208
tr|B4DHX6|B4DHX6_HUMAN	2	cDNA FLJ60547, highly similar to TP53-target gene 5 protein OS=Homo sapiens OX=9606 PE=2 SV=1	1.00854	1.14524	0.960297	0.82619	1.08793	0.802387	0.971765	0.604411	0.9311	1.08767	0.760475	0.926415	0.536283
tr|B4DW81|B4DW81_HUMAN	2	cDNA FLJ58863, highly similar to Protein NipSnap3A OS=Homo sapiens OX=9606 PE=2 SV=1	1.14183	1.05289	0.996142	1.00035	1.02285	1.28672	1.08346	0.091892	1.0913	0.968151	0.965272	1.00824	0.971975
tr|B7Z3V1|B7Z3V1_HUMAN	2	Sodium/potassium-transporting ATPase subunit alpha (Fragment) OS=Homo sapiens OX=9606 PE=2 SV=1	1.11181	0.971159	0.84465	0.881212	0.892369	0.934738	0.939323	0.183299	0.967445	1.17009	1.01845	1.052	0.491617
tr|B7Z410|B7Z410_HUMAN	2	cDNA FLJ50791, highly similar to Nitrilase homolog 1 OS=Homo sapiens OX=9606 PE=2 SV=1	1.16264	1.01122	0.961113	0.972698	1.06474	1.01036	1.03046	0.331401	0.980167	1.12812	1.04804	1.05211	0.315159
tr|B7Z6B3|B7Z6B3_HUMAN	2	Receptor expression-enhancing protein OS=Homo sapiens OX=9606 PE=2 SV=1	1.04659	0.929221	1.01368	1.24329	1.07085	0.989984	1.04894	0.356569	1.07194	1.19943	1.15846	1.14328	0.113569
tr|B7ZMK3|B7ZMK3_HUMAN	2	LOC136242 protein OS=Homo sapiens OX=9606 GN=LOC136242 PE=2 SV=1	1.05585	0.823759	0.4833	0.875496	1.36737	0.961302	0.927847	0.548965	0.499522	1.24449	1.08942	0.944476	>0,999999†
tr|C6SUN5|C6SUN5_HUMAN	2	Agouti related protein homolog (Mouse) OS=Homo sapiens OX=9606 GN=AgRP PE=4 SV=1	0.464442	0.924306	1.11551	0.317193	0.993028	0.93797	0.792074	0.177015	1.34322	0.792832	1.02691	1.05432	0,75†
tr|C9JRZ6|C9JRZ6_HUMAN	2	MICOS complex subunit OS=Homo sapiens OX=9606 GN=CHCHD3 PE=1 SV=2	1.02307	0.999463	1.04668	1.10103	1.09319	0.908551	1.02867	0.385619	0.984704	1.00915	1.01997	1.00461	0.7014
tr|D3DP46|D3DP46_HUMAN	2	Signal peptidase complex subunit 3 OS=Homo sapiens OX=9606 GN=SPCS3 PE=3 SV=1	0.535814	0.889709	1.19656	1.51335	0.886675	0.333911	0.892671	0.580365	1.12213	0.933029	1.15356	1.06958	0.722674
tr|D3DQX7|D3DQX7_HUMAN	2	Serum amyloid A protein OS=Homo sapiens OX=9606 GN=SAA1 PE=3 SV=1	0.366804	1.19098	1.07731	0.675168	0.753854	1.22028	0.880732	0.286368	0.848373	0.689407	1.03517	0.857651	0.304917
tr|D3DXC9|D3DXC9_HUMAN	2	Serine hydroxymethyltransferase OS=Homo sapiens OX=9606 GN=SHMT1 PE=3 SV=1	2.31964	0.99729	2.23399	1.06181	0.944438	1.14281	1.45	0.143307	1.05986	0.968962	0.862797	0.963874	0.54062
tr|E9PIL3|E9PIL3_HUMAN	2	CKLF-like MARVEL transmembrane domain-containing protein 1 OS=Homo sapiens OX=9606 GN=CMTM1 PE=1 SV=1	1.2401	1.42452	0.88086	0.806319	1.14896	1.16874	1.11158	0.492935	0.80758	0.954878	1.06133	0.941262	0.469482
tr|F6WQW2|F6WQW2_HUMAN	2	Ran-specific GTPase-activating protein OS=Homo sapiens OX=9606 GN=RANBP1 PE=1 SV=1	1.07296	0.861579	0.948702	0.900762	0.987871	0.907793	0.946611	0.161665	0.757752	0.965472	1.29249	1.00524	0.761729
tr|F8W1A4|F8W1A4_HUMAN	2	Adenylate kinase 2, mitochondrial OS=Homo sapiens OX=9606 GN=AK2 PE=1 SV=1	0.911609	0.303862	1.14446	1.8279	4.71327	0.548765	1.57498	0.928315	1.07949	4.13493	0.396192	1.87021	0.928614
tr|H3BP35|H3BP35_HUMAN	2	Diphosphomevalonate decarboxylase (Fragment) OS=Homo sapiens OX=9606 GN=MVD PE=1 SV=1	0.871252	0.824743	1.28843	0.880445	0.987862	1.09695	0.991613	0.688502	1.19942	1.00295	1.04758	1.08332	0,25†
tr|H7C1U8|H7C1U8_HUMAN	2	MICOS complex subunit (Fragment) OS=Homo sapiens OX=9606 GN=APOO PE=1 SV=1	1.15092	1.02282	1.18311	1.17094	1.00996	1.22676	1.12742	0.015145	1.61791	1.03383	0.992654	1.2148	0.376055
tr|I3L0I5|I3L0I5_HUMAN	2	Nuclear pore complex-interacting protein family member B7 OS=Homo sapiens OX=9606 GN=NPIPB7 PE=4 SV=2	1.27356	1.57278	1.66735	0.890032	1.1021	1.04602	1.25864	0,09375†	2.30176	0.908247	0.954049	1.38802	0.650652
tr|I4AY87|I4AY87_HUMAN	2	Epididymis secretory sperm binding protein (Fragment) OS=Homo sapiens OX=9606 GN=MIF PE=1 SV=1	1.09539	0.949736	1.04943	0.931414	1.29195	1.0739	1.0653	0.279967	0.999092	1.18416	1.06288	1.08204	0.320533
tr|J3QTA6|J3QTA6_HUMAN	2	MICOS complex subunit OS=Homo sapiens OX=9606 GN=CHCHD6 PE=1 SV=1	1.06854	1.36748	1.26849	1.0026	1.04107	1.5934	1.2236	0,03125†	1.12433	1.19357	1.38003	1.23265	0.118665
tr|K7EK07|K7EK07_HUMAN	2	Histone H3 (Fragment) OS=Homo sapiens OX=9606 GN=H3F3B PE=1 SV=1	1.20589	0.868186	0.943872	10.0015	1.03451	1.10994	2.52732	0.439108	1.01005	1.16899	1.16594	1.11499	0.176098
tr|K7ELQ9|K7ELQ9_HUMAN	2	Transmembrane protein 205 (Fragment) OS=Homo sapiens OX=9606 GN=TMEM205 PE=1 SV=1	1.01106	1.02316	0.860461	1.04395	0.878754	0.989062	0.967742	0.434424	0.856339	0.945022	0.997171	0.932844	0.225612
tr|K7EP07|K7EP07_HUMAN	2	Tubulin-folding cofactor B (Fragment) OS=Homo sapiens OX=9606 GN=TBCB PE=1 SV=8	1.16365	1.07799	0.975437	0.872814	1.00844	1.17063	1.04483	0.453769	0.998555	0.913892	1.15805	1.0235	0.957647
tr|K9JA26|K9JA26_HUMAN	2	Epididymis luminal secretory protein 149 OS=Homo sapiens OX=9606 GN=EL149 PE=2 SV=1	1.33081	1.31598	1.29457	1.06296	0.938846	1.20022	1.19056	0.039412	1.70935	0.922982	1.10917	1.24717	0.270985
tr|Q496I0|Q496I0_HUMAN	2	COX7A2 protein OS=Homo sapiens OX=9606 GN=COX7A2 PE=2 SV=1	1.16827	0.734973	0.785387	0.99154	1.00967	1.15721	0.974507	0.587486	0.845362	1.1043	0.943771	0.964477	0.571494
tr|Q53SB6|Q53SB6_HUMAN	2	Uncharacterized protein DNPEP OS=Homo sapiens OX=9606 GN=DNPEP PE=3 SV=1	1.02866	1.86	1.28799	0.76428	1.12571	0.876349	1.15716	0.455717	1.17382	1.14655	0.941331	1.08723	0,5†
tr|Q53Y51|Q53Y51_HUMAN	2	D-dopachrome tautomerase OS=Homo sapiens OX=9606 GN=DDT1 PE=2 SV=1	0.830526	0.968212	1.15543	1.08545	1.25282	0.997909	1.04839	0.726599	1.07322	1.25734	1.09889	1.14315	0,25†
tr|Q5JRG1|Q5JRG1_HUMAN	2	Nucleoporin p58/p45 (Fragment) OS=Homo sapiens OX=9606 GN=NUP58 PE=1 SV=1	1.25386	1.09385	1.16145	1.11718	1.12838	0.995064	1.12496	0.009821	1.19016	1.12803	0.944055	1.08742	0.332358
tr|Q5SZR7|Q5SZR7_HUMAN	2	Ornithine decarboxylase antizyme 3 OS=Homo sapiens OX=9606 GN=OAZ3 PE=1 SV=3	1.18725	0.86117	0.926705	0.829098	1.10906	0.918637	0.971987	0.580431	0.985808	1.14966	1.04218	1.05922	0.356246
tr|Q5TD07|Q5TD07_HUMAN	2	Ribosyldihydronicotinamide dehydrogenase [quinone] OS=Homo sapiens OX=9606 GN=NQO2 PE=1 SV=1	0.638008	4.59453	1.04857	1.60996	0.439417	2.6457	1.82936	0.555596	0.995219	0.409197	1.00921	0.804541	0.42937
tr|Q658J0|Q658J0_HUMAN	2	Uncharacterized protein DKFZp762L015 (Fragment) OS=Homo sapiens OX=9606 GN=DKFZp762L015 PE=2 SV=1	0.829215	1.09873	0.847496	1.57916	1.21219	0.819112	1.06432	0.996571	0.995473	1.01107	1.21864	1.07506	0.399087
tr|Q68D16|Q68D16_HUMAN	2	Uncharacterized protein DKFZp686D0638 (Fragment) OS=Homo sapiens OX=9606 GN=DKFZp686D0638 PE=2 SV=1	1.11371	1.02982	1.34053	0.806378	1.05316	0.942647	1.04771	0.466999	1.3706	1.19917	0.680016	1.08326	0.873632
tr|Q6FHM9|Q6FHM9_HUMAN	2	CD59 antigen, complement regulatory protein, isoform CRA_b OS=Homo sapiens OX=9606 GN=CD59 PE=2 SV=1	1.0948	1.00332	0.958691	0.893387	1.0467	0.940052	0.989491	0.942475	0.89385	1.05684	0.958266	0.969651	0.621903
tr|Q6IB54|Q6IB54_HUMAN	2	ATP synthase-coupling factor 6, mitochondrial OS=Homo sapiens OX=9606 GN=ATP5J PE=2 SV=1	1.00599	1.03354	1.31106	0.938305	1.09948	1.08509	1.07891	0.275161	1.47358	0.675105	0.954406	1.03436	0.948712
tr|Q6IBA0|Q6IBA0_HUMAN	2	NADH dehydrogenase (Ubiquinone) Fe-S protein 5, 15kDa (NADH-coenzyme Q reductase) OS=Homo sapiens OX=9606 GN=NDUFS5 PE=2 SV=1	0.949254	0.932731	1.08686	0.830695	1.07607	0.965399	0.973502	0,84375†	1.0628	1.04975	0.889642	1.00073	0.9586
tr|Q6IBH0|Q6IBH0_HUMAN	2	SLC25A11 protein OS=Homo sapiens OX=9606 GN=SLC25A11 PE=2 SV=1	0.96729	0.91612	1.07445	0.884622	1.1387	1.01311	0.999048	0.735784	1.00179	1.03894	1.00119	1.01397	0.365311
tr|Q6IBN0|Q6IBN0_HUMAN	2	PSMD3 protein OS=Homo sapiens OX=9606 GN=PSMD3 PE=2 SV=1	1.22611	0.894522	0.898484	1.18432	1.02043	4.13042	1.55905	0.274814	0.877372	1.16897	1.79196	1.27943	0.471565
tr|Q6IPF2|Q6IPF2_HUMAN	2	Heterogeneous nuclear ribonucleoprotein A1 OS=Homo sapiens OX=9606 GN=HNRPA1 PE=2 SV=1	0.789264	0.143668	13.9169	3.49307	12.368	1.33831	5.34152	0.161378	11.6326	1.00248	1.97925	4.87145	0.225354
tr|Q6P163|Q6P163_HUMAN	2	APOC2 protein OS=Homo sapiens OX=9606 GN=APOC2 PE=1 SV=1	1.18047	1.58288	1.16113	1.3713	1.33777	1.79863	1.40536	0.006478	1.35692	1.19516	1.70848	1.42019	0.073915
tr|Q6P6D7|Q6P6D7_HUMAN	2	Phosphoglycerate mutase OS=Homo sapiens OX=9606 GN=PGAM1 PE=2 SV=1	0.87542	0.806497	1.07532	1.02482	1.00617	1.01969	0.967985	0.443891	0.924462	1.06518	1.05137	1.01367	0.717387
tr|Q7Z4Z6|Q7Z4Z6_HUMAN	2	Signal peptidase complex catalytic subunit SEC11 OS=Homo sapiens OX=9606 PE=2 SV=1	1.14477	0.882179	0.857635	1.0272	0.92309	1.21544	1.00839	0.711526	0.789371	0.979331	1.21442	0.994372	0.862831
tr|Q7Z518|Q7Z518_HUMAN	2	NADH dehydrogenase [ubiquinone] 1 alpha subcomplex subunit 10, mitochondrial OS=Homo sapiens OX=9606 PE=2 SV=1	1.14509	0.616446	0.593972	1.01738	1.14521	0.983069	0.916861	0.460902	0.620455	0.991412	1.02657	0.879478	0.449309
tr|Q8IVP1|Q8IVP1_HUMAN	2	SH3-domain GRB2-like 3, isoform CRA_a OS=Homo sapiens OX=9606 GN=SH3GL3 PE=2 SV=1	1.21154	1.1895	1.26823	1.2411	0.74213	0.671074	1.05393	0.890651	1.44219	0.855589	0.794723	1.03083	0.911824
tr|Q96DV6|Q96DV6_HUMAN	2	40S ribosomal protein S6 OS=Homo sapiens OX=9606 GN=RPS6 PE=2 SV=1	0.882232	0.992181	2.38565	1.03762	1.10249	0.916385	1.21943	0.435062	1.16528	1.3543	0.728637	1.08274	0.826337
tr|Q9UEH5|Q9UEH5_HUMAN	2	24-kDa subunit of complex I (Fragment) OS=Homo sapiens OX=9606 GN=NDUFV2 PE=4 SV=1	0.92505	0.977141	1.09513	1.12085	1.09079	1.09778	1.05112	0,15625†	1.17535	1.05526	1.06872	1.09978	0.104764
tr|S4R3E6|S4R3E6_HUMAN	2	Izumo sperm-egg fusion protein 3 OS=Homo sapiens OX=9606 GN=IZUMO3 PE=1 SV=1	1.04381	0.963095	0.777534	1.00699	1.2151	0.891115	0.982941	0.575425	0.79755	1.0252	1.11942	0.980724	0.868819
tr|V9HW74|V9HW74_HUMAN	2	Ubiquitin carboxyl-terminal hydrolase OS=Homo sapiens OX=9606 GN=HEL-117 PE=2 SV=1	1.05611	0.93386	1.21406	0.983136	1.0107	0.972544	1.0284	>0,999999†	1.09234	1.13613	1.08051	1.10299	0.050429
tr|V9HWE8|V9HWE8_HUMAN	2	Epididymis secretory sperm binding protein Li 47e OS=Homo sapiens OX=9606 GN=HEL-S-47e PE=2 SV=1	1.07046	0.976466	0.926207	0.938629	1.02322	1.00913	0.990684	0.652943	0.993262	1.04719	1.02562	1.02203	0.298552
tr|W0UV31|W0UV31_HUMAN	2	HCG1647920 OS=Homo sapiens OX=9606 GN=RAM2 PE=4 SV=1	1.07513	0.798574	0.989262	0.996067	1.13841	1.12377	1.0202	0.814629	1.21322	0.961487	1.05172	1.07548	0.224756
tr|X6R8D5|X6R8D5_HUMAN	2	Uncharacterized protein OS=Homo sapiens OX=9606 PE=1 SV=2	2.25043	0.553433	1.06814	0.713472	1.00773	1.08099	1.11237	0.94836	1.0102	0.851076	0.93815	0.933142	0.268925
*Number of peptides identified with ≥ 99% confidence
Proteins that are presumed to not belong to spermatozoa (i.e., keratin, a well known extraneous contamination in mass spectrometry analyses, and proteins from the HSA solution added to the capacitation medium) are highlighted in grey
Values are normalized abundance of a protein in the control condition to its abundance in the tested condition
Abundances of each protein were compared between control and tested conditions using a paired t-test excepted for values highlighted with a †, which were compared using a Wilcoxon matched-pairs signed rank test

## Sheet: CP conditions
Table S7b. Fold change for each protein identified in CP conditions
UniprotKB Accession number	Number of peptides*	Description	CP 1mg/ml Donor 1	CP 1 mg/ml Donor 2	CP 1mg/ml Donor 4	CP 1mg/ml Donor 6	CP 1mg/ml Donor 8	CP 1mg/ml Donor 7	Mean fold change	p-value
sp|P60174|TPIS_HUMAN	20	Triosephosphate isomerase OS=Homo sapiens OX=9606 GN=TPI1 PE=1 SV=3	1.00629	1.00056	1.0181	1.13721	1.04363	1.05089	1.04278	0.055202
sp|Q5VU65|P210L_HUMAN	20	Nuclear pore membrane glycoprotein 210-like OS=Homo sapiens OX=9606 GN=NUP210L PE=2 SV=1	1.04802	0.926927	0.820369	1.04937	0.970133	0.990506	0.967554	0.331229
sp|Q96M29|TEKT5_HUMAN	20	Tektin-5 OS=Homo sapiens OX=9606 GN=TEKT5 PE=1 SV=1	1.11306	0.964878	1.04532	0.989938	1.15406	1.06567	1.05549	0.150414
tr|A0A024QZK7|A0A024QZK7_HUMAN	20	Hexokinase 1, isoform CRA_c OS=Homo sapiens OX=9606 GN=HK1 PE=3 SV=1	1.03936	0.975626	0.820323	0.920971	0.941088	0.99075	0.94802	0.116997
tr|A0A024R6B5|A0A024R6B5_HUMAN	20	Heat shock 70kDa protein 2, isoform CRA_a OS=Homo sapiens OX=9606 GN=HSPA2 PE=3 SV=1	1.12381	1.07564	1.05531	0.936494	1.07893	1.06736	1.05626	0.177216
tr|A0A075B6F3|A0A075B6F3_HUMAN	20	Dynein heavy chain 8, axonemal OS=Homo sapiens OX=9606 GN=DNAH8 PE=1 SV=2	1.23426	0.949694	0.950805	1.11844	0.985201	1.00741	1.04097	0.439666
tr|A0A140VJJ4|A0A140VJJ4_HUMAN	20	Family with sequence similarity 71, member B OS=Homo sapiens OX=9606 GN=FAM71B PE=2 SV=1	1.2192	0.882918	0.851404	1.07181	0.973492	1.04	1.00647	0.877684
tr|A0A218MIY9|A0A218MIY9_HUMAN	20	Testis-specific 10 protein transcript variant 1 OS=Homo sapiens OX=9606 GN=TSGA10 PE=2 SV=1	1.09455	0.94514	1.06085	0.991473	1.10244	1.01394	1.03473	0,3125†
tr|B3GQS7|B3GQS7_HUMAN	20	Mitochondrial heat shock 60kD protein 1 variant 1 OS=Homo sapiens OX=9606 GN=HSPD1 PE=2 SV=1	1.02232	0.938817	0.964096	1.01536	1.0991	1.04442	1.01402	0.628763
tr|B4DVJ0|B4DVJ0_HUMAN	20	Glucose-6-phosphate isomerase OS=Homo sapiens OX=9606 PE=2 SV=1	1.06013	1.05562	1.03931	1.04477	1.06265	1.01016	1.04544	0.005763
tr|J3QSU1|J3QSU1_HUMAN	20	Leucine-rich repeat-containing protein 37B OS=Homo sapiens OX=9606 GN=LRRC37B PE=1 SV=1	1.45535	1.11974	1.04472	1.10197	1.30476	1.14365	1.19503	0.019581
tr|V9HW26|V9HW26_HUMAN	20	ATP synthase subunit alpha OS=Homo sapiens OX=9606 GN=HEL-S-123m PE=2 SV=1	0.894685	0.990649	1.1127	0.933148	0.977848	0.959407	0.978073	0.456638
tr|V9HW31|V9HW31_HUMAN	20	ATP synthase subunit beta OS=Homo sapiens OX=9606 GN=HEL-S-271 PE=2 SV=1	0.978419	0.965643	0.991073	0.963694	1.06463	1.05347	1.00282	0.941196
tr|V9HW80|V9HW80_HUMAN	20	Epididymis luminal protein 220 OS=Homo sapiens OX=9606 GN=HEL-S-70 PE=2 SV=1	1.20234	1.08493	1.14602	1.1073	1.10608	1.12959	1.12938	9.3e-05
sp|P00738|HPT_HUMAN	19	Haptoglobin OS=Homo sapiens OX=9606 GN=HP PE=1 SV=1	0.968586	1.23107	0.857251	1.16879	0.81082	0.884136	0.986776	0.555635
sp|P02790|HEMO_HUMAN	19	Hemopexin OS=Homo sapiens OX=9606 GN=HPX PE=1 SV=2	0.890679	1.10916	0.839229	1.26425	0.848492	0.915992	0.977967	0.594295
sp|P10323|ACRO_HUMAN	19	Acrosin OS=Homo sapiens OX=9606 GN=ACR PE=2 SV=4	1.14967	0.982956	0.963455	0.986441	1.16118	1.07453	1.05304	0.21096
sp|Q5CZC0|FSIP2_HUMAN	19	Fibrous sheath-interacting protein 2 OS=Homo sapiens OX=9606 GN=FSIP2 PE=2 SV=4	1.08112	0.997511	0.977712	1.06452	1.1292	1.15081	1.06681	0.056034
sp|Q8IYX7|SAXO1_HUMAN	19	Stabilizer of axonemal microtubules 1 OS=Homo sapiens OX=9606 GN=SAXO1 PE=1 SV=2	1.31077	1.01588	1.04555	1.37217	0.95941	1.05903	1.12714	0.123741
tr|A0A140VJD6|A0A140VJD6_HUMAN	19	Acrosin binding protein OS=Homo sapiens OX=9606 GN=ACRBP PE=2 SV=1	1.10218	0.913644	1.03085	0.978645	1.15709	1.02176	1.03403	0.562683
tr|A0A140VJR3|A0A140VJR3_HUMAN	19	Phosphoglycerate kinase OS=Homo sapiens OX=9606 PE=2 SV=1	1.19111	1.00711	0.996367	1.02466	1.12011	1.03827	1.06294	0.079968
tr|A0A384MEB7|A0A384MEB7_HUMAN	19	Epididymis secretory sperm binding protein OS=Homo sapiens OX=9606 GN=TEKT4 PE=2 SV=1	0.959193	0.930111	0.972764	0.923573	1.12375	1.02334	0.988789	0.6862
tr|A2A274|A2A274_HUMAN	19	Aconitate hydratase, mitochondrial OS=Homo sapiens OX=9606 GN=ACO2 PE=1 SV=1	1.14425	1.04448	1.04109	1.03274	1.17808	1.06372	1.08406	0.010772
tr|B4DWX1|B4DWX1_HUMAN	19	cDNA FLJ56800 OS=Homo sapiens OX=9606 PE=2 SV=1	1.4626	1.18191	1.11836	1.09175	1.11831	1.08573	1.17645	0.013332
tr|H0YFD6|H0YFD6_HUMAN	19	Trifunctional enzyme subunit alpha, mitochondrial OS=Homo sapiens OX=9606 GN=HADHA PE=1 SV=2	1.01413	0.987903	1.07742	1.13667	1.03748	1.04575	1.04989	0.063232
tr|Q8WX35|Q8WX35_HUMAN	19	Calicin, isoform CRA_a OS=Homo sapiens OX=9606 GN=CCIN PE=2 SV=1	0.957381	0.973145	0.973291	1.09959	1.01759	1.00705	1.00467	0.922973
tr|V9HW38|V9HW38_HUMAN	19	Epididymis secretory protein Li 106 OS=Homo sapiens OX=9606 GN=HEL-S-106 PE=2 SV=1	1.01326	0.947925	0.821623	0.968421	1.01166	0.892921	0.942635	0.095365
tr|V9HW96|V9HW96_HUMAN	19	Chaperonin containing TCP1, subunit 2 (Beta), isoform CRA_b OS=Homo sapiens OX=9606 GN=HEL-S-100n PE=2 SV=1	0.980598	0.980365	0.967237	1.10229	1.15692	1.05279	1.04003	0,4375†
tr|V9HWB4|V9HWB4_HUMAN	19	Epididymis secretory sperm binding protein Li 89n OS=Homo sapiens OX=9606 GN=HEL-S-89n PE=2 SV=1	1.02426	0.971848	1.06242	0.995395	1.08577	1.13574	1.04591	0.124671
tr|V9HWD8|V9HWD8_HUMAN	19	Epididymis secretory sperm binding protein Li 163pA OS=Homo sapiens OX=9606 GN=HEL-S-163pA PE=2 SV=1	0.536566	0.961399	0.857263	1.25051	0.897018	0.886671	0.898238	0.312667
tr|V9HWP2|V9HWP2_HUMAN	19	Epididymis luminal protein 35 OS=Homo sapiens OX=9606 GN=HEL-S-125m PE=2 SV=1	1.06001	0.977681	0.981246	0.979847	1.13069	1.05346	1.03049	0,6875†
sp|A0A1B0GUW6|SPEM3_HUMAN	18	Uncharacterized protein SPEM3 OS=Homo sapiens OX=9606 GN=SPEM3 PE=3 SV=1	1.28313	1.10553	1.10525	1.29606	1.0135	0.97769	1.13019	0.083876
sp|P35527|K1C9_HUMAN	18	Keratin, type I cytoskeletal 9 OS=Homo sapiens OX=9606 GN=KRT9 PE=1 SV=3	0.933642	5.20228	1.55297	3.67386	0.833633	1.92504	2.35357	0.087639
sp|P43652|AFAM_HUMAN	18	Afamin OS=Homo sapiens OX=9606 GN=AFM PE=1 SV=1	0.835401	1.16514	0.900267	1.32097	0.888453	0.936289	1.00775	0.876791
sp|Q14990|ODFP1_HUMAN	18	Outer dense fiber protein 1 OS=Homo sapiens OX=9606 GN=ODF1 PE=1 SV=2	1.11413	1.00849	1.02398	0.946459	1.13625	1.07482	1.05069	0.1659
sp|Q9UFH2|DYH17_HUMAN	18	Dynein heavy chain 17, axonemal OS=Homo sapiens OX=9606 GN=DNAH17 PE=1 SV=3	1.07931	1.02637	0.893299	1.18024	1.01529	1.0702	1.04412	0.274901
sp|Q9UIF3|TEKT2_HUMAN	18	Tektin-2 OS=Homo sapiens OX=9606 GN=TEKT2 PE=1 SV=1	1.0888	0.963012	1.04886	0.966092	1.0506	1.08266	1.03334	0.220558
tr|A0A024R4F1|A0A024R4F1_HUMAN	18	Enolase 1, (Alpha), isoform CRA_a OS=Homo sapiens OX=9606 GN=ENO1 PE=2 SV=1	0.970724	0.964783	0.987536	1.05263	1.08693	1.05966	1.02038	0.378751
tr|A0A0A0MR02|A0A0A0MR02_HUMAN	18	Voltage-dependent anion-selective channel protein 2 (Fragment) OS=Homo sapiens OX=9606 GN=VDAC2 PE=1 SV=1	0.92163	1.17523	0.944304	0.997264	1.16356	1.02511	1.03785	0.444894
tr|A0A2R8YDT1|A0A2R8YDT1_HUMAN	18	Glutamine synthetase OS=Homo sapiens OX=9606 GN=GLUL PE=1 SV=1	1.07833	0.957402	1.0566	1.01946	1.14349	1.0708	1.05435	0.135401
tr|A0A384MQY7|A0A384MQY7_HUMAN	18	A kinase (PRKA) anchor protein 4, isoform CRA_c OS=Homo sapiens OX=9606 GN=AKAP4 PE=2 SV=1	0.998019	0.985221	0.965928	0.927413	1.08079	1.0443	1.00028	0.996221
tr|A0A384P5T6|A0A384P5T6_HUMAN	18	Epididymis secretory sperm binding protein OS=Homo sapiens OX=9606 PE=2 SV=1	1.02432	0.949987	1.01187	1.18183	1.10798	1.08098	1.05949	0,3125†
tr|B7Z8Q2|B7Z8Q2_HUMAN	18	cDNA FLJ55606, highly similar to Alpha-2-HS-glycoprotein OS=Homo sapiens OX=9606 PE=2 SV=1	0.637794	1.07183	0.856042	1.25102	0.916934	0.864856	0.93308	0.439351
tr|C9JG08|C9JG08_HUMAN	18	Uncharacterized protein C2orf16 OS=Homo sapiens OX=9606 GN=C2orf16 PE=1 SV=2	1.2753	1.16425	1.09475	1.165	1.09734	1.07607	1.14545	0.002409
tr|Q75MT9|Q75MT9_HUMAN	18	Malate dehydrogenase (Fragment) OS=Homo sapiens OX=9606 GN=MDH2 PE=3 SV=1	1.01813	0.974425	0.991657	0.898822	1.15891	1.02643	1.0114	0.819738
tr|V9HVY3|V9HVY3_HUMAN	18	Protein disulfide-isomerase OS=Homo sapiens OX=9606 GN=HEL-S-269 PE=2 SV=1	1.18246	0.836048	1.71001	1.01345	1.14541	1.05119	1.15643	0,3125†
sp|P13645|K1C10_HUMAN	17	Keratin, type I cytoskeletal 10 OS=Homo sapiens OX=9606 GN=KRT10 PE=1 SV=6	1.9516	6.3421	1.6902	4.95196	0.616448	0.918474	2.74513	0.128461
sp|P50991|TCPD_HUMAN	17	T-complex protein 1 subunit delta OS=Homo sapiens OX=9606 GN=CCT4 PE=1 SV=4	1.09141	1.02669	0.956223	0.954259	1.08886	1.0468	1.02737	0.281112
sp|P55084|ECHB_HUMAN	17	Trifunctional enzyme subunit beta, mitochondrial OS=Homo sapiens OX=9606 GN=HADHB PE=1 SV=3	1.13429	0.990379	1.09009	0.936354	1.22723	1.0736	1.07532	0.122857
sp|Q9H0B3|IQCN_HUMAN	17	IQ domain-containing protein N OS=Homo sapiens OX=9606 GN=IQCN PE=1 SV=1	1.52485	1.13208	1.20373	1.31331	1.18308	1.17665	1.25562	0.011764
tr|A0A024R9D7|A0A024R9D7_HUMAN	17	2,4-dienoyl CoA reductase 1, mitochondrial, isoform CRA_b OS=Homo sapiens OX=9606 GN=DECR1 PE=4 SV=1	1.09986	1.05645	1.00673	0.862891	1.08876	1.08013	1.03247	0.426415
tr|A0A0K0K1K1|A0A0K0K1K1_HUMAN	17	Glyceraldehyde-3-phosphate dehydrogenase OS=Homo sapiens OX=9606 GN=HEL-S-278 PE=2 SV=1	1.03536	0.992362	1.02722	0.994747	1.05156	1.05118	1.02541	0.065658
tr|A0A140VJX1|A0A140VJX1_HUMAN	17	Testicular tissue protein Li 198 OS=Homo sapiens OX=9606 PE=2 SV=1	1.08079	1.04705	1.00486	0.975367	1.04621	0.99098	1.02421	0.218422
tr|A0A172Q397|A0A172Q397_HUMAN	17	Sperm protein 17 (Fragment) OS=Homo sapiens OX=9606 PE=2 SV=1	1.058	0.895213	0.98775	1.13718	1.09365	1.0207	1.03208	0.43729
tr|B2RCA2|B2RCA2_HUMAN	17	cDNA, FLJ95932, Homo sapiens polyamine modulated factor 1 binding protein 1(PMFBP1), mRNA OS=Homo sapiens OX=9606 PE=2 SV=1	1.29822	0.950343	1.02737	1.17439	1.17745	0.985937	1.10229	0.156145
tr|Q53HU0|Q53HU0_HUMAN	17	Chaperonin containing TCP1, subunit 8 (Theta) variant (Fragment) OS=Homo sapiens OX=9606 PE=2 SV=1	1.06951	1.01397	0.948148	0.985573	1.39355	0.861687	1.04541	0.644546
tr|Q59H77|Q59H77_HUMAN	17	T-complex protein 1 subunit gamma (Fragment) OS=Homo sapiens OX=9606 PE=2 SV=1	1.17519	1.04535	0.767256	0.988043	1.13284	1.06138	1.02834	0.578673
sp|Q01813|PFKAP_HUMAN	16	ATP-dependent 6-phosphofructokinase, platelet type OS=Homo sapiens OX=9606 GN=PFKP PE=1 SV=2	1.13948	1.0308	1.05257	1.05448	1.15713	1.10295	1.08957	0.019881
sp|Q9C099|LRCC1_HUMAN	16	Leucine-rich repeat and coiled-coil domain-containing protein 1 OS=Homo sapiens OX=9606 GN=LRRCC1 PE=1 SV=2	1.03192	1.01848	1.0078	1.30677	0.826555	0.790653	0.99703	0.683917
tr|G9BCY8|G9BCY8_HUMAN	16	L-lactate dehydrogenase OS=Homo sapiens OX=9606 GN=LDHC PE=2 SV=1	0.903773	1.1787	1.14787	0.897776	1.11055	1.05094	1.04827	0.392786
tr|Q53HV2|Q53HV2_HUMAN	16	T-complex protein 1 subunit eta (Fragment) OS=Homo sapiens OX=9606 PE=2 SV=1	1.0516	1.02444	0.991487	0.995796	1.10044	1.03141	1.03253	0.093097
sp|P26436|ASPX_HUMAN	15	Acrosomal protein SP-10 OS=Homo sapiens OX=9606 GN=ACRV1 PE=1 SV=2	1.78288	1.07063	1.0831	0.98144	1.16925	1.09687	1.19736	0.113329
sp|Q5JRX3|PREP_HUMAN	15	Presequence protease, mitochondrial OS=Homo sapiens OX=9606 GN=PITRM1 PE=1 SV=3	1.00016	0.795702	0.967962	0.928935	0.884018	1.19911	0.962649	0.623905
sp|Q6UW49|SPESP_HUMAN	15	Sperm equatorial segment protein 1 OS=Homo sapiens OX=9606 GN=SPESP1 PE=1 SV=2	1.40824	1.04321	1.19246	1.04811	1.16306	1.08013	1.15587	0.03213
sp|Q9BS86|ZPBP1_HUMAN	15	Zona pellucida-binding protein 1 OS=Homo sapiens OX=9606 GN=ZPBP PE=2 SV=1	0.725977	1.07458	1.84919	1.68928	1.15909	1.15419	1.27538	0.21177
sp|Q9HBV2|SACA1_HUMAN	15	Sperm acrosome membrane-associated protein 1 OS=Homo sapiens OX=9606 GN=SPACA1 PE=1 SV=1	1.15403	1.05081	0.88706	0.947575	1.03734	1.06912	1.02432	0.451717
tr|A8K9T3|A8K9T3_HUMAN	15	cDNA FLJ76467, highly similar to Homo sapiens acyl-CoA synthetase long-chain family member 1 (ACSL1), mRNA OS=Homo sapiens OX=9606 PE=2 SV=1	0.694994	0.752833	0.608499	0.9718	1.06423	1.0703	0.860442	0.116595
tr|Q86YI5|Q86YI5_HUMAN	15	Acetyltransferase component of pyruvate dehydrogenase complex OS=Homo sapiens OX=9606 GN=DLAT PE=2 SV=1	1.01592	0.970637	0.9797	0.995108	1.05643	1.08795	1.01763	0.422852
tr|V9HWD4|V9HWD4_HUMAN	15	Epididymis luminal protein 159 OS=Homo sapiens OX=9606 GN=HEL159 PE=2 SV=1	1.06441	0.899034	0.920073	0.943708	1.0782	0.987761	0.982198	0.532371
sp|P02768|ALBU_HUMAN	14	Serum albumin OS=Homo sapiens OX=9606 GN=ALB PE=1 SV=2	0.741301	0.924598	1.13467	0.745326	0.5147	0.758642	0.803206	0.069846
sp|P17987|TCPA_HUMAN	14	T-complex protein 1 subunit alpha OS=Homo sapiens OX=9606 GN=TCP1 PE=1 SV=1	0.907899	0.989603	1.23321	1.13078	1.34885	1.13032	1.12345	0.097891
sp|P35908|K22E_HUMAN	14	Keratin, type II cytoskeletal 2 epidermal OS=Homo sapiens OX=9606 GN=KRT2 PE=1 SV=2	1.27171	4.19642	1.09021	4.01429	0.91247	0.97809	2.0772	0,21875†
sp|Q6BCY4|NB5R2_HUMAN	14	NADH-cytochrome b5 reductase 2 OS=Homo sapiens OX=9606 GN=CYB5R2 PE=1 SV=1	1.08591	1.04481	0.978464	1.08131	1.08237	1.04869	1.05359	0.019563
sp|Q8NCR6|SMRP1_HUMAN	14	Spermatid-specific manchette-related protein 1 OS=Homo sapiens OX=9606 GN=SMRP1 PE=1 SV=2	1.20491	0.893871	1.05391	0.913591	1.17359	1.00439	1.04071	0.465772
sp|Q9Y230|RUVB2_HUMAN	14	RuvB-like 2 OS=Homo sapiens OX=9606 GN=RUVBL2 PE=1 SV=3	1.08475	0.983132	0.926069	0.954914	1.10117	1.06481	1.01914	0.552534
tr|A0A024R6W0|A0A024R6W0_HUMAN	14	Aspartate aminotransferase OS=Homo sapiens OX=9606 GN=GOT2 PE=4 SV=1	0.947894	0.942536	0.993971	1.14321	1.02978	0.98687	1.00738	0.88904
tr|A0A024R713|A0A024R713_HUMAN	14	Dihydrolipoyl dehydrogenase OS=Homo sapiens OX=9606 GN=DLD PE=2 SV=1	0.975883	0.934607	1.05663	1.10776	1.15579	1.15421	1.06415	0.178033
tr|A0A0S2Z4C3|A0A0S2Z4C3_HUMAN	14	Epididymis secretory sperm binding protein (Fragment) OS=Homo sapiens OX=9606 GN=FH PE=2 SV=1	0.92057	0.885009	0.925054	1.11126	1.14808	1.02041	1.00173	0.916755
tr|A0A140VK69|A0A140VK69_HUMAN	14	Aspartate aminotransferase OS=Homo sapiens OX=9606 PE=2 SV=1	1.14649	1.02765	0.971901	0.9583	1.11993	1.1165	1.05679	0.139835
tr|A8KAH7|A8KAH7_HUMAN	14	cDNA FLJ75444, highly similar to Homo sapiens protein kinase, cAMP-dependent, regulatory, type II, alpha (PRKAR2A), mRNA OS=Homo sapiens OX=9606 PE=2 SV=1	0.976362	1.06203	0.702698	1.03981	0.706094	1.70294	1.03166	0.933576
tr|B4DWA6|B4DWA6_HUMAN	14	F-actin-capping protein subunit beta OS=Homo sapiens OX=9606 PE=2 SV=1	1.08781	0.943715	1.01486	0.933556	1.15848	1.0705	1.03482	0.45072
tr|E9PDF2|E9PDF2_HUMAN	14	2-oxoglutarate dehydrogenase, mitochondrial OS=Homo sapiens OX=9606 GN=OGDH PE=1 SV=1	0.981465	0.919227	0.652243	0.937669	1.1486	1.14734	0.964424	0.538802
tr|V9HVZ4|V9HVZ4_HUMAN	14	Glyceraldehyde-3-phosphate dehydrogenase OS=Homo sapiens OX=9606 GN=HEL-S-162eP PE=2 SV=1	1.0126	0.99408	0.966518	1.0248	1.08058	1.04393	1.02042	0.338235
sp|Q8IYK2|CC105_HUMAN	13	Coiled-coil domain-containing protein 105 OS=Homo sapiens OX=9606 GN=CCDC105 PE=2 SV=3	1.17481	0.933053	1.11381	0.826452	1.19094	1.03724	1.04605	0.418069
tr|A0A024R573|A0A024R573_HUMAN	13	Asparaginase like 1, isoform CRA_a OS=Homo sapiens OX=9606 GN=ASRGL1 PE=2 SV=1	1.17444	0.998154	1.03736	0.966856	1.11378	1.01549	1.05101	0.162191
tr|A0A024R758|A0A024R758_HUMAN	13	Uncharacterized protein OS=Homo sapiens OX=9606 GN=NAG6 PE=4 SV=1	0.975576	0.798504	0.84601	1.06103	0.964016	1.15036	0.965916	0.500985
tr|A0A140VK13|A0A140VK13_HUMAN	13	Testicular secretory protein Li 13 OS=Homo sapiens OX=9606 PE=2 SV=1	4.19034	0.991838	0.975381	1.01664	1.13354	1.14526	1.5755	0,21875†
tr|A0A1U9X7X9|A0A1U9X7X9_HUMAN	13	HSPA1L OS=Homo sapiens OX=9606 PE=3 SV=1	1.02015	1.00224	1.00633	0.949729	1.12297	1.17984	1.04688	0.265081
tr|A0A384N6H1|A0A384N6H1_HUMAN	13	Epididymis secretory sperm binding protein OS=Homo sapiens OX=9606 PE=2 SV=1	0.96974	0.929606	0.977661	1.06756	1.0236	0.956866	0.987505	0.544716
tr|B2CKC5|B2CKC5_HUMAN	13	EF-hand domain (C-terminal) containing 1, isoform CRA_a OS=Homo sapiens OX=9606 GN=EFHC1 PE=2 SV=1	1.00205	0.932636	1.00599	1.07085	1.07717	0.998065	1.01446	0.597233
tr|B5BUB1|B5BUB1_HUMAN	13	RuvB-like helicase (Fragment) OS=Homo sapiens OX=9606 GN=RUVBL1 PE=2 SV=1	1.01407	0.990976	0.958021	1.03144	1.07628	1.06527	1.02268	0.255716
tr|H0Y7A7|H0Y7A7_HUMAN	13	Calmodulin-2 (Fragment) OS=Homo sapiens OX=9606 GN=CALM2 PE=1 SV=1	1.33666	0.925498	1.27003	1.16304	1.07121	1.18911	1.15926	0.042226
tr|V9HW37|V9HW37_HUMAN	13	T-complex protein 1 subunit epsilon OS=Homo sapiens OX=9606 GN=HEL-S-69 PE=2 SV=1	0.972189	0.786223	1.30315	0.90959	1.06128	1.06033	1.01546	0.865136
sp|P29803|ODPAT_HUMAN	12	Pyruvate dehydrogenase E1 component subunit alpha, testis-specific form, mitochondrial OS=Homo sapiens OX=9606 GN=PDHA2 PE=1 SV=1	1.04247	0.964809	1.03593	0.923244	1.21842	0.995183	1.03001	0.532785
sp|P31930|QCR1_HUMAN	12	Cytochrome b-c1 complex subunit 1, mitochondrial OS=Homo sapiens OX=9606 GN=UQCRC1 PE=1 SV=3	0.985845	0.930412	0.987595	1.05297	0.992526	1.0124	0.993626	0.646368
sp|P35663|CYLC1_HUMAN	12	Cylicin-1 OS=Homo sapiens OX=9606 GN=CYLC1 PE=2 SV=2	1.21167	0.92927	0.873913	1.18003	1.05748	0.855031	1.0179	0.83913
sp|P49189|AL9A1_HUMAN	12	4-trimethylaminobutyraldehyde dehydrogenase OS=Homo sapiens OX=9606 GN=ALDH9A1 PE=1 SV=3	1.20315	1.03256	1.04608	1.01151	1.08973	1.08775	1.07846	0.034982
sp|Q13733|AT1A4_HUMAN	12	Sodium/potassium-transporting ATPase subunit alpha-4 OS=Homo sapiens OX=9606 GN=ATP1A4 PE=1 SV=3	0.969115	1.01235	1.11501	0.85126	1.22226	0.946817	1.01947	0.982739
sp|Q6ZU69|F205A_HUMAN	12	Protein FAM205A OS=Homo sapiens OX=9606 GN=FAM205A PE=2 SV=4	1.15948	1.04272	1.04022	1.03013	1.09186	1.0644	1.07147	0.029599
sp|Q96A08|H2B1A_HUMAN	12	Histone H2B type 1-A OS=Homo sapiens OX=9606 GN=HIST1H2BA PE=1 SV=3	0.91673	0.86115	0.842869	1.04838	1.41136	1.00028	1.01346	0.740524
sp|Q96RQ9|OXLA_HUMAN	12	L-amino-acid oxidase OS=Homo sapiens OX=9606 GN=IL4I1 PE=1 SV=1	1.11623	1.04979	1.13437	1.0462	1.26279	1.10597	1.11923	0.024168
tr|A0A024R071|A0A024R071_HUMAN	12	Nucleoporin 155kDa, isoform CRA_a OS=Homo sapiens OX=9606 GN=NUP155 PE=4 SV=1	1.01811	0.950289	0.873727	1.13883	1.20993	1.02911	1.03667	0.512497
tr|A0A384NPM7|A0A384NPM7_HUMAN	12	Epididymis secretory sperm binding protein OS=Homo sapiens OX=9606 GN=SCCPDH PE=2 SV=1	1.10461	1.04104	0.891032	0.884974	1.05211	1.00554	0.996549	0.991452
tr|A8K884|A8K884_HUMAN	12	cDNA FLJ77178 OS=Homo sapiens OX=9606 PE=2 SV=1	1.5994	0.991822	1.26087	0.916439	1.05517	1.02342	1.14119	0.221502
tr|D9IWP9|D9IWP9_HUMAN	12	Beta-2-glycoprotein I (Fragment) OS=Homo sapiens OX=9606 PE=2 SV=1	2.88082	1.93627	0.741119	1.44803	0.965403	1.01477	1.49773	0,3125†
tr|E7EQ64|E7EQ64_HUMAN	12	Trypsin-1 OS=Homo sapiens OX=9606 GN=PRSS1 PE=1 SV=1	3.05292	1.00414	0.527847	1.39367	0.558831	1.46095	1.33306	0.747883
tr|K9JA46|K9JA46_HUMAN	12	Epididymis luminal secretory protein 52 OS=Homo sapiens OX=9606 GN=EL52 PE=2 SV=1	0.996157	0.995876	0.933571	0.998303	1.09596	1.05587	1.01262	0.550748
tr|Q53GZ6|Q53GZ6_HUMAN	12	Heat shock 70kDa protein 8 isoform 1 variant (Fragment) OS=Homo sapiens OX=9606 PE=2 SV=1	1.18782	1.02472	1.0162	1.00606	1.08083	1.06897	1.0641	0.08836
tr|Q53H26|Q53H26_HUMAN	12	Transferrin variant (Fragment) OS=Homo sapiens OX=9606 PE=2 SV=1	0.309563	0.883451	0.824797	1.36703	0.878265	0.797036	0.843358	0.27588
tr|Q5T4U5|Q5T4U5_HUMAN	12	Acyl-Coenzyme A dehydrogenase, C-4 to C-12 straight chain, isoform CRA_a OS=Homo sapiens OX=9606 GN=ACADM PE=1 SV=1	1.06248	0.969134	1.07961	0.977405	1.11849	1.0245	1.0386	0.189208
tr|Q8IZ29|Q8IZ29_HUMAN	12	Tubulin beta chain OS=Homo sapiens OX=9606 GN=TUBB2C PE=2 SV=1	1.15687	0.989596	1.02618	0.933694	1.12148	1.11454	1.05706	0.163991
sp|O14645|IDLC_HUMAN	11	Axonemal dynein light intermediate polypeptide 1 OS=Homo sapiens OX=9606 GN=DNALI1 PE=1 SV=2	1.28761	1.12634	1.36613	1.21697	1.22496	1.14987	1.22865	0.003213
sp|O95831|AIFM1_HUMAN	11	Apoptosis-inducing factor 1, mitochondrial OS=Homo sapiens OX=9606 GN=AIFM1 PE=1 SV=1	0.892393	1.05173	0.965504	1.0297	1.35034	1.2562	1.09098	0,4375†
sp|Q16891|MIC60_HUMAN	11	MICOS complex subunit MIC60 OS=Homo sapiens OX=9606 GN=IMMT PE=1 SV=1	1.15725	1.08332	1.03531	1.0915	1.09422	1.01415	1.07929	0.010827
sp|Q8N1F7|NUP93_HUMAN	11	Nuclear pore complex protein Nup93 OS=Homo sapiens OX=9606 GN=NUP93 PE=1 SV=2	1.25872	0.946673	0.994887	1.03433	0.991927	1.06223	1.04813	0.444136
sp|Q8WXX0|DYH7_HUMAN	11	Dynein heavy chain 7, axonemal OS=Homo sapiens OX=9606 GN=DNAH7 PE=1 SV=2	0.93539	0.981237	1.06201	1.08493	1.02736	1.03127	1.02037	0.386586
sp|Q96PU9|ODF3A_HUMAN	11	Outer dense fiber protein 3 OS=Homo sapiens OX=9606 GN=ODF3 PE=2 SV=1	1.30771	0.993067	1.06652	1.03678	1.17902	1.05639	1.10658	0.07728
sp|Q9Y6C9|MTCH2_HUMAN	11	Mitochondrial carrier homolog 2 OS=Homo sapiens OX=9606 GN=MTCH2 PE=1 SV=1	1.0842	1.02318	0.961563	0.910773	1.04291	1.02084	1.00724	0.77347
tr|A0A0S2Z4U8|A0A0S2Z4U8_HUMAN	11	Myeloid leukemia factor 1 isoform 1 (Fragment) OS=Homo sapiens OX=9606 GN=MLF1 PE=2 SV=1	1.16091	1.01346	1.08563	0.936429	1.11827	1.08641	1.06685	0.092742
tr|A0A140VJL8|A0A140VJL8_HUMAN	11	Inositol-1-monophosphatase OS=Homo sapiens OX=9606 PE=2 SV=1	1.12653	1.09966	1.10443	1.11672	1.15286	1.07348	1.11228	0.000878
tr|A0A384MDR8|A0A384MDR8_HUMAN	11	Epididymis secretory sperm binding protein OS=Homo sapiens OX=9606 PE=2 SV=1	1.097	1.03633	1.01585	0.9324	1.12301	1.09657	1.05019	0.147967
tr|A4D1U3|A4D1U3_HUMAN	11	Single-stranded DNA binding protein 1 OS=Homo sapiens OX=9606 GN=SSBP1 PE=2 SV=1	1.04867	0.961001	0.977199	1.42273	1.40831	1.05655	1.14574	0.159462
tr|A8K8B7|A8K8B7_HUMAN	11	cDNA FLJ76723 OS=Homo sapiens OX=9606 PE=2 SV=1	1.16807	0.961073	0.895673	1.21184	0.97001	1.0377	1.04073	0.586679
tr|B2RBF4|B2RBF4_HUMAN	11	cDNA, FLJ95482, highly similar to Homo sapiens dynein, axonemal, intermediate polypeptide 1 (DNAI1), mRNA OS=Homo sapiens OX=9606 PE=2 SV=1	1.15696	1.00714	1.0157	0.994675	1.09963	1.0116	1.04762	0.136396
tr|B3KQ44|B3KQ44_HUMAN	11	cDNA FLJ32796 fis, clone TESTI2002465, weakly similar to FIBROIN HEAVY CHAIN OS=Homo sapiens OX=9606 PE=2 SV=1	1.20017	0.930361	0.971766	0.905038	1.1122	1.0513	1.02847	0.544347
tr|Q53ZP9|Q53ZP9_HUMAN	11	Heat shock protein apg-1 OS=Homo sapiens OX=9606 PE=2 SV=1	0.986306	1.01613	1.14352	1.02698	1.16657	1.13024	1.07829	0.063432
tr|Q5T7P5|Q5T7P5_HUMAN	11	Sperm mitochondria-associated cysteine-rich protein OS=Homo sapiens OX=9606 GN=SMCP PE=2 SV=1	1.56038	0.99598	1.06232	1.21985	1.0977	1.01829	1.15909	0.092483
sp|P25786|PSA1_HUMAN	10	Proteasome subunit alpha type-1 OS=Homo sapiens OX=9606 GN=PSMA1 PE=1 SV=1	1.13736	1.0572	1.01464	1.03482	1.1909	1.06579	1.08345	0.025378
sp|P38117|ETFB_HUMAN	10	Electron transfer flavoprotein subunit beta OS=Homo sapiens OX=9606 GN=ETFB PE=1 SV=3	1.24324	0.958302	1.02789	0.922204	1.12656	1.04835	1.05443	0.355995
sp|P78406|RAE1L_HUMAN	10	mRNA export factor OS=Homo sapiens OX=9606 GN=RAE1 PE=1 SV=1	1.24511	0.966569	0.985962	0.961589	0.97201	1.04917	1.03007	0.62745
sp|Q5BJF6|ODFP2_HUMAN	10	Outer dense fiber protein 2 OS=Homo sapiens OX=9606 GN=ODF2 PE=1 SV=1	1.10343	1.08568	1.00776	0.929729	0.979746	1.03476	1.02352	0.490754
sp|Q8N1V2|CFA52_HUMAN	10	Cilia- and flagella-associated protein 52 OS=Homo sapiens OX=9606 GN=CFAP52 PE=1 SV=3	0.865465	0.991295	1.03272	0.976981	1.09024	0.915809	0.978752	0.483141
sp|Q9Y277|VDAC3_HUMAN	10	Voltage-dependent anion-selective channel protein 3 OS=Homo sapiens OX=9606 GN=VDAC3 PE=1 SV=1	0.885428	0.90519	0.970967	1.0091	1.15637	1.00379	0.988475	0.547059
tr|A0A024QZ30|A0A024QZ30_HUMAN	10	Succinate dehydrogenase [ubiquinone] flavoprotein subunit, mitochondrial OS=Homo sapiens OX=9606 GN=SDHA PE=3 SV=1	0.842831	0.898411	1.02618	0.743353	0.814114	1.0493	0.895698	0.086468
tr|A0A024RD74|A0A024RD74_HUMAN	10	Cysteine-rich secretory protein 2, isoform CRA_a OS=Homo sapiens OX=9606 GN=CRISP2 PE=2 SV=1	1.38468	1.04029	1.06319	1.06358	1.07993	1.08198	1.11894	0.012903
tr|A0A140VJC7|A0A140VJC7_HUMAN	10	Testicular tissue protein Li 1 OS=Homo sapiens OX=9606 PE=2 SV=1	1.04228	0.979076	0.848396	0.945754	1.1547	1.05672	1.00449	0.962256
tr|A0A140VJH7|A0A140VJH7_HUMAN	10	Testis tissue sperm-binding protein Li 84P OS=Homo sapiens OX=9606 PE=2 SV=1	0.975051	0.937247	1.13375	1.12068	1.40523	1.15102	1.1205	0.132854
tr|A0A140VK83|A0A140VK83_HUMAN	10	Protein phosphatase 1, regulatory subunit 7, isoform CRA_b OS=Homo sapiens OX=9606 GN=PPP1R7 PE=2 SV=1	1.03625	1.01634	0.983982	1.102	1.03504	1.0933	1.04449	0.050667
tr|A0A140VK95|A0A140VK95_HUMAN	10	Testis secretory sperm-binding protein Li 222n OS=Homo sapiens OX=9606 PE=2 SV=1	0.871685	0.970662	0.946565	1.12288	1.01859	1.04806	0.996406	0.921763
tr|A0A140VKG0|A0A140VKG0_HUMAN	10	Testis tissue sperm-binding protein Li 77m OS=Homo sapiens OX=9606 PE=2 SV=1	0.98817	0.981108	1.04311	0.915489	1.10595	1.00242	1.00604	0.984359
tr|A0A2R8Y891|A0A2R8Y891_HUMAN	10	ATP-dependent 6-phosphofructokinase OS=Homo sapiens OX=9606 GN=PFKM PE=1 SV=1	1.25146	0.974324	0.842205	0.874473	1.31254	0.893583	1.02476	0.80945
tr|A0A384NKS6|A0A384NKS6_HUMAN	10	Clusterin OS=Homo sapiens OX=9606 PE=2 SV=1	0.995656	0.980549	0.97048	1.01183	1.20436	0.927287	1.01503	0.938532
tr|A8KAA2|A8KAA2_HUMAN	10	cDNA FLJ76485, highly similar to Homo sapiens EF-hand domain (C-terminal) containing 2 (EFHC2), mRNA OS=Homo sapiens OX=9606 PE=2 SV=1	0.844874	0.94896	1.35041	1.42982	1.07817	1.51344	1.19428	0.174745
tr|B4DJV2|B4DJV2_HUMAN	10	Citrate synthase OS=Homo sapiens OX=9606 GN=CS PE=1 SV=1	1.01876	1.03078	1.01835	0.853067	1.05954	1.02594	1.00107	0.977109
tr|D3DNU8|D3DNU8_HUMAN	10	Kininogen 1, isoform CRA_a OS=Homo sapiens OX=9606 GN=KNG1 PE=4 SV=1	0.404386	0.930268	0.864194	1.2172	0.830459	0.86519	0.85195	0.234545
tr|E5KSD5|E5KSD5_HUMAN	10	Acyl-Coenzyme A dehydrogenase, C-2 to C-3 short chain OS=Homo sapiens OX=9606 GN=ACADS PE=3 SV=1	0.970442	0.890431	0.960067	1.28197	1.19009	0.995944	1.04816	0.541158
tr|J7NNX4|J7NNX4_HUMAN	10	Immunity-related GTPase family, cinema, isoform CRA_b OS=Homo sapiens OX=9606 GN=IFGGE PE=4 SV=1	1.11121	0.811897	0.993913	0.936921	1.09206	1.04366	0.998276	0.966012
tr|Q53YD7|Q53YD7_HUMAN	10	EEF1G protein OS=Homo sapiens OX=9606 GN=EEF1G PE=2 SV=1	1.10401	0.974695	0.964099	1.19668	0.995837	1.05634	1.04861	0.264912
tr|Q6FGJ9|Q6FGJ9_HUMAN	10	Glutathione S-transferase OS=Homo sapiens OX=9606 GN=GSTM3 PE=2 SV=1	0.916435	0.986227	0.960953	1.11737	0.972846	1.06978	1.00394	0.783759
tr|V9HW88|V9HW88_HUMAN	10	Calreticulin, isoform CRA_b OS=Homo sapiens OX=9606 GN=HEL-S-99n PE=2 SV=1	1.04304	1.0231	1.01647	1.14326	1.07771	1.06013	1.06062	0,03125†
sp|P12821|ACE_HUMAN	9	Angiotensin-converting enzyme OS=Homo sapiens OX=9606 GN=ACE PE=1 SV=1	1.15443	1.05574	0.741722	1.09487	1.01234	0.996608	1.00928	0.750726
sp|P22695|QCR2_HUMAN	9	Cytochrome b-c1 complex subunit 2, mitochondrial OS=Homo sapiens OX=9606 GN=UQCRC2 PE=1 SV=3	1.06986	0.904358	0.883786	1.0385	1.01169	1.06191	0.995018	0.841538
sp|Q5THR3|EFCB6_HUMAN	9	EF-hand calcium-binding domain-containing protein 6 OS=Homo sapiens OX=9606 GN=EFCAB6 PE=1 SV=1	0.859728	0.98406	0.885768	0.897261	0.898728	1.06268	0.931371	0,09375†
sp|Q6ZUB1|S31E1_HUMAN	9	Spermatogenesis-associated protein 31E1 OS=Homo sapiens OX=9606 GN=SPATA31E1 PE=2 SV=2	1.33039	1.01695	1.07913	1.47694	1.02377	1.02045	1.15794	0.108029
sp|Q8NEP4|CQ047_HUMAN	9	Uncharacterized protein C17orf47 OS=Homo sapiens OX=9606 GN=C17orf47 PE=2 SV=3	1.7302	1.1825	1.16604	1.55896	1.10665	1.16271	1.31784	0.02464
sp|Q96M98|PACRG_HUMAN	9	Parkin coregulated gene protein OS=Homo sapiens OX=9606 GN=PACRG PE=1 SV=2	0.958947	1.04622	0.709223	1.02652	1.17692	1.04704	0.994146	0.851299
tr|A0A024R040|A0A024R040_HUMAN	9	Succinyl-CoA:3-ketoacid-coenzyme A transferase OS=Homo sapiens OX=9606 GN=OXCT1 PE=2 SV=1	1.08784	1.008	1.00109	1.00047	1.12698	0.998143	1.03709	0.155984
tr|A0A024R8F2|A0A024R8F2_HUMAN	9	Chromosome 9 open reading frame 9, isoform CRA_a OS=Homo sapiens OX=9606 GN=C9orf9 PE=4 SV=1	0.790276	0.940806	0.880916	1.32315	0.990673	0.940419	0.977707	0,4375†
tr|A0A024RDY0|A0A024RDY0_HUMAN	9	RAN binding protein 5, isoform CRA_d OS=Homo sapiens OX=9606 GN=RANBP5 PE=4 SV=1	1.0845	0.923839	0.907401	1.00688	0.716016	0.899764	0.923066	0.180697
tr|A0A090N8Y2|A0A090N8Y2_HUMAN	9	Protein disulfide-isomerase A4 OS=Homo sapiens OX=9606 GN=ERP70 PE=2 SV=1	1.01416	1.09613	1.10324	0.890945	1.10702	0.849512	1.01017	0.928026
tr|A0A140VJK7|A0A140VJK7_HUMAN	9	Testicular tissue protein Li 83 OS=Homo sapiens OX=9606 PE=2 SV=1	0.959704	0.97176	1.04625	1.02849	1.21738	1.09012	1.05228	0.252549
tr|A0A140VK18|A0A140VK18_HUMAN	9	Fascin OS=Homo sapiens OX=9606 PE=2 SV=1	1.02884	0.986842	0.885521	1.23036	0.934386	1.06664	1.0221	0.659776
tr|A0A140VKF6|A0A140VKF6_HUMAN	9	F-actin-capping protein subunit alpha OS=Homo sapiens OX=9606 GN=CAPZA3 PE=2 SV=1	0.868434	1.05282	0.799302	1.14122	0.844405	0.91298	0.936527	0.243474
tr|A0A140VKF7|A0A140VKF7_HUMAN	9	Testis tissue sperm-binding protein Li 74n OS=Homo sapiens OX=9606 PE=2 SV=1	1.00236	0.94845	0.926425	1.06601	1.10332	1.04918	1.01596	0.679419
tr|A0A140VKG6|A0A140VKG6_HUMAN	9	Testis tissue sperm-binding protein Li 83P OS=Homo sapiens OX=9606 PE=2 SV=1	0.653775	0.875675	0.743012	1.0001	0.911361	1.06956	0.87558	0.138593
tr|A8K8U1|A8K8U1_HUMAN	9	cDNA FLJ77762, highly similar to Homo sapiens cullin-associated and neddylation-dissociated 1 (CAND1), mRNA OS=Homo sapiens OX=9606 PE=2 SV=1	1.27084	0.934641	1.03789	0.998369	1.05097	1.01259	1.05088	0.365693
tr|B4DYD1|B4DYD1_HUMAN	9	cDNA FLJ57231, moderately similar to Homo sapiens polyhomeotic like 3 (PHC3), mRNA OS=Homo sapiens OX=9606 PE=2 SV=1	1.34733	1.04362	1.01802	0.940146	1.10518	1.16407	1.10306	0,09375†
tr|B9EGB4|B9EGB4_HUMAN	9	Radial spokehead-like 1 OS=Homo sapiens OX=9606 GN=RSHL1 PE=2 SV=1	1.18682	1.00939	1.03215	1.21947	1.09856	1.00209	1.09141	0.057809
tr|D6W5H5|D6W5H5_HUMAN	9	Alstrom syndrome 1, isoform CRA_c OS=Homo sapiens OX=9606 GN=ALMS1 PE=4 SV=1	1.42197	1.11919	0.950025	0.957349	0.985215	1.10417	1.08965	0.27528
tr|Q5U0A0|Q5U0A0_HUMAN	9	Proteasome subunit alpha type OS=Homo sapiens OX=9606 PE=2 SV=1	0.993001	0.988042	0.945972	1.11108	1.05311	0.950131	1.00689	0.746913
tr|Q68CK4|Q68CK4_HUMAN	9	Leucine-rich alpha-2-glycoprotein 1 OS=Homo sapiens OX=9606 GN=HMFT1766 PE=2 SV=1	0.404081	0.923222	0.941934	1.21113	0.799456	1.12054	0.90006	0,5625†
tr|V9HW84|V9HW84_HUMAN	9	Epididymis secretory sperm binding protein Li 124m OS=Homo sapiens OX=9606 GN=HEL-S-124m PE=2 SV=1	1.09807	0.979199	0.971343	0.970315	0.995727	1.13058	1.02421	>0,999999†
tr|V9HWC2|V9HWC2_HUMAN	9	Epididymis secretory sperm binding protein Li 67p OS=Homo sapiens OX=9606 GN=HEL-S-67p PE=2 SV=1	1.14129	1.12954	1.13851	0.996534	1.19961	1.13355	1.12317	0.008356
sp|A6NM11|L37A2_HUMAN	8	Leucine-rich repeat-containing protein 37A2 OS=Homo sapiens OX=9606 GN=LRRC37A2 PE=2 SV=2	1.92436	1.74257	1.65382	1.43204	1.37973	1.15574	1.54804	0.023852
sp|P52209|6PGD_HUMAN	8	6-phosphogluconate dehydrogenase, decarboxylating OS=Homo sapiens OX=9606 GN=PGD PE=1 SV=3	1.12776	1.08626	1.08358	0.995622	1.07334	1.18369	1.09171	0.01231
sp|Q8TC99|FNDC8_HUMAN	8	Fibronectin type III domain-containing protein 8 OS=Homo sapiens OX=9606 GN=FNDC8 PE=2 SV=2	1.10547	1.0216	1.13609	1.35782	0.792325	1.29601	1.11822	0,15625†
sp|Q8TDY3|ACTT2_HUMAN	8	Actin-related protein T2 OS=Homo sapiens OX=9606 GN=ACTRT2 PE=2 SV=2	1.16339	1.00253	1.09928	1.02567	1.09442	1.09043	1.07929	0.030389
sp|Q96NG3|TTC25_HUMAN	8	Tetratricopeptide repeat protein 25 OS=Homo sapiens OX=9606 GN=TTC25 PE=1 SV=2	1.06765	0.950883	1.12785	1.12138	1.06811	0.991286	1.05452	0.126912
sp|Q96PD5|PGRP2_HUMAN	8	N-acetylmuramoyl-L-alanine amidase OS=Homo sapiens OX=9606 GN=PGLYRP2 PE=1 SV=1	0.844725	1.05893	0.971784	1.22733	0.937257	0.965632	1.00094	0.896673
sp|Q99447|PCY2_HUMAN	8	Ethanolamine-phosphate cytidylyltransferase OS=Homo sapiens OX=9606 GN=PCYT2 PE=1 SV=1	0.988998	1.12011	1.09109	1.11131	1.16257	1.10749	1.09693	0.019373
sp|Q9H0C2|ADT4_HUMAN	8	ADP/ATP translocase 4 OS=Homo sapiens OX=9606 GN=SLC25A31 PE=2 SV=1	1.07186	1.06701	0.820978	0.871508	1.0033	0.962901	0.96626	0.481265
sp|Q9NUJ1|ABHDA_HUMAN	8	Mycophenolic acid acyl-glucuronide esterase, mitochondrial OS=Homo sapiens OX=9606 GN=ABHD10 PE=1 SV=1	0.924183	0.932728	0.845601	1.03817	1.12031	1.03586	0.982808	0,6875†
tr|A0A024R5G9|A0A024R5G9_HUMAN	8	Cathepsin F, isoform CRA_a OS=Homo sapiens OX=9606 GN=CTSF PE=3 SV=1	1.45724	1.46372	1.23172	0.842636	1.15086	1.08743	1.2056	0.07919
tr|A0A024R5U4|A0A024R5U4_HUMAN	8	Chromosome 15 open reading frame 48, isoform CRA_a OS=Homo sapiens OX=9606 GN=C15orf48 PE=4 SV=1	0.906797	1.01434	0.963655	0.980809	1.12818	0.984177	0.996327	0.698825
tr|A0A024RA75|A0A024RA75_HUMAN	8	3-hydroxyisobutyrate dehydrogenase OS=Homo sapiens OX=9606 GN=HIBADH PE=2 SV=1	1.09915	1.0392	1.06956	0.931602	1.08029	1.03056	1.04173	0.134918
tr|A0A140VJN7|A0A140VJN7_HUMAN	8	PNPK6288 OS=Homo sapiens OX=9606 GN=RP11-38O23.2 PE=2 SV=1	1.21913	1.09667	1.07283	1.02257	1.11548	1.05193	1.09643	0.004524
tr|A0A140VJY8|A0A140VJY8_HUMAN	8	Testicular tissue protein Li 215 OS=Homo sapiens OX=9606 PE=2 SV=1	1.43833	1.11067	1.08005	1.23101	0.961309	1.09319	1.15243	0.071737
tr|A0A140VK70|A0A140VK70_HUMAN	8	Testis secretory sperm-binding protein Li 197a OS=Homo sapiens OX=9606 PE=2 SV=1	1.33149	0.904047	1.1945	1.16646	1.16245	1.18276	1.15695	0.060874
tr|A0A1W2PNU3|A0A1W2PNU3_HUMAN	8	Uncharacterized protein OS=Homo sapiens OX=9606 PE=1 SV=1	1.55003	1.17063	1.25948	1.51076	1.45409	1.22322	1.36137	0.001252
tr|A8K5I0|A8K5I0_HUMAN	8	Epididymis secretory protein Li 103 OS=Homo sapiens OX=9606 GN=HSPA1A PE=2 SV=1	1.25974	0.95134	1.25241	1.1425	1.04752	1.05414	1.11794	0.059027
tr|A8K5W7|A8K5W7_HUMAN	8	cDNA FLJ75180, highly similar to Homo sapiens mitochondrial isoleucine tRNA synthetase, mRNA OS=Homo sapiens OX=9606 PE=2 SV=1	0.970028	0.964327	0.932082	1.00763	1.02808	1.04343	0.990928	0.581631
tr|B7Z5J8|B7Z5J8_HUMAN	8	cDNA FLJ56136, highly similar to Solute carrier family 2, facilitated glucosetransporter member 14 OS=Homo sapiens OX=9606 PE=2 SV=1	1.10421	0.856051	0.79021	0.927975	0.945603	0.941924	0.927663	0.107456
tr|D0PNI1|D0PNI1_HUMAN	8	Epididymis luminal protein 4 OS=Homo sapiens OX=9606 GN=YWHAZ PE=2 SV=1	1.12518	1.00863	0.95972	1.09519	1.00494	1.10956	1.05054	0.117642
tr|D9YZU5|D9YZU5_HUMAN	8	Beta-globin OS=Homo sapiens OX=9606 GN=HBB PE=3 SV=1	0.983388	1.01826	0.931117	1.23628	0.81244	0.804647	0.964356	0.445038
tr|E7DVW5|E7DVW5_HUMAN	8	Fatty acid binding protein 5 (Psoriasis-associated) OS=Homo sapiens OX=9606 GN=FABP5 PE=3 SV=1	0.937767	1.04037	1.15784	0.709581	1.22374	1.14874	1.03634	0.605026
tr|E9PLK3|E9PLK3_HUMAN	8	Aminopeptidase OS=Homo sapiens OX=9606 GN=NPEPPS PE=1 SV=1	0.926968	1.16604	0.98052	1.3067	1.06042	1.174	1.10244	0.132722
tr|Q53EY8|Q53EY8_HUMAN	8	Adenylate kinase 1 variant (Fragment) OS=Homo sapiens OX=9606 PE=2 SV=1	1.07622	0.986157	1.05321	0.981439	1.13813	0.969756	1.03415	0.273986
tr|Q53GF5|Q53GF5_HUMAN	8	Proteasome subunit alpha type (Fragment) OS=Homo sapiens OX=9606 PE=2 SV=1	0.98829	1.01133	0.967302	0.940725	1.08425	1.01228	1.0007	0.956793
tr|Q6IBN4|Q6IBN4_HUMAN	8	PECI protein OS=Homo sapiens OX=9606 GN=PECI PE=2 SV=1	0.880343	1.7592	1.11537	1.66558	1.16211	1.27999	1.31043	0.095319
tr|Q6IPT9|Q6IPT9_HUMAN	8	Elongation factor 1-alpha OS=Homo sapiens OX=9606 GN=EEF1A1 PE=2 SV=1	1.08274	0.958941	2.13451	0.934971	1.23375	1.05057	1.23258	0,3125†
tr|Q9UPN1|Q9UPN1_HUMAN	8	Serine/threonine-protein phosphatase (Fragment) OS=Homo sapiens OX=9606 GN=PPP1CC PE=3 SV=1	1.09881	0.947153	0.948701	0.979603	1.15471	1.1179	1.04115	0.33076
tr|V9HW72|V9HW72_HUMAN	8	Epididymis secretory sperm binding protein OS=Homo sapiens OX=9606 GN=HEL-S-94n PE=2 SV=1	1.29763	1.04139	1.02356	1.20437	1.15231	1.06767	1.13115	0.019613
tr|V9HWN7|V9HWN7_HUMAN	8	Fructose-bisphosphate aldolase OS=Homo sapiens OX=9606 GN=HEL-S-87p PE=2 SV=1	0.796772	0.926461	0.830207	1.09467	1.01426	0.997022	0.943232	0.265814
sp|O75882|ATRN_HUMAN	7	Attractin OS=Homo sapiens OX=9606 GN=ATRN PE=1 SV=2	1.03219	1.10106	1.00515	1.19866	1.04511	0.997769	1.06333	0.098336
sp|P15259|PGAM2_HUMAN	7	Phosphoglycerate mutase 2 OS=Homo sapiens OX=9606 GN=PGAM2 PE=1 SV=3	1.22872	1.07806	1.15129	0.950622	1.10068	1.18632	1.11595	0.026776
sp|P21912|SDHB_HUMAN	7	Succinate dehydrogenase [ubiquinone] iron-sulfur subunit, mitochondrial OS=Homo sapiens OX=9606 GN=SDHB PE=1 SV=3	1.09063	0.920978	0.92683	0.937348	1.0242	0.989871	0.981644	0.585501
sp|P28074|PSB5_HUMAN	7	Proteasome subunit beta type-5 OS=Homo sapiens OX=9606 GN=PSMB5 PE=1 SV=3	1.03981	1.00107	0.954891	1.00211	1.09343	0.982839	1.01236	0.472298
sp|P53597|SUCA_HUMAN	7	Succinate--CoA ligase [ADP/GDP-forming] subunit alpha, mitochondrial OS=Homo sapiens OX=9606 GN=SUCLG1 PE=1 SV=4	1.06857	1.20921	1.28202	1.02065	0.968828	0.874033	1.07055	0.334622
sp|Q8IWZ5|TRI42_HUMAN	7	Tripartite motif-containing protein 42 OS=Homo sapiens OX=9606 GN=TRIM42 PE=1 SV=2	1.07957	0.96212	0.93643	1.11117	1.10089	1.02788	1.03634	0.309319
sp|Q9BTE6|AASD1_HUMAN	7	Alanyl-tRNA editing protein Aarsd1 OS=Homo sapiens OX=9606 GN=AARSD1 PE=1 SV=2	1.1427	0.951088	1.07949	1.19819	1.15904	0.954451	1.08083	0.171889
sp|Q9BVM2|DPCD_HUMAN	7	Protein DPCD OS=Homo sapiens OX=9606 GN=DPCD PE=1 SV=2	1.10689	0.952517	1.02326	1.00617	1.13659	0.975962	1.03357	0.358233
sp|Q9BYD9|ACTT3_HUMAN	7	Actin-related protein T3 OS=Homo sapiens OX=9606 GN=ACTRT3 PE=2 SV=1	1.14325	0.924259	1.06063	1.04332	1.12057	1.1501	1.07369	0.139014
sp|Q9P2R7|SUCB1_HUMAN	7	Succinate--CoA ligase [ADP-forming] subunit beta, mitochondrial OS=Homo sapiens OX=9606 GN=SUCLA2 PE=1 SV=3	1.06385	1.01595	0.971624	1.00036	1.0585	1.08406	1.03239	0,15625†
tr|A0A024R7V6|A0A024R7V6_HUMAN	7	RAB2, member RAS oncogene family, isoform CRA_a OS=Homo sapiens OX=9606 GN=RAB2 PE=4 SV=1	0.967576	0.991914	0.805048	0.945715	1.00055	1.00575	0.952759	0.191127
tr|A0A024R8S5|A0A024R8S5_HUMAN	7	Protein disulfide-isomerase OS=Homo sapiens OX=9606 GN=P4HB PE=2 SV=1	1.90799	0.989064	0.971616	1.28324	0.980674	1.01229	1.19081	0.253892
tr|A0A024RD80|A0A024RD80_HUMAN	7	Heat shock protein 90kDa alpha (Cytosolic), class B member 1, isoform CRA_a OS=Homo sapiens OX=9606 GN=HSP90AB1 PE=3 SV=1	1.10628	1.03796	0.928785	1.09036	1.13465	1.1169	1.06916	0.0541
tr|A0A080YUZ5|A0A080YUZ5_HUMAN	7	Lysozyme A OS=Homo sapiens OX=9606 GN=LYZA PE=3 SV=1	1.20243	0.96181	1.04655	0.954033	1.09112	1.07116	1.05452	0.248268
tr|A0A140VJN8|A0A140VJN8_HUMAN	7	Perilipin OS=Homo sapiens OX=9606 PE=2 SV=1	1.7758	1.32395	1.26945	1.0073	1.18979	1.48448	1.3418	0.016122
tr|A0A140VJU5|A0A140VJU5_HUMAN	7	SH3-domain GRB2-like endophilin B1, isoform CRA_a OS=Homo sapiens OX=9606 GN=SH3GLB1 PE=2 SV=1	1.23462	1.61543	1.08405	1.0425	1.10292	1.1088	1.19805	0.034384
tr|A0A140VJU9|A0A140VJU9_HUMAN	7	Testicular tissue protein Li 176 OS=Homo sapiens OX=9606 PE=2 SV=1	1.04334	0.950443	0.925986	0.964723	1.22506	1.07732	1.03114	0.616454
tr|A0A140VJW9|A0A140VJW9_HUMAN	7	Testicular tissue protein Li 196 OS=Homo sapiens OX=9606 GN=TEPP PE=2 SV=1	1.23947	0.928497	1.0825	1.03466	1.09787	1.12031	1.08388	0.140564
tr|A0A140VK96|A0A140VK96_HUMAN	7	Testis secretory sperm-binding protein Li 223n OS=Homo sapiens OX=9606 PE=2 SV=1	0.752027	0.673332	1.00484	0.975909	0.888916	0.65729	0.825386	0.038351
tr|A0A384MR44|A0A384MR44_HUMAN	7	Epididymis secretory sperm binding protein OS=Homo sapiens OX=9606 PE=2 SV=1	0.954089	0.953514	0.935717	1.06343	1.02001	0.957259	0.980671	0.289765
tr|A0A384NL22|A0A384NL22_HUMAN	7	Proteasome subunit beta OS=Homo sapiens OX=9606 GN=PSMB3 PE=2 SV=1	1.04791	1.00813	0.934266	1.15855	0.91135	1.01963	1.01331	0.645001
tr|B0YIW2|B0YIW2_HUMAN	7	Apolipoprotein C-III variant 1 OS=Homo sapiens OX=9606 GN=APOC3 PE=1 SV=1	0.612353	0.457356	0.814707	1.17685	0.950318	1.57776	0.931557	0.566748
tr|B2R4R0|B2R4R0_HUMAN	7	Histone H4 OS=Homo sapiens OX=9606 GN=HIST1H4J PE=2 SV=1	1.2552	0.822317	0.931189	1.35301	0.996051	1.08032	1.07301	0.973608
tr|C9JF17|C9JF17_HUMAN	7	Apolipoprotein D (Fragment) OS=Homo sapiens OX=9606 GN=APOD PE=1 SV=1	0.520985	0.896799	0.591484	0.958358	0.761041	0.821817	0.758414	0.037093
tr|G3F4G3|G3F4G3_HUMAN	7	C11ORF66s OS=Homo sapiens OX=9606 GN=C11orf66 PE=2 SV=1	1.31394	1.05604	1.0352	1.32135	1.04835	1.36196	1.18947	0.025473
tr|I3L0N3|I3L0N3_HUMAN	7	Vesicle-fusing ATPase OS=Homo sapiens OX=9606 GN=NSF PE=1 SV=1	1.28702	1.0393	1.26809	1.01935	1.19528	1.06089	1.14499	0.019936
tr|Q5U5J2|Q5U5J2_HUMAN	7	CSNK2A1 protein OS=Homo sapiens OX=9606 GN=CSNK2A1 PE=1 SV=1	0.991959	0.965252	0.978453	1.16725	1.07915	1.16642	1.05808	0,5625†
tr|Q6FI51|Q6FI51_HUMAN	7	DNAJB1 protein OS=Homo sapiens OX=9606 GN=DNAJB1 PE=2 SV=1	1.15965	0.947228	1.05428	0.997502	1.32409	1.08747	1.09503	0.14085
tr|Q6LET3|Q6LET3_HUMAN	7	Hypoxanthine phosphoribosyltransferase (Fragment) OS=Homo sapiens OX=9606 GN=HPRT1 PE=2 SV=1	1.07569	0.962951	0.943818	1.00485	1.14835	1.11535	1.04184	0.280784
tr|S4R404|S4R404_HUMAN	7	Uncharacterized protein C3orf30 OS=Homo sapiens OX=9606 GN=C3orf30 PE=1 SV=1	1.5576	1.06832	1.26287	1.34479	1.16659	1.2742	1.27906	0,03125†
tr|V9HWF2|V9HWF2_HUMAN	7	Malate dehydrogenase OS=Homo sapiens OX=9606 GN=HEL-S-32 PE=2 SV=1	1.16789	1.12073	1.05636	0.996409	1.19302	1.08802	1.10374	0.019928
sp|A6NDG6|PGP_HUMAN	6	Glycerol-3-phosphate phosphatase OS=Homo sapiens OX=9606 GN=PGP PE=1 SV=1	1.40702	1.00409	0.943671	1.05875	1.02046	1.1684	1.1004	0.133302
sp|A8MYP8|ODF3B_HUMAN	6	Outer dense fiber protein 3B OS=Homo sapiens OX=9606 GN=ODF3B PE=2 SV=1	1.55168	1.01949	1.12017	1.08662	1.24026	0.956999	1.16253	0.143672
sp|P00441|SODC_HUMAN	6	Superoxide dismutase [Cu-Zn] OS=Homo sapiens OX=9606 GN=SOD1 PE=1 SV=2	1.26971	0.997434	0.98547	0.682463	1.19429	1.24755	1.06282	0.489569
sp|P04279|SEMG1_HUMAN	6	Semenogelin-1 OS=Homo sapiens OX=9606 GN=SEMG1 PE=1 SV=2	0.911282	1.07587	0.86959	1.01019	1.24594	0.363019	0.912648	0.652327
sp|P22748|CAH4_HUMAN	6	Carbonic anhydrase 4 OS=Homo sapiens OX=9606 GN=CA4 PE=1 SV=2	0.790812	1.03141	1.03787	1.04446	1.00051	0.953852	0.976487	0.588615
sp|P43155|CACP_HUMAN	6	Carnitine O-acetyltransferase OS=Homo sapiens OX=9606 GN=CRAT PE=1 SV=5	1.15171	1.03779	1.07761	1.11069	0.982888	1.03573	1.06607	0,0625†
sp|P49748|ACADV_HUMAN	6	Very long-chain specific acyl-CoA dehydrogenase, mitochondrial OS=Homo sapiens OX=9606 GN=ACADVL PE=1 SV=1	1.32482	1.12176	0.847329	1.12965	1.13624	1.06457	1.10406	0.173966
sp|Q16566|KCC4_HUMAN	6	Calcium/calmodulin-dependent protein kinase type IV OS=Homo sapiens OX=9606 GN=CAMK4 PE=1 SV=1	1.14176	1.02775	0.986091	1.25761	1.34092	1.05117	1.13422	0,0625†
sp|Q1ZYL8|IZUM4_HUMAN	6	Izumo sperm-egg fusion protein 4 OS=Homo sapiens OX=9606 GN=IZUMO4 PE=2 SV=2	0.922438	0.869819	0.882947	1.33684	0.928151	0.990256	0.988409	0.762371
sp|Q6J272|F166A_HUMAN	6	Protein FAM166A OS=Homo sapiens OX=9606 GN=FAM166A PE=2 SV=1	1.17326	0.927102	1.03319	1.0328	1.06788	1.02438	1.0431	0.288911
sp|Q8NFH5|NUP35_HUMAN	6	Nucleoporin NUP35 OS=Homo sapiens OX=9606 GN=NUP35 PE=1 SV=1	1.6517	1.24181	1.24078	1.77478	1.09692	1.27556	1.38026	0.003918
sp|Q8WYR4|RSPH1_HUMAN	6	Radial spoke head 1 homolog OS=Homo sapiens OX=9606 GN=RSPH1 PE=1 SV=1	0.903063	0.871504	1.07149	1.13892	1.1431	0.999139	1.0212	0.740838
sp|Q96FJ2|DYL2_HUMAN	6	Dynein light chain 2, cytoplasmic OS=Homo sapiens OX=9606 GN=DYNLL2 PE=1 SV=1	1.16458	1.0571	0.994907	0.955606	0.984688	1.10508	1.04366	0.223983
sp|Q9NQ60|EQTN_HUMAN	6	Equatorin OS=Homo sapiens OX=9606 GN=EQTN PE=2 SV=2	1.44904	1.09272	1.40399	1.24747	1.17829	1.13631	1.2513	0.001579
tr|A0A024R6C9|A0A024R6C9_HUMAN	6	Dihydrolipoamide S-succinyltransferase (E2 component of 2-oxo-glutarate complex), isoform CRA_a OS=Homo sapiens OX=9606 GN=DLST PE=4 SV=1	1.1094	0.865318	0.859097	1.13076	0.87669	0.924981	0.96104	0.401833
tr|A0A024R6M6|A0A024R6M6_HUMAN	6	BCL2-associated athanogene 5 OS=Homo sapiens OX=9606 GN=BAG5 PE=2 SV=1	1.01229	0.827714	0.977189	1.09806	1.10954	1.07789	1.01712	0.738559
tr|A0A024R9X7|A0A024R9X7_HUMAN	6	RIB43A domain with coiled-coils 1, isoform CRA_b OS=Homo sapiens OX=9606 GN=RIBC1 PE=4 SV=1	1.17313	1.10964	1.13421	0.932897	1.08227	1.10709	1.08987	0.051413
tr|A0A024RA80|A0A024RA80_HUMAN	6	Thioredoxin domain containing 3 (Spermatozoa), isoform CRA_a OS=Homo sapiens OX=9606 GN=TXNDC3 PE=4 SV=1	1.1201	1.05679	1.09839	0.91644	0.923169	0.967555	1.01374	0,6875†
tr|A0A024RE27|A0A024RE27_HUMAN	6	Fumarylacetoacetate hydrolase domain containing 2A, isoform CRA_a OS=Homo sapiens OX=9606 GN=FAHD2A PE=4 SV=1	1.11418	1.03194	1.03285	1.24778	1.1129	1.02145	1.09352	0.041915
tr|A0A087X2I1|A0A087X2I1_HUMAN	6	26S proteasome regulatory subunit 10B OS=Homo sapiens OX=9606 GN=PSMC6 PE=1 SV=1	1.0223	1.01906	1.05325	0.94418	1.27008	1.06611	1.06249	0.24902
tr|A0A140VJI2|A0A140VJI2_HUMAN	6	Testicular tissue protein Li 56 OS=Homo sapiens OX=9606 PE=2 SV=1	1.11236	0.930692	0.992778	0.963677	1.07078	1.08359	1.02565	0.592103
tr|A0A140VJK0|A0A140VJK0_HUMAN	6	Testicular tissue protein Li 74 OS=Homo sapiens OX=9606 PE=2 SV=1	1.23946	1.05262	1.03024	0.989627	0.973081	1.00253	1.04793	0.267196
tr|A0A140VJN9|A0A140VJN9_HUMAN	6	Alpha-mannosidase OS=Homo sapiens OX=9606 GN=MAN2C1 PE=2 SV=1	0.967954	0.589215	0.95194	1.09703	1.12345	0.996295	0.954314	0,84375†
tr|A0A140VJS3|A0A140VJS3_HUMAN	6	Testicular tissue protein Li 149 OS=Homo sapiens OX=9606 PE=2 SV=1	1.03889	0.993327	0.656921	1.04829	1.23221	1.07508	1.00745	0.838191
tr|A0A140VK03|A0A140VK03_HUMAN	6	Testicular secretory protein Li 3 OS=Homo sapiens OX=9606 PE=2 SV=1	1.14554	0.964405	1.0322	1.19488	1.08532	1.02629	1.07477	0.095996
tr|A0A140VKA6|A0A140VKA6_HUMAN	6	Testis secretory sperm-binding protein Li 233m OS=Homo sapiens OX=9606 PE=2 SV=1	1.10173	1.05849	1.13396	1.02768	1.05216	1.0564	1.07174	0.004176
tr|A0A140VKE1|A0A140VKE1_HUMAN	6	UTP--glucose-1-phosphate uridylyltransferase OS=Homo sapiens OX=9606 PE=2 SV=1	1.12085	1.06536	1.14075	1.01583	1.13001	1.13683	1.1016	0.005601
tr|A0A1B0GW36|A0A1B0GW36_HUMAN	6	Glutamine-rich protein 2 OS=Homo sapiens OX=9606 GN=QRICH2 PE=1 SV=1	4.04532	2.99073	4.73738	1.53077	2.46331	1.82483	2.93206	0.008335
tr|A0A384MDW7|A0A384MDW7_HUMAN	6	Enoyl Coenzyme A hydratase, short chain, 1, mitochondrial OS=Homo sapiens OX=9606 GN=ECHS1 PE=2 SV=1	1.04162	0.928805	1.02036	1.03512	0.994379	1.00184	1.00369	0.932203
tr|A0A384ME17|A0A384ME17_HUMAN	6	Elongation factor Tu OS=Homo sapiens OX=9606 GN=TUFM PE=2 SV=1	2.43293	1.1809	0.915645	1.10051	1.38742	1.07509	1.34875	0,09375†
tr|A0A384NL93|A0A384NL93_HUMAN	6	Epididymis secretory sperm binding protein OS=Homo sapiens OX=9606 PE=2 SV=1	1.18826	0.978695	1.03235	1.11907	1.18702	1.07002	1.0959	0.043626
tr|A0A384NPU5|A0A384NPU5_HUMAN	6	Epididymis secretory sperm binding protein OS=Homo sapiens OX=9606 PE=2 SV=1	0.951814	1.05779	0.986718	0.955234	1.15255	1.13626	1.04006	0.346457
tr|A7E2D8|A7E2D8_HUMAN	6	Calcium-transporting ATPase OS=Homo sapiens OX=9606 GN=ATP2B4 PE=2 SV=1	1.04731	0.998888	0.934677	0.84377	1.18424	1.0093	1.00303	0.950503
tr|A8K5K1|A8K5K1_HUMAN	6	cDNA FLJ76296, highly similar to Homo sapiens carnitine palmitoyltransferase 1B (muscle) (CPT1B), transcript variant 1, mRNA OS=Homo sapiens OX=9606 PE=2 SV=1	1.00797	0.984973	0.796368	0.715229	0.999174	1.04615	0.924978	0.241667
tr|A8K6V6|A8K6V6_HUMAN	6	N-acetylglucosamine-6-sulfatase OS=Homo sapiens OX=9606 PE=2 SV=1	0.917661	1.15794	0.998419	1.26476	0.976279	1.15518	1.07837	0.197612
tr|B2R5T5|B2R5T5_HUMAN	6	Epididymis secretory sperm binding protein OS=Homo sapiens OX=9606 GN=PRKAR1A PE=2 SV=1	1.08359	1.04155	0.896336	1.03744	1.05048	1.04781	1.0262	0.420819
tr|B3KW79|B3KW79_HUMAN	6	Carboxypeptidase OS=Homo sapiens OX=9606 PE=2 SV=1	1.14966	1.04128	1.06254	1.00249	1.0265	1.14911	1.07193	0.044386
tr|B5MDF5|B5MDF5_HUMAN	6	GTP-binding nuclear protein Ran OS=Homo sapiens OX=9606 GN=RAN PE=1 SV=1	1.15677	1.0655	0.98432	0.954871	1.1212	1.09567	1.06306	0.09612
tr|E5KSU5|E5KSU5_HUMAN	6	Mitochondrial transcription factor A OS=Homo sapiens OX=9606 GN=TFAM PE=4 SV=1	1.09867	0.907575	0.994979	1.33644	1.0083	0.914367	1.04339	0.468708
tr|E9KL36|E9KL36_HUMAN	6	Transthyretin OS=Homo sapiens OX=9606 GN=TTR PE=2 SV=1	1.09166	0.97138	0.878625	1.00309	0.725505	0.820233	0.915083	0.189825
tr|E9PGN7|E9PGN7_HUMAN	6	Plasma protease C1 inhibitor OS=Homo sapiens OX=9606 GN=SERPING1 PE=1 SV=1	1.61187	1.08379	1.24191	1.10219	0.821386	0.865355	1.12108	0.414961
tr|G3V5Z7|G3V5Z7_HUMAN	6	Proteasome subunit alpha type OS=Homo sapiens OX=9606 GN=PSMA6 PE=1 SV=1	1.02834	1.00018	1.05131	1.03234	1.04762	1.0168	1.02943	0.009395
tr|H7BY58|H7BY58_HUMAN	6	Protein-L-isoaspartate O-methyltransferase OS=Homo sapiens OX=9606 GN=PCMT1 PE=1 SV=1	1.10247	0.940377	1.07505	0.97219	1.15584	0.997434	1.04056	0.343184
tr|K7ELL7|K7ELL7_HUMAN	6	Glucosidase 2 subunit beta OS=Homo sapiens OX=9606 GN=PRKCSH PE=1 SV=1	1.07157	1.0007	1.11173	0.970685	1.0724	1.08242	1.05159	0,09375†
tr|Q1ZYQ1|Q1ZYQ1_HUMAN	6	Tubulin alpha chain OS=Homo sapiens OX=9606 GN=TUBA2 PE=2 SV=1	0.905043	0.959981	1.02472	0.95762	1.05031	1.16741	1.01085	0.819819
tr|Q53FI7|Q53FI7_HUMAN	6	Four and a half LIM domains 1 variant (Fragment) OS=Homo sapiens OX=9606 PE=2 SV=1	1.22872	1.02127	1.04256	1.13156	1.13309	0.999378	1.09276	0.04241
tr|Q53S54|Q53S54_HUMAN	6	Uncharacterized protein CUL3 (Fragment) OS=Homo sapiens OX=9606 GN=CUL3 PE=3 SV=1	0.984376	0.957938	0.802307	1.10201	1.08601	1.10509	1.00629	0.926269
tr|Q5T081|Q5T081_HUMAN	6	CHC1 protein OS=Homo sapiens OX=9606 GN=RCC1 PE=2 SV=1	0.944464	0.922541	1.07098	1.21463	1.09663	0.95792	1.03453	0.89045
tr|Q5VV23|Q5VV23_HUMAN	6	Chromosome 10 open reading frame 63, isoform CRA_b OS=Homo sapiens OX=9606 GN=ENKUR PE=1 SV=1	1.1023	0.953338	0.872897	0.835055	1.15578	1.0172	0.989429	0.824373
tr|Q6FGH9|Q6FGH9_HUMAN	6	Dynein light chain OS=Homo sapiens OX=9606 GN=DNCL1 PE=2 SV=1	1.14524	0.960765	1.0653	0.768157	1.18097	1.10588	1.03772	0.737183
tr|Q6IBT1|Q6IBT1_HUMAN	6	Proteasome subunit beta OS=Homo sapiens OX=9606 GN=PSMB7 PE=2 SV=1	1.15102	1.03489	1.1382	1.12257	1.14635	1.08845	1.11358	0.002061
tr|Q6PUJ7|Q6PUJ7_HUMAN	6	Epididymis luminal protein 215 OS=Homo sapiens OX=9606 GN=HEL-215 PE=2 SV=1	1.12967	0.96733	0.985369	1.16038	1.18706	0.92952	1.05989	0.314884
tr|Q7Z726|Q7Z726_HUMAN	6	Importin subunit alpha OS=Homo sapiens OX=9606 GN=KPNA2 PE=1 SV=1	1.14497	1.36919	1.01066	1.2166	1.06215	0.989036	1.1321	0.116535
tr|Q8TAS0|Q8TAS0_HUMAN	6	ATP synthase subunit gamma (Fragment) OS=Homo sapiens OX=9606 PE=2 SV=1	0.915776	0.88208	2.41756	0.915675	0.889104	2.63364	1.4423	0.389364
tr|Q8TC62|Q8TC62_HUMAN	6	Septin 7 OS=Homo sapiens OX=9606 GN=SEPT7 PE=2 SV=3	1.11061	1.09061	1.17193	1.13939	1.09558	1.02172	1.10497	0.003831
tr|Q9UNM1|Q9UNM1_HUMAN	6	Chaperonin 10-related protein (Fragment) OS=Homo sapiens OX=9606 GN=EPFP1 PE=3 SV=1	1.18373	0.954501	1.02777	0.928914	1.17319	1.06068	1.0548	0.278574
tr|V9HW21|V9HW21_HUMAN	6	Epididymis luminal protein 76 OS=Homo sapiens OX=9606 GN=HEL-76 PE=2 SV=1	1.04046	0.97587	0.8445	1.17031	1.01204	1.03246	1.01261	0.625763
tr|V9HW63|V9HW63_HUMAN	6	Epididymis secretory sperm binding protein Li 97n OS=Homo sapiens OX=9606 GN=HEL-S-97n PE=2 SV=1	1.15213	0.93616	0.89591	1.10846	1.07956	1.04583	1.03634	0.456451
tr|V9HWB9|V9HWB9_HUMAN	6	L-lactate dehydrogenase OS=Homo sapiens OX=9606 GN=HEL-S-133P PE=2 SV=1	1.04112	1.04267	0.976995	0.880304	1.11441	1.08604	1.02359	0.43203
tr|V9HWF4|V9HWF4_HUMAN	6	Phosphoglycerate kinase OS=Homo sapiens OX=9606 GN=HEL-S-68p PE=2 SV=1	1.63319	0.926648	1.08788	1.00462	1.19018	1.13755	1.16334	0,15625†
sp|P02533|K1C14_HUMAN	5	Keratin, type I cytoskeletal 14 OS=Homo sapiens OX=9606 GN=KRT14 PE=1 SV=4	0.988757	6.73126	1.31823	2.52318	1.0071	2.2308	2.46655	0.070537
sp|P13073|COX41_HUMAN	5	Cytochrome c oxidase subunit 4 isoform 1, mitochondrial OS=Homo sapiens OX=9606 GN=COX4I1 PE=1 SV=1	1.17422	1.06335	1.03894	0.806745	1.13678	1.08378	1.05064	0.422789
sp|P19652|A1AG2_HUMAN	5	Alpha-1-acid glycoprotein 2 OS=Homo sapiens OX=9606 GN=ORM2 PE=1 SV=2	0.918151	0.812	0.810583	1.31583	0.860343	0.738084	0.909166	0.345064
sp|P20674|COX5A_HUMAN	5	Cytochrome c oxidase subunit 5A, mitochondrial OS=Homo sapiens OX=9606 GN=COX5A PE=1 SV=2	1.04376	0.871453	1.01926	1.01188	1.15774	1.08055	1.03077	0.715036
sp|P25789|PSA4_HUMAN	5	Proteasome subunit alpha type-4 OS=Homo sapiens OX=9606 GN=PSMA4 PE=1 SV=1	1.07028	0.998678	0.949427	0.971997	1.0959	1.0194	1.01762	0.42785
sp|P34932|HSP74_HUMAN	5	Heat shock 70 kDa protein 4 OS=Homo sapiens OX=9606 GN=HSPA4 PE=1 SV=4	1.05651	0.869502	0.938623	0.987664	1.5809	1.23373	1.11116	0.429062
sp|P48047|ATPO_HUMAN	5	ATP synthase subunit O, mitochondrial OS=Homo sapiens OX=9606 GN=ATP5PO PE=1 SV=1	1.05436	0.965276	1.01462	0.976903	1.12874	1.04379	1.03062	0.30638
sp|P59282|TPPP2_HUMAN	5	Tubulin polymerization-promoting protein family member 2 OS=Homo sapiens OX=9606 GN=TPPP2 PE=1 SV=2	1.2528	1.03683	1.13546	1.04183	1.20173	0.882771	1.0919	0.05571
sp|P63261|ACTG_HUMAN	5	Actin, cytoplasmic 2 OS=Homo sapiens OX=9606 GN=ACTG1 PE=1 SV=1	1.04036	0.93964	0.603626	1.51426	1.01157	0.740333	0.974966	0.614854
sp|Q08830|FGL1_HUMAN	5	Fibrinogen-like protein 1 OS=Homo sapiens OX=9606 GN=FGL1 PE=1 SV=3	1.16666	0.908871	0.937778	1.44831	0.735774	0.990285	1.03128	0.979357
sp|Q15046|SYK_HUMAN	5	Lysine--tRNA ligase OS=Homo sapiens OX=9606 GN=KARS PE=1 SV=3	0.530218	0.912021	0.933322	1.19847	0.956386	1.03212	0.92709	0.40142
sp|Q5T124|UBX11_HUMAN	5	UBX domain-containing protein 11 OS=Homo sapiens OX=9606 GN=UBXN11 PE=1 SV=2	1.02549	1.25952	0.76351	1.56504	1.35512	0.610349	1.09651	0.846084
sp|Q5T5A4|CA194_HUMAN	5	Uncharacterized protein C1orf194 OS=Homo sapiens OX=9606 GN=C1orf194 PE=2 SV=1	1.15964	0.914594	0.955354	0.972612	1.22229	1.06247	1.04783	0.401265
sp|Q5T655|CFA58_HUMAN	5	Cilia- and flagella-associated protein 58 OS=Homo sapiens OX=9606 GN=CFAP58 PE=1 SV=1	1.27635	0.943427	1.10386	1.07661	1.08668	1.03727	1.08737	0.130684
sp|Q5T9G4|ARM12_HUMAN	5	Armadillo repeat-containing protein 12 OS=Homo sapiens OX=9606 GN=ARMC12 PE=2 SV=1	0.806184	0.954595	0.856687	1.05168	1.00992	0.967303	0.94106	0.185007
sp|Q6X784|ZPBP2_HUMAN	5	Zona pellucida-binding protein 2 OS=Homo sapiens OX=9606 GN=ZPBP2 PE=2 SV=1	0.920024	0.940802	0.546049	0.887642	1.22774	1.17232	0.949096	0.537969
sp|Q6ZN84|CCD81_HUMAN	5	Coiled-coil domain-containing protein 81 OS=Homo sapiens OX=9606 GN=CCDC81 PE=2 SV=2	1.18522	0.901128	1.12548	1.08268	1.21299	1.01735	1.08747	0.13817
sp|Q76KD6|SPERI_HUMAN	5	Speriolin OS=Homo sapiens OX=9606 GN=SPATC1 PE=2 SV=2	1.49611	1.10117	1.22139	1.18124	1.51939	1.20448	1.2873	0.027853
sp|Q8IZ16|CG061_HUMAN	5	Uncharacterized protein C7orf61 OS=Homo sapiens OX=9606 GN=C7orf61 PE=2 SV=1	0.980243	1.01247	0.902544	1.0922	0.953648	1.05192	0.998838	0.905967
sp|Q8WW14|CJ082_HUMAN	5	Uncharacterized protein C10orf82 OS=Homo sapiens OX=9606 GN=C10orf82 PE=2 SV=3	1.20217	0.974175	1.01628	1.04088	1.18475	1.06592	1.08069	0,09375†
sp|Q96C74|ROP1L_HUMAN	5	Ropporin-1-like protein OS=Homo sapiens OX=9606 GN=ROPN1L PE=1 SV=2	1.18298	0.988139	0.999765	0.891431	1.11246	0.987234	1.027	0.558025
sp|Q96LK8|SPT32_HUMAN	5	Spermatogenesis-associated protein 32 OS=Homo sapiens OX=9606 GN=SPATA32 PE=1 SV=3	1.26768	1.01845	0.986338	1.17211	1.04564	1.11665	1.10114	0.126762
sp|Q96MA6|KAD8_HUMAN	5	Adenylate kinase 8 OS=Homo sapiens OX=9606 GN=AK8 PE=1 SV=1	1.116	0.90297	1.03235	0.979408	1.07706	1.21438	1.05369	0.290885
tr|A0A024R5Z9|A0A024R5Z9_HUMAN	5	Pyruvate kinase OS=Homo sapiens OX=9606 GN=PKM2 PE=3 SV=1	0.699592	0.899751	0.987422	1.46386	1.06	1.07181	1.03041	0.776257
tr|A0A024R7J0|A0A024R7J0_HUMAN	5	Protein kinase, cAMP-dependent, catalytic, alpha, isoform CRA_c OS=Homo sapiens OX=9606 GN=PRKACA PE=3 SV=1	2.02892	1.04967	1.04478	1.06396	1.14919	1.08759	1.23735	0.084105
tr|A0A024RA13|A0A024RA13_HUMAN	5	Chromosome 7 open reading frame 31, isoform CRA_c OS=Homo sapiens OX=9606 GN=C7orf31 PE=4 SV=1	1.20128	0.878684	0.970341	1.00358	1.00273	0.888498	0.990854	0.898435
tr|A0A087WVQ6|A0A087WVQ6_HUMAN	5	Clathrin heavy chain OS=Homo sapiens OX=9606 GN=CLTC PE=1 SV=1	1.18886	0.987279	0.930531	1.08302	0.984663	0.905691	1.01334	0.888575
tr|A0A140VK00|A0A140VK00_HUMAN	5	Testicular tissue protein Li 227 OS=Homo sapiens OX=9606 PE=2 SV=1	0.980004	1.15651	1.12032	0.857925	0.707518	0.959516	0.963632	0.368945
tr|A0A140VK56|A0A140VK56_HUMAN	5	Transaldolase OS=Homo sapiens OX=9606 PE=2 SV=1	1.12717	1.06739	1.19924	0.829201	0.855007	1.09673	1.02912	0.810399
tr|A0A140VKB0|A0A140VKB0_HUMAN	5	Testis secretory sperm-binding protein Li 237E OS=Homo sapiens OX=9606 PE=2 SV=1	1.07043	1.00009	0.993034	0.997551	1.0428	1.03243	1.02272	0.124319
tr|A0A384MR00|A0A384MR00_HUMAN	5	Epididymis secretory sperm binding protein OS=Homo sapiens OX=9606 PE=2 SV=1	0.969004	0.815054	1.15586	1.05343	1.09764	0.896774	0.99796	0.932701
tr|B2R673|B2R673_HUMAN	5	Dihydrolipoamide acetyltransferase component of pyruvate dehydrogenase complex OS=Homo sapiens OX=9606 PE=2 SV=1	1.07714	0.977722	1.03202	1.0545	1.18896	1.00331	1.05561	0.126445
tr|B2RB06|B2RB06_HUMAN	5	cDNA, FLJ95242, highly similar to Homo sapiens L-3-hydroxyacyl-Coenzyme A dehydrogenase, short chain (HADHSC), mRNA OS=Homo sapiens OX=9606 PE=2 SV=1	0.955292	1.16305	0.964083	0.733763	0.700304	0.885635	0.900354	0.191422
tr|B2RE88|B2RE88_HUMAN	5	cDNA, FLJ96465, highly similar to Homo sapiens solute carrier family 25 (mitochondrial carrier;phosphate carrier), member 3 (SLC25A3), nuclear gene encodingmitochondrial protein, transcript variant 1b... OS=Homo sapiens OX=9606 PE=2 SV=1	0.960996	1.01531	0.923948	1.00971	0.955415	1.01137	0.979459	0.240811
tr|E2ITD8|E2ITD8_HUMAN	5	CABYRa OS=Homo sapiens OX=9606 PE=2 SV=1	0.940749	1.02399	1.12287	0.763964	1.12839	1.37435	1.05905	0.673093
tr|E5KRK5|E5KRK5_HUMAN	5	Mitochondrial NADH-ubiquinone oxidoreductase 75 kDa subunit OS=Homo sapiens OX=9606 GN=NDUFS1 PE=3 SV=1	1.13052	0.94833	1.07169	0.836431	1.08751	1.14173	1.03603	0.724144
tr|H7C4C9|H7C4C9_HUMAN	5	Protein FAM161A (Fragment) OS=Homo sapiens OX=9606 GN=FAM161A PE=1 SV=1	1.34852	1.13751	1.19394	1.50377	1.03397	1.00031	1.203	0.041188
tr|Q53FT8|Q53FT8_HUMAN	5	Proteasome subunit beta (Fragment) OS=Homo sapiens OX=9606 PE=2 SV=1	1.12904	0.971188	0.992068	1.00319	1.13863	1.08897	1.05385	0.159149
tr|Q53H29|Q53H29_HUMAN	5	Nucleoporin 54kDa variant (Fragment) OS=Homo sapiens OX=9606 PE=2 SV=1	1.13333	0.967321	1.02364	1.07152	1.09563	1.06139	1.0588	0.078888
tr|Q5VWC4|Q5VWC4_HUMAN	5	26S proteasome non-ATPase regulatory subunit 4 OS=Homo sapiens OX=9606 GN=PSMD4 PE=1 SV=1	1.3543	1.16282	0.944567	1.02699	1.13364	1.03431	1.10944	0.094812
tr|Q63HL5|Q63HL5_HUMAN	5	Uncharacterized protein DKFZp686G12235 OS=Homo sapiens OX=9606 GN=DKFZp686G12235 PE=2 SV=1	1.31673	1.15162	1.08935	1.12136	0.943808	1.04259	1.11091	0.131039
tr|Q6PEJ5|Q6PEJ5_HUMAN	5	CYLC2 protein (Fragment) OS=Homo sapiens OX=9606 GN=CYLC2 PE=2 SV=1	1.12063	0.964743	1.00256	0.954825	1.053	0.996212	1.01533	0.620124
sp|A1A519|F170A_HUMAN	4	Protein FAM170A OS=Homo sapiens OX=9606 GN=FAM170A PE=2 SV=1	1.03975	1.00788	0.905936	1.13838	1.01758	0.951435	1.01016	0.98618
sp|A7E2U8|CD047_HUMAN	4	UPF0602 protein C4orf47 OS=Homo sapiens OX=9606 GN=C4orf47 PE=2 SV=1	1.04991	0.946406	1.00664	1.32632	1.07708	0.96784	1.06237	0.33933
sp|O00519|FAAH1_HUMAN	4	Fatty-acid amide hydrolase 1 OS=Homo sapiens OX=9606 GN=FAAH PE=1 SV=2	0.970742	0.881063	1.32991	1.44402	1.29875	0.465407	1.06498	0.802812
sp|O43236|SEPT4_HUMAN	4	Septin-4 OS=Homo sapiens OX=9606 GN=SEPT4 PE=1 SV=1	1.02069	0.896577	0.921991	1.67399	1.59769	1.5642	1.27919	0.197523
sp|O43837|IDH3B_HUMAN	4	Isocitrate dehydrogenase [NAD] subunit beta, mitochondrial OS=Homo sapiens OX=9606 GN=IDH3B PE=1 SV=2	1.82616	1.0101	0.974861	0.732337	1.08103	1.1449	1.12823	0.533454
sp|O75947|ATP5H_HUMAN	4	ATP synthase subunit d, mitochondrial OS=Homo sapiens OX=9606 GN=ATP5PD PE=1 SV=3	1.16104	0.945903	0.951327	1.15387	1.08768	1.10498	1.06747	0.183289
sp|P02760|AMBP_HUMAN	4	Protein AMBP OS=Homo sapiens OX=9606 GN=AMBP PE=1 SV=1	0.783454	1.09542	0.904428	1.09099	0.746998	0.919488	0.923462	0.177084
sp|P0C5Z0|H2AB2_HUMAN	4	Histone H2A-Bbd type 2/3 OS=Homo sapiens OX=9606 GN=H2AFB2 PE=1 SV=1	0.866041	0.934603	0.780873	1.02179	1.28515	1.11398	1.00041	0.464768
sp|P13647|K2C5_HUMAN	4	Keratin, type II cytoskeletal 5 OS=Homo sapiens OX=9606 GN=KRT5 PE=1 SV=3	1.74056	4.02054	0.768407	2.54516	0.876064	0.974838	1.82093	0.171264
sp|P50213|IDH3A_HUMAN	4	Isocitrate dehydrogenase [NAD] subunit alpha, mitochondrial OS=Homo sapiens OX=9606 GN=IDH3A PE=1 SV=1	1.02737	0.946138	0.939906	1.02669	1.02279	1.04876	1.00194	0.754121
sp|P59910|DJB13_HUMAN	4	DnaJ homolog subfamily B member 13 OS=Homo sapiens OX=9606 GN=DNAJB13 PE=1 SV=1	1.101	1.01768	1.00667	0.993928	1.03972	1.02787	1.03114	0.110134
sp|Q5BN46|CI116_HUMAN	4	UPF0691 protein C9orf116 OS=Homo sapiens OX=9606 GN=C9orf116 PE=1 SV=1	1.18653	1.08486	1.03075	1.02261	1.12297	1.07375	1.08691	0.020111
sp|Q5JX69|F209B_HUMAN	4	Protein FAM209B OS=Homo sapiens OX=9606 GN=FAM209B PE=2 SV=1	0.949734	0.711768	0.610184	1.26555	0.808212	1.05904	0.900748	0.260903
sp|Q5T871|LELP1_HUMAN	4	Late cornified envelope-like proline-rich protein 1 OS=Homo sapiens OX=9606 GN=LELP1 PE=3 SV=1	1.45584	0.954367	0.941007	1.01241	1.05724	1.01452	1.07257	0.408401
sp|Q5TEZ5|CF163_HUMAN	4	Uncharacterized protein C6orf163 OS=Homo sapiens OX=9606 GN=C6orf163 PE=4 SV=2	0.898778	0.964285	1.27713	1.10295	1.03529	0.879365	1.0263	0.65007
sp|Q5VTH2|FLTOP_HUMAN	4	Protein Flattop OS=Homo sapiens OX=9606 GN=CFAP126 PE=2 SV=1	1.30233	1.06608	1.09085	1.12013	1.14673	1.01044	1.12276	0.030582
sp|Q6NUT2|D19L2_HUMAN	4	Probable C-mannosyltransferase DPY19L2 OS=Homo sapiens OX=9606 GN=DPY19L2 PE=1 SV=2	1.0565	0.616241	0.485769	2.57503	0.669136	0.931996	1.05578	0.789849
sp|Q6ZNM6|TEX43_HUMAN	4	Testis-expressed protein 43 OS=Homo sapiens OX=9606 GN=TEX43 PE=2 SV=1	1.17881	0.948418	1.03719	0.838508	1.28377	1.11313	1.06664	0.30919
sp|Q6ZQR2|CFA77_HUMAN	4	Cilia- and flagella-associated protein 77 OS=Homo sapiens OX=9606 GN=CFAP77 PE=1 SV=1	1.22358	1.0999	1.09739	1.25428	1.17425	1.13826	1.16461	0.001083
sp|Q8N5Q1|F71E2_HUMAN	4	Protein FAM71E2 OS=Homo sapiens OX=9606 GN=FAM71E2 PE=2 SV=3	1.51462	1.08993	1.44056	2.15563	1.14531	1.12883	1.41248	0.017279
sp|Q8N7U6|EFHB_HUMAN	4	EF-hand domain-containing family member B OS=Homo sapiens OX=9606 GN=EFHB PE=2 SV=4	0.941037	0.935674	1.11703	1.07562	1.11901	1.02894	1.03622	0.411683
sp|Q8NA47|CCD63_HUMAN	4	Coiled-coil domain-containing protein 63 OS=Homo sapiens OX=9606 GN=CCDC63 PE=2 SV=1	1.15169	1.06593	0.955852	1.14351	1.24298	1.41335	1.16222	0.040552
sp|Q8NEH6|MNS1_HUMAN	4	Meiosis-specific nuclear structural protein 1 OS=Homo sapiens OX=9606 GN=MNS1 PE=2 SV=2	1.37445	0.938625	1.01655	1.10747	1.15567	1.11452	1.11788	0.119873
sp|Q8WW22|DNJA4_HUMAN	4	DnaJ homolog subfamily A member 4 OS=Homo sapiens OX=9606 GN=DNAJA4 PE=1 SV=1	1.08232	0.961798	1.02607	0.86226	1.13896	1.07397	1.02423	0,6875†
sp|Q96M32|KAD7_HUMAN	4	Adenylate kinase 7 OS=Homo sapiens OX=9606 GN=AK7 PE=1 SV=3	1.17369	1.04381	0.999086	0.938204	0.988196	1.06867	1.03528	0.355683
sp|Q9H1X1|RSPH9_HUMAN	4	Radial spoke head protein 9 homolog OS=Homo sapiens OX=9606 GN=RSPH9 PE=1 SV=1	1.08019	0.738087	0.710201	1.0313	1.3824	1.32426	1.04441	0.907366
sp|Q9UFE4|CCD39_HUMAN	4	Coiled-coil domain-containing protein 39 OS=Homo sapiens OX=9606 GN=CCDC39 PE=2 SV=3	1.20509	0.93606	1.03355	0.828681	12.0637	0.0881092	2.69254	>0,999999†
sp|Q9UHP6|RSP14_HUMAN	4	Radial spoke head 14 homolog OS=Homo sapiens OX=9606 GN=RSPH14 PE=1 SV=1	1.12214	1.20497	1.29505	0.82483	1.0472	0.97977	1.07899	0.413823
sp|Q9Y266|NUDC_HUMAN	4	Nuclear migration protein nudC OS=Homo sapiens OX=9606 GN=NUDC PE=1 SV=1	1.29548	1.02023	1.1419	1.28222	0.918902	0.971577	1.10505	0.2075
sp|Q9Y5B8|NDK7_HUMAN	4	Nucleoside diphosphate kinase 7 OS=Homo sapiens OX=9606 GN=NME7 PE=1 SV=1	1.50884	1.06588	1.46017	1.3601	0.980671	0.916854	1.21542	0.102926
tr|A0A024R7A8|A0A024R7A8_HUMAN	4	Aldo-keto reductase family 1, member B1 (Aldose reductase), isoform CRA_a OS=Homo sapiens OX=9606 GN=AKR1B1 PE=4 SV=1	1.18636	1.15067	0.985341	1.1506	1.00311	1.0854	1.09358	0.037959
tr|A0A024RBX9|A0A024RBX9_HUMAN	4	Pyruvate dehydrogenase E1 component subunit alpha OS=Homo sapiens OX=9606 GN=PDHA1 PE=4 SV=1	1.35938	0.953603	0.94327	0.8267	1.10147	1.28503	1.07824	0.584736
tr|A0A024RD93|A0A024RD93_HUMAN	4	Phosphoribosylaminoimidazole carboxylase, phosphoribosylaminoimidazole succinocarboxamide synthetase, isoform CRA_c OS=Homo sapiens OX=9606 GN=PAICS PE=3 SV=1	1.26709	1.11704	1.039	1.13637	1.11305	0.99948	1.112	0.024182
tr|A0A024RDG4|A0A024RDG4_HUMAN	4	NAD(P)(+)--arginine ADP-ribosyltransferase OS=Homo sapiens OX=9606 GN=ART3 PE=3 SV=1	1.15144	1.03348	0.888757	1.41683	1.00235	0.920313	1.06886	0.6318
tr|A0A024RDT6|A0A024RDT6_HUMAN	4	Chromosome 13 open reading frame 1, isoform CRA_a OS=Homo sapiens OX=9606 GN=C13orf1 PE=2 SV=1	1.23281	0.971777	1.08894	1.02359	1.10209	0.963628	1.0638	0.258429
tr|A0A080YUZ6|A0A080YUZ6_HUMAN	4	Epididymis secretory sperm binding protein Li 6a OS=Homo sapiens OX=9606 GN=LYZB PE=2 SV=1	1.06068	0.827114	0.893239	1.11173	1.18076	1.03235	1.01765	>0,999999†
tr|A0A087WU50|A0A087WU50_HUMAN	4	Spermatogenesis-associated protein 3 OS=Homo sapiens OX=9606 GN=SPATA3 PE=1 SV=1	1.02304	0.876215	0.98908	1.06528	1.23194	0.325123	0.918446	0.926285
tr|A0A087WV61|A0A087WV61_HUMAN	4	Regulator of G-protein-signaling 22 OS=Homo sapiens OX=9606 GN=RGS22 PE=1 SV=1	0.844275	0.885886	0.866242	1.19187	0.713708	1.18294	0.947487	0.415786
tr|A0A087WYS6|A0A087WYS6_HUMAN	4	Proteasome endopeptidase complex OS=Homo sapiens OX=9606 GN=PSMA8 PE=1 SV=1	0.803816	0.943874	1.00814	1.21905	1.16175	1.09699	1.03894	0.60681
tr|A0A087X0F7|A0A087X0F7_HUMAN	4	RIB43A domain with coiled-coils 2 OS=Homo sapiens OX=9606 GN=RIBC2 PE=1 SV=1	1.29965	1.04195	1.0219	1.09278	1.10357	1.1096	1.11158	0.036898
tr|A0A090N8G0|A0A090N8G0_HUMAN	4	Glycyl-tRNA synthetase OS=Homo sapiens OX=9606 GN=GARS PE=4 SV=1	1.29298	0.455613	2.3178	0.980356	2.88288	0.955323	1.48082	0,6875†
tr|A0A0S2Z3L0|A0A0S2Z3L0_HUMAN	4	Electron-transfer-flavoprotein alpha polypeptide isoform 1 (Fragment) OS=Homo sapiens OX=9606 GN=ETFA PE=2 SV=1	0.903077	1.1598	0.871104	1.48403	0.915844	1.04662	1.06341	0.556923
tr|A0A0S2Z410|A0A0S2Z410_HUMAN	4	Epididymis secretory sperm binding protein (Fragment) OS=Homo sapiens OX=9606 GN=HSD17B10 PE=2 SV=1	0.922574	0.96085	1.02	1.01177	1.16053	1.10018	1.02932	0,5625†
tr|A0A140VJD5|A0A140VJD5_HUMAN	4	Testicular tissue protein Li 15 OS=Homo sapiens OX=9606 PE=2 SV=1	1.0783	0.995594	1.13531	1.09117	1.04147	1.11317	1.07584	0.012976
tr|A0A140VJM9|A0A140VJM9_HUMAN	4	L-lactate dehydrogenase OS=Homo sapiens OX=9606 PE=2 SV=1	1.04	0.952043	0.951	0.943352	1.04537	1.07016	1.00032	0.853328
tr|A0A140VJU1|A0A140VJU1_HUMAN	4	Sperm acrosome associated 4 OS=Homo sapiens OX=9606 GN=SPACA4 PE=2 SV=1	1.18317	1.08667	0.942654	0.799996	0.964966	1.02466	1.00035	0.873538
tr|A0A140VJU2|A0A140VJU2_HUMAN	4	Testicular tissue protein Li 168 OS=Homo sapiens OX=9606 PE=2 SV=1	1.15939	1.06451	1.08868	0.922114	1.02849	1.01564	1.04647	0.184165
tr|A0A140VK85|A0A140VK85_HUMAN	4	Testis secretory sperm-binding protein Li 212a OS=Homo sapiens OX=9606 PE=2 SV=1	0.848854	0.984441	0.765954	1.65733	0.926666	0.904084	1.01456	0.758827
tr|A0A140VKB6|A0A140VKB6_HUMAN	4	Spermatogenesis associated 19, isoform CRA_a OS=Homo sapiens OX=9606 GN=SPATA19 PE=2 SV=1	1.13463	0.805213	0.737641	0.901587	1.00271	1.08968	0.945243	0.352038
tr|A0A1B0GVQ3|A0A1B0GVQ3_HUMAN	4	Coiled-coil domain-containing 200 OS=Homo sapiens OX=9606 GN=CCDC200 PE=4 SV=1	1.51427	0.946942	1.15193	1.27317	1.02182	1.06055	1.16145	0.126041
tr|A0A1L5BXV2|A0A1L5BXV2_HUMAN	4	Receptor expression-enhancing protein OS=Homo sapiens OX=9606 GN=REEP6 PE=2 SV=1	1.44273	1.21162	1.20558	1.27207	1.21545	1.25458	1.26701	0.00053
tr|A0A384MDL3|A0A384MDL3_HUMAN	4	Epididymis secretory sperm binding protein OS=Homo sapiens OX=9606 PE=2 SV=1	1.0248	0.929511	1.03639	1.20714	1.21508	1.00392	1.06947	0.233442
tr|A0A384MEE7|A0A384MEE7_HUMAN	4	Epididymis secretory sperm binding protein OS=Homo sapiens OX=9606 PE=2 SV=1	1.28129	1.07315	0.961533	1.13228	1.05038	1.04358	1.09037	0.090765
tr|A0A385HW02|A0A385HW02_HUMAN	4	Mutant hemoglobin subunit alpha 2 OS=Homo sapiens OX=9606 GN=HBA2 PE=3 SV=1	0.938901	0.818815	0.765128	1.11429	0.971678	0.84016	0.908162	0.108615
tr|A0MNP0|A0MNP0_HUMAN	4	CDW9/WDR51B OS=Homo sapiens OX=9606 GN=WDR51B PE=2 SV=1	1.12866	0.99144	1.07227	1.39238	1.06295	1.13689	1.13077	0.025724
tr|A7E261|A7E261_HUMAN	4	5-oxoprolinase (ATP-hydrolysing) OS=Homo sapiens OX=9606 GN=OPLAH PE=2 SV=1	1.00059	2.50021	1.1579	1.06246	1.21515	0.935316	1.31194	0.102109
tr|A8K607|A8K607_HUMAN	4	cDNA FLJ76855, highly similar to Homo sapiens exportin 7 (XPO7), mRNA OS=Homo sapiens OX=9606 PE=2 SV=1	1.65859	1.00958	1.94906	0.983584	0.917387	0.800135	1.21972	0.341084
tr|A8KA17|A8KA17_HUMAN	4	cDNA FLJ77211, highly similar to Homo sapiens nucleoporin 98kDa (NUP98), transcript variant 3, mRNA OS=Homo sapiens OX=9606 PE=2 SV=1	1.58216	1.0918	1.29596	1.17435	1.04422	1.1176	1.21768	0.021847
tr|A8KA83|A8KA83_HUMAN	4	Epididymis secretory sperm binding protein OS=Homo sapiens OX=9606 PE=1 SV=1	1.27595	0.957805	0.809404	0.936128	1.00273	1.03867	1.00345	0.769603
tr|B2R9P5|B2R9P5_HUMAN	4	cDNA, FLJ94497, highly similar to Homo sapiens a disintegrin and metalloprotease domain 32 (ADAM32), mRNA OS=Homo sapiens OX=9606 PE=2 SV=1	1.26645	0.836704	1.00571	0.914963	1.09101	1.02707	1.02365	0.638631
tr|B4DT01|B4DT01_HUMAN	4	cDNA FLJ60347, highly similar to Homo sapiens hydroxyacylglutathione hydrolase (HAGH), transcript variant 1, mRNA OS=Homo sapiens OX=9606 PE=2 SV=1	1.18259	1.01108	1.05207	0.994875	0.965514	1.21506	1.0702	0.135734
tr|B4DX81|B4DX81_HUMAN	4	HCG15219, isoform CRA_b OS=Homo sapiens OX=9606 GN=hCG_15219 PE=2 SV=1	1.37498	1.05868	1.09977	1.10573	1.11703	1.02414	1.13006	0.041733
tr|B7Z6R7|B7Z6R7_HUMAN	4	Serine/threonine-protein phosphatase OS=Homo sapiens OX=9606 PE=2 SV=1	1.0918	0.928141	0.918777	1.02513	0.935786	1.00637	0.984333	0.489883
tr|B8ZWD9|B8ZWD9_HUMAN	4	Diazepam binding inhibitor, splice form 1D(2) OS=Homo sapiens OX=9606 GN=DBI PE=2 SV=1	1.42852	1.73996	1.54243	1.44845	1.00195	2.02735	1.53144	0.006891
tr|C9JFR7|C9JFR7_HUMAN	4	Cytochrome c (Fragment) OS=Homo sapiens OX=9606 GN=CYCS PE=1 SV=1	0.988205	1.05058	0.986696	1.28071	1.10274	1.11458	1.08725	0.095082
tr|D6RI10|D6RI10_HUMAN	4	Serine protease inhibitor Kazal-type 2 OS=Homo sapiens OX=9606 GN=SPINK2 PE=1 SV=1	1.51797	1.04111	1.0596	1.23981	1.21923	1.09431	1.19534	0.015629
tr|D9IAI1|D9IAI1_HUMAN	4	Epididymis secretory protein Li 34 OS=Homo sapiens OX=9606 GN=HEL-S-34 PE=2 SV=1	1.00981	0.97268	0.968225	1.13749	1.07906	1.00058	1.02797	0.349
tr|E7ERD7|E7ERD7_HUMAN	4	Long-chain-fatty-acid--CoA ligase 6 OS=Homo sapiens OX=9606 GN=ACSL6 PE=1 SV=1	0.906018	0.904327	1.01826	1.05539	1.14893	1.02546	1.00973	0.991682
tr|E7EX04|E7EX04_HUMAN	4	Septin-10 OS=Homo sapiens OX=9606 GN=SEPT10 PE=1 SV=1	1.02345	0.92326	1.22283	0.875764	1.116	1.30918	1.07841	0.436663
tr|E9PN17|E9PN17_HUMAN	4	ATP synthase subunit g, mitochondrial OS=Homo sapiens OX=9606 GN=ATP5MG PE=1 SV=1	0.94754	0.989128	0.830356	0.859743	1.17893	1.01307	0.969795	0.428299
tr|H3BPB8|H3BPB8_HUMAN	4	Mannose-6-phosphate isomerase OS=Homo sapiens OX=9606 GN=MPI PE=1 SV=1	0.959443	0.726143	1.17478	1.08599	1.24012	1.04439	1.03848	0.626674
tr|H7C4J6|H7C4J6_HUMAN	4	Sperm-associated antigen 8 (Fragment) OS=Homo sapiens OX=9606 GN=SPAG8 PE=1 SV=1	1.23957	0.963296	0.846062	0.935113	1.03774	1.13191	1.02561	0.80903
tr|J3KPX7|J3KPX7_HUMAN	4	Prohibitin-2 OS=Homo sapiens OX=9606 GN=PHB2 PE=1 SV=2	1.06731	0.96845	1.032	0.988552	1.14708	1.09899	1.0504	0.131717
tr|Q4LE36|Q4LE36_HUMAN	4	ACLY variant protein (Fragment) OS=Homo sapiens OX=9606 GN=ACLY variant protein PE=2 SV=1	1.15588	1.43173	0.807658	1.09109	1.06683	1.0794	1.10543	0.200381
tr|Q502X2|Q502X2_HUMAN	4	Diablo homolog (Drosophila) OS=Homo sapiens OX=9606 GN=DIABLO PE=2 SV=1	1.00783	1.00154	1.07018	1.19558	0.98598	1.00948	1.0451	0.209763
tr|Q53HS1|Q53HS1_HUMAN	4	Achalasia, adrenocortical insufficiency, alacrimia (Allgrove, triple-A) variant (Fragment) OS=Homo sapiens OX=9606 PE=2 SV=1	2.17288	0.896329	1.65848	1.31083	1.1405	0.877883	1.34282	0.1854
tr|Q53XL8|Q53XL8_HUMAN	4	Proteasome (Prosome, macropain) 26S subunit, ATPase, 1 OS=Homo sapiens OX=9606 GN=PSMC1 PE=2 SV=1	0.998034	1.0235	0.93979	1.22961	0.966183	1.88392	1.17351	0.271807
tr|Q59FI4|Q59FI4_HUMAN	4	Importin 4 variant (Fragment) OS=Homo sapiens OX=9606 PE=2 SV=1	0.83737	0.882148	0.849854	1.00544	1.03793	0.910762	0.920584	0.07499
tr|Q5D1J4|Q5D1J4_HUMAN	4	Hyaluronidase OS=Homo sapiens OX=9606 GN=SPAM1 PE=2 SV=1	1.08139	0.969187	0.837413	1.09538	0.812211	0.824093	0.936611	0.32853
tr|Q5SRQ6|Q5SRQ6_HUMAN	4	Casein kinase II subunit beta OS=Homo sapiens OX=9606 GN=CSNK2B PE=1 SV=2	2.17562	1.00346	0.94416	1.91589	2.92042	1.09488	1.67574	0.074787
tr|Q6IB71|Q6IB71_HUMAN	4	Proteasome subunit alpha type OS=Homo sapiens OX=9606 GN=PSMA3 PE=2 SV=1	1.09306	0.963463	0.946834	0.976344	1.01096	1.07203	1.01045	0.652088
tr|Q7Z7M4|Q7Z7M4_HUMAN	4	Superoxide dismutase (Fragment) OS=Homo sapiens OX=9606 GN=SOD2 PE=2 SV=1	1.58445	1.01293	1.0657	1.17696	0.644479	0.687866	1.02873	0.73973
tr|Q8NBT6|Q8NBT6_HUMAN	4	cDNA FLJ90758 fis, clone SKNMC1000082, highly similar to Mitochondrial deoxynucleotide carrier OS=Homo sapiens OX=9606 PE=2 SV=1	0.935172	0.974704	1.08297	0.809798	1.11414	1.06903	0.997636	0.873725
tr|R4GNH3|R4GNH3_HUMAN	4	26S proteasome regulatory subunit 6A OS=Homo sapiens OX=9606 GN=PSMC3 PE=1 SV=1	0.946418	1.09349	1.05074	1.22639	1.07729	1.02811	1.0704	0.106969
tr|V9GYM3|V9GYM3_HUMAN	4	Apolipoprotein A-II OS=Homo sapiens OX=9606 GN=APOA2 PE=1 SV=1	0.509598	0.766088	0.780074	1.27658	0.81211	0.935051	0.846584	0.233792
tr|V9HW35|V9HW35_HUMAN	4	Epididymis secretory protein Li 55 OS=Homo sapiens OX=9606 GN=HEL-S-55 PE=2 SV=1	1.03785	0.944836	1.09966	0.960496	1.14612	1.02221	1.0352	0.353568
tr|V9HW58|V9HW58_HUMAN	4	Epididymis secretory protein Li 77 OS=Homo sapiens OX=9606 GN=HEL-S-77 PE=2 SV=1	1.17409	0.946415	0.749199	1.02486	1.06023	0.990094	0.990814	0.810403
tr|V9HWC6|V9HWC6_HUMAN	4	Peptidyl-prolyl cis-trans isomerase OS=Homo sapiens OX=9606 GN=HEL-S-39 PE=2 SV=1	0.562511	1.15056	1.01951	0.889699	1.97746	0.65775	1.04292	0.814636
tr|V9HWC7|V9HWC7_HUMAN	4	Epididymis secretory sperm binding protein Li 128m OS=Homo sapiens OX=9606 GN=HEL-S-128m PE=2 SV=1	0.912819	1.09408	1.13719	1.06902	1.05582	1.0099	1.04647	0.265263
tr|V9HWF6|V9HWF6_HUMAN	4	Alpha-1-acid glycoprotein OS=Homo sapiens OX=9606 GN=HEL-S-153w PE=2 SV=1	0.676519	0.543005	0.954964	1.04304	0.702536	0.662889	0.763826	0.034724
tr|V9HWP0|V9HWP0_HUMAN	4	Pentaxin OS=Homo sapiens OX=9606 GN=HEL-S-92n PE=2 SV=1	1.12834	0.910146	0.69671	1.36776	0.930453	1.23969	1.04552	0.936616
tr|X5C6M5|X5C6M5_HUMAN	4	Cytochrome c oxidase subunit 2 OS=Homo sapiens OX=9606 GN=COX2 PE=3 SV=1	1.01984	0.919036	0.853137	1.03548	0.962629	0.937883	0.954668	0.158226
sp|A0A087WWA1|P3URF_HUMAN	3	PIK3R3 upstream open reading frame protein OS=Homo sapiens OX=9606 GN=P3R3URF PE=4 SV=1	1.3199	0.906999	0.709273	1.19321	1.16142	0.571224	0.977003	0.858821
sp|A4QMS7|CE049_HUMAN	3	Uncharacterized protein C5orf49 OS=Homo sapiens OX=9606 GN=C5orf49 PE=2 SV=1	1.46861	0.962226	1.06074	1.50712	1.27036	1.14674	1.23597	0.038493
sp|A6NJV1|CB070_HUMAN	3	UPF0573 protein C2orf70 OS=Homo sapiens OX=9606 GN=C2orf70 PE=3 SV=1	1.21177	0.904891	1.01662	0.818671	1.30637	1.11714	1.06258	0.441692
sp|A8MYV0|DCD2C_HUMAN	3	Doublecortin domain-containing protein 2C OS=Homo sapiens OX=9606 GN=DCDC2C PE=1 SV=3	1.41015	1.06417	1.07608	1.05063	1.19701	1.15185	1.15831	0.042704
sp|H7C350|CC188_HUMAN	3	Coiled-coil domain-containing protein 188 OS=Homo sapiens OX=9606 GN=CCDC188 PE=3 SV=2	1.03865	0.91154	1.14991	0.990929	1.21971	0.985775	1.04942	0.450257
sp|O00231|PSD11_HUMAN	3	26S proteasome non-ATPase regulatory subunit 11 OS=Homo sapiens OX=9606 GN=PSMD11 PE=1 SV=3	1.09376	0.98104	1.00946	0.545496	0.969316	1.1451	0.957363	0.455959
sp|O75976|CBPD_HUMAN	3	Carboxypeptidase D OS=Homo sapiens OX=9606 GN=CPD PE=1 SV=2	1.11632	1.0092	1.14953	0.812758	1.42809	1.07529	1.09853	0.296332
sp|P05141|ADT2_HUMAN	3	ADP/ATP translocase 2 OS=Homo sapiens OX=9606 GN=SLC25A5 PE=1 SV=7	0.942357	0.973418	0.95341	1.08095	1.09364	1.09137	1.02252	0.530655
sp|P07814|SYEP_HUMAN	3	Bifunctional glutamate/proline--tRNA ligase OS=Homo sapiens OX=9606 GN=EPRS PE=1 SV=5	0.956513	0.970231	0.913982	1.20307	0.844692	0.966374	0.975811	0.523277
sp|P0C874|S31D3_HUMAN	3	Spermatogenesis-associated protein 31D3 OS=Homo sapiens OX=9606 GN=SPATA31D3 PE=2 SV=1	1.10935	0.993073	1.0219	1.48865	1.02592	1.01862	1.10959	0.170389
sp|P14927|QCR7_HUMAN	3	Cytochrome b-c1 complex subunit 7 OS=Homo sapiens OX=9606 GN=UQCRB PE=1 SV=2	1.13794	0.909749	1.09321	1.03438	1.06569	0.978547	1.03659	0.466206
sp|P23368|MAOM_HUMAN	3	NAD-dependent malic enzyme, mitochondrial OS=Homo sapiens OX=9606 GN=ME2 PE=1 SV=1	1.04664	0.795174	2.90048	0.819296	1.06217	1.06669	1.28174	0.518821
sp|P30049|ATPD_HUMAN	3	ATP synthase subunit delta, mitochondrial OS=Homo sapiens OX=9606 GN=ATP5F1D PE=1 SV=2	0.974267	1.02252	1.10647	1.3537	0.801051	1.14977	1.06796	0.503319
sp|P54709|AT1B3_HUMAN	3	Sodium/potassium-transporting ATPase subunit beta-3 OS=Homo sapiens OX=9606 GN=ATP1B3 PE=1 SV=1	0.972895	0.960847	0.84664	0.998021	0.878185	0.973472	0.938344	0.061731
sp|P55789|ALR_HUMAN	3	FAD-linked sulfhydryl oxidase ALR OS=Homo sapiens OX=9606 GN=GFER PE=1 SV=2	1.70746	1.16066	1.11881	1.56673	1.70864	1.08048	1.39046	0.003242
sp|Q2M243|CCD27_HUMAN	3	Coiled-coil domain-containing protein 27 OS=Homo sapiens OX=9606 GN=CCDC27 PE=2 SV=2	1.75879	1.18721	1.27627	1.81214	1.22734	1.06896	1.38845	0.029158
sp|Q4LDG9|DNAL1_HUMAN	3	Dynein light chain 1, axonemal OS=Homo sapiens OX=9606 GN=DNAL1 PE=1 SV=1	1.03583	0.90147	1.01079	1.0282	1.02946	0.871335	0.979513	0.536922
sp|Q5JX71|F209A_HUMAN	3	Protein FAM209A OS=Homo sapiens OX=9606 GN=FAM209A PE=2 SV=1	1.01335	0.655893	0.644432	1.15641	0.774742	1.08728	0.888685	0.293064
sp|Q5T0J7|TEX35_HUMAN	3	Testis-expressed protein 35 OS=Homo sapiens OX=9606 GN=TEX35 PE=2 SV=1	1.02743	0.911295	1.17973	0.999754	1.01646	1.02084	1.02592	0,4375†
sp|Q5T0N1|CFA70_HUMAN	3	Cilia- and flagella-associated protein 70 OS=Homo sapiens OX=9606 GN=CFAP70 PE=2 SV=3	1.02032	1.08349	1.09955	0.980873	0.930012	1.18555	1.04996	0.225153
sp|Q5W041|ARMC3_HUMAN	3	Armadillo repeat-containing protein 3 OS=Homo sapiens OX=9606 GN=ARMC3 PE=2 SV=2	1.22766	0.946261	0.959809	1.16964	1.03741	1.08387	1.07077	0.213665
sp|Q6P656|CF161_HUMAN	3	Cilia- and flagella-associated protein 161 OS=Homo sapiens OX=9606 GN=CFAP161 PE=2 SV=1	1.03895	0.992628	1.11211	1.61258	1.13349	1.15509	1.17414	0.09748
sp|Q8N4E7|FTMT_HUMAN	3	Ferritin, mitochondrial OS=Homo sapiens OX=9606 GN=FTMT PE=1 SV=1	1.58798	0.894252	0.672384	1.34284	0.93125	1.00953	1.07304	0.54258
sp|Q8TD57|DYH3_HUMAN	3	Dynein heavy chain 3, axonemal OS=Homo sapiens OX=9606 GN=DNAH3 PE=2 SV=1	1.40584	0.771627	0.94194	1.15077	1.0484	1.24672	1.09422	0.534806
sp|Q8WWB3|DYDC1_HUMAN	3	DPY30 domain-containing protein 1 OS=Homo sapiens OX=9606 GN=DYDC1 PE=1 SV=1	1.11205	0.942212	0.858664	0.920548	0.995579	1.11329	0.990389	0.681449
sp|Q8WZ59|TM190_HUMAN	3	Transmembrane protein 190 OS=Homo sapiens OX=9606 GN=TMEM190 PE=1 SV=1	1.09644	0.965537	0.915142	1.05957	1.00415	1.03279	1.01227	0.524546
sp|Q92526|TCPW_HUMAN	3	T-complex protein 1 subunit zeta-2 OS=Homo sapiens OX=9606 GN=CCT6B PE=1 SV=5	0.935052	1.00469	1.0961	0.730093	1.14381	1.09998	1.00162	0.936043
sp|Q96M91|CFA53_HUMAN	3	Cilia- and flagella-associated protein 53 OS=Homo sapiens OX=9606 GN=CFAP53 PE=1 SV=2	0.908235	1.08531	1.09604	1.09697	1.25682	0.897377	1.05679	0.379256
sp|Q96MR6|CFA57_HUMAN	3	Cilia- and flagella-associated protein 57 OS=Homo sapiens OX=9606 GN=CFAP57 PE=2 SV=3	0.989596	1.04635	0.946001	1.1551	0.805541	0.882623	0.970868	0.548381
sp|Q96QV6|H2A1A_HUMAN	3	Histone H2A type 1-A OS=Homo sapiens OX=9606 GN=HIST1H2AA PE=1 SV=3	0.714415	0.852737	1.19728	1.15696	1.62023	0.967317	1.08482	0.97123
sp|Q9BSF0|SMAKA_HUMAN	3	Small membrane A-kinase anchor protein OS=Homo sapiens OX=9606 GN=C2orf88 PE=1 SV=2	0.338228	0.674444	0.803365	1.04585	0.620719	0.94798	0.738431	0.036249
sp|Q9H2U2|IPYR2_HUMAN	3	Inorganic pyrophosphatase 2, mitochondrial OS=Homo sapiens OX=9606 GN=PPA2 PE=1 SV=2	1.10364	0.809874	0.871409	1.10782	0.897189	0.98685	0.962796	0.373873
sp|Q9NS25|SPNXB_HUMAN	3	Sperm protein associated with the nucleus on the X chromosome B1 OS=Homo sapiens OX=9606 GN=SPANXB1 PE=2 SV=2	1.18906	0.801482	0.966744	1.03742	1.19072	1.11331	1.04979	0.771239
sp|Q9NTM9|CUTC_HUMAN	3	Copper homeostasis protein cutC homolog OS=Homo sapiens OX=9606 GN=CUTC PE=1 SV=1	1.21171	0.996515	0.948913	1.46308	1.11546	1.30759	1.17388	0.080216
sp|Q9P2T0|THEG_HUMAN	3	Testicular haploid expressed gene protein OS=Homo sapiens OX=9606 GN=THEG PE=1 SV=1	1.22338	0.902566	1.24338	1.76533	1.60048	0.956724	1.28198	0.082237
sp|Q9UHL4|DPP2_HUMAN	3	Dipeptidyl peptidase 2 OS=Homo sapiens OX=9606 GN=DPP7 PE=1 SV=3	1.22178	1.06607	0.590696	1.20309	0.933694	1.2632	1.04642	0.7234
tr|A0A024QZF1|A0A024QZF1_HUMAN	3	HCG19665, isoform CRA_a OS=Homo sapiens OX=9606 GN=hCG_19665 PE=4 SV=1	1.07227	0.874019	0.997051	1.29563	1.08548	1.01819	1.05711	0.47178
tr|A0A024QZI4|A0A024QZI4_HUMAN	3	Vaccinia related kinase 3, isoform CRA_a OS=Homo sapiens OX=9606 GN=VRK3 PE=4 SV=1	1.32364	0.95716	1.09574	1.08936	1.53638	1.14232	1.19077	0.053272
tr|A0A024R0T7|A0A024R0T7_HUMAN	3	Testis expressed sequence 101, isoform CRA_a OS=Homo sapiens OX=9606 GN=TEX101 PE=4 SV=1	0.559398	0.708909	0.893944	0.748623	1.11241	0.963304	0.831098	0.122152
tr|A0A024R1Z6|A0A024R1Z6_HUMAN	3	Vesicle amine transport protein 1 homolog (T californica), isoform CRA_a OS=Homo sapiens OX=9606 GN=VAT1 PE=4 SV=1	1.23277	1.07834	0.928255	0.905077	1.03088	1.0328	1.03469	0.496757
tr|A0A024R648|A0A024R648_HUMAN	3	Translocase of inner mitochondrial membrane 9 homolog (Yeast), isoform CRA_a OS=Homo sapiens OX=9606 GN=TIMM9 PE=4 SV=1	1.31417	1.09765	0.983635	0.947318	1.03886	1.1882	1.09497	0.126351
tr|A0A024R6K8|A0A024R6K8_HUMAN	3	Epididymis secretory sperm binding protein OS=Homo sapiens OX=9606 GN=WARS PE=2 SV=1	1.08926	1.11683	0.909391	0.980748	1.04682	1.06736	1.03507	0,3125†
tr|A0A024R6S1|A0A024R6S1_HUMAN	3	DnaJ (Hsp40) homolog, subfamily A, member 2, isoform CRA_a OS=Homo sapiens OX=9606 GN=DNAJA2 PE=3 SV=1	1.12757	0.728042	0.772723	0.808055	0.893789	0.885073	0.869209	0.08513
tr|A0A024R6Y2|A0A024R6Y2_HUMAN	3	Nuclear transport factor 2, isoform CRA_a OS=Homo sapiens OX=9606 GN=NUTF2 PE=4 SV=1	0.913787	1.07247	0.682204	1.14761	1.03659	1.05898	0.985273	0.780048
tr|A0A024R7Q5|A0A024R7Q5_HUMAN	3	Testis secretory sperm-binding protein Li 205a OS=Homo sapiens OX=9606 GN=TSSK6 PE=2 SV=1	0.798345	1.04668	1.00682	1.15761	1.27377	0.996278	1.04658	0.569019
tr|A0A024R8G6|A0A024R8G6_HUMAN	3	Sjogren's syndrome nuclear autoantigen 1, isoform CRA_a OS=Homo sapiens OX=9606 GN=SSNA1 PE=4 SV=1	1.19354	0.991783	1.08622	0.881764	1.27658	1.21208	1.10699	0.151173
tr|A0A024RB31|A0A024RB31_HUMAN	3	Myosin, light polypeptide 6B, alkali, smooth muscle and non-muscle, isoform CRA_a OS=Homo sapiens OX=9606 GN=MYL6B PE=4 SV=1	1.21353	1.11444	1.13388	1.11481	1.06209	0.73566	1.0624	0.232975
tr|A0A080YUZ9|A0A080YUZ9_HUMAN	3	Lysozyme D2 OS=Homo sapiens OX=9606 GN=LYZD2 PE=3 SV=1	0.615089	0.721666	1.02563	1.15186	1.11657	1.14284	0.962276	0.940224
tr|A0A087WUM0|A0A087WUM0_HUMAN	3	SYNJ2BP-COX16 readthrough (Fragment) OS=Homo sapiens OX=9606 GN=SYNJ2BP-COX16 PE=4 SV=1	1.05458	0.951839	0.957272	0.993063	0.957142	1.03275	0.991107	0,84375†
tr|A0A087X1N8|A0A087X1N8_HUMAN	3	Serpin B6 OS=Homo sapiens OX=9606 GN=SERPINB6 PE=1 SV=1	0.787189	1.09095	1.22791	1.08764	1.20192	0.276531	0.945356	>0,999999†
tr|A0A0A0MT24|A0A0A0MT24_HUMAN	3	Protein PROCA1 OS=Homo sapiens OX=9606 GN=PROCA1 PE=1 SV=1	1.33428	1.05431	1.08189	1.0549	1.02283	0.99584	1.09067	0.094322
tr|A0A0C4DFU3|A0A0C4DFU3_HUMAN	3	Radial spoke head protein 3 homolog OS=Homo sapiens OX=9606 GN=RSPH3 PE=1 SV=1	1.06862	1.01016	0.952288	2.09165	1.05578	1.77492	1.32557	0.135615
tr|A0A0S2Z3G3|A0A0S2Z3G3_HUMAN	3	Solute carrier family 25 (Mitochondrial carrier dicarboxylate transporter), member 10, isoform CRA_a (Fragment) OS=Homo sapiens OX=9606 GN=SLC25A10 PE=2 SV=1	0.943142	0.989279	0.772359	2.28234	1.0263	0.87777	1.14853	0.694421
tr|A0A140VJM8|A0A140VJM8_HUMAN	3	Kelch-like 10 (Drosophila) OS=Homo sapiens OX=9606 GN=KLHL10 PE=2 SV=1	0.893457	1.17423	0.963882	1.22783	1.11052	0.968769	1.05645	0.387675
tr|A0A140VJS6|A0A140VJS6_HUMAN	3	Proteasome subunit beta OS=Homo sapiens OX=9606 PE=2 SV=1	1.05927	0.977957	1.01839	0.886692	1.215	1.0172	1.02908	0.640269
tr|A0A140VJT8|A0A140VJT8_HUMAN	3	Testicular tissue protein Li 164 OS=Homo sapiens OX=9606 PE=2 SV=1	1.57375	1.08345	0.993098	1.1048	1.07205	1.06481	1.14866	0.087354
tr|A0A140VJX3|A0A140VJX3_HUMAN	3	Sulfurtransferase OS=Homo sapiens OX=9606 PE=2 SV=1	1.27639	0.935989	1.11997	1.14482	1.29445	1.1404	1.152	0.049701
tr|A0A140VJZ4|A0A140VJZ4_HUMAN	3	Ubiquitin carboxyl-terminal hydrolase OS=Homo sapiens OX=9606 PE=2 SV=1	1.08468	1.088	1.05117	1.01433	1.13333	1.09836	1.07831	0.008356
tr|A0A140VK16|A0A140VK16_HUMAN	3	Dipeptidase OS=Homo sapiens OX=9606 GN=DPEP3 PE=2 SV=1	0.777253	0.833013	0.776075	1.4316	0.765491	0.945676	0.921519	0.299119
tr|A0A140VK60|A0A140VK60_HUMAN	3	Testis tissue sperm-binding protein Li 93mP OS=Homo sapiens OX=9606 PE=2 SV=1	1.23765	0.984581	1.20497	1.10226	1.10217	0.981566	1.1022	0.067058
tr|A0A140VKB2|A0A140VKB2_HUMAN	3	Testis secretory sperm-binding protein Li 239w OS=Homo sapiens OX=9606 PE=2 SV=1	0.611923	0.859198	0.805942	1.58277	0.775637	0.93024	0.927618	0,4375†
tr|A0A140VKB8|A0A140VKB8_HUMAN	3	Testis tissue sperm-binding protein Li 35a OS=Homo sapiens OX=9606 GN=TMCO2 PE=2 SV=1	0.975103	0.888858	0.986225	0.92889	0.98441	0.950299	0.952298	0.07882
tr|A8K335|A8K335_HUMAN	3	Folate gamma-glutamyl hydrolase OS=Homo sapiens OX=9606 PE=2 SV=1	1.97999	1.00434	0.671004	1.60194	0.876706	1.06744	1.20024	0.488701
tr|A8K7W3|A8K7W3_HUMAN	3	cDNA FLJ75780, highly similar to Homo sapiens SGT1, suppressor of G2 allele of SKP1 (SUGT1), mRNA OS=Homo sapiens OX=9606 PE=2 SV=1	1.38603	1.09931	1.20311	1.2585	1.06831	1.23076	1.20767	0.005044
tr|A8K878|A8K878_HUMAN	3	Mesencephalic astrocyte-derived neurotrophic factor OS=Homo sapiens OX=9606 GN=MANF PE=1 SV=1	1.15303	1.02334	1.00442	1.01125	1.0862	0.954254	1.03875	0.240682
tr|A8K8Y2|A8K8Y2_HUMAN	3	cDNA FLJ75803, highly similar to Homo sapiens cysteine-rich secretory protein 1 (CRISP1), transcript variant 1, mRNA OS=Homo sapiens OX=9606 PE=2 SV=1	0.802273	0.886234	1.05343	0.916701	1.66416	1.06372	1.06442	0.769144
tr|A8K9X5|A8K9X5_HUMAN	3	cDNA FLJ76472, highly similar to Homo sapiens Fas (TNFRSF6) associated factor 1 (FAF1), transcript variant 1, mRNA OS=Homo sapiens OX=9606 PE=2 SV=1	1.11002	1.09737	1.47229	1.122	1.11838	0.576366	1.08274	0.617271
tr|B1AKJ5|B1AKJ5_HUMAN	3	Nardilysin OS=Homo sapiens OX=9606 GN=NRDC PE=1 SV=1	1.32365	1.04098	0.861301	0.973345	0.835282	0.929012	0.993928	0,6875†
tr|B2R6D0|B2R6D0_HUMAN	3	26S proteasome non-ATPase regulatory subunit 1 OS=Homo sapiens OX=9606 PE=2 SV=1	0.971014	1.04761	0.668487	0.542113	0.695281	1.12123	0.840955	0.121953
tr|B2RB23|B2RB23_HUMAN	3	cDNA, FLJ95265, highly similar to Homo sapiens acetyl-Coenzyme A acyltransferase 2 (mitochondrial 3-oxoacyl-Coenzyme A thiolase) (ACAA2), nuclear gene encoding mitochondrial protein, mRNA OS=Homo sapiens OX=9606 PE=2 SV=1	1.09499	0.922885	0.916454	1.01978	1.06254	1.11461	1.02188	0.641286
tr|B2RBR9|B2RBR9_HUMAN	3	cDNA, FLJ95650, highly similar to Homo sapiens karyopherin (importin) beta 1 (KPNB1), mRNA OS=Homo sapiens OX=9606 PE=2 SV=1	1.18706	0.998601	0.852692	0.991462	1.13347	1.0764	1.03995	0.516623
tr|B3KUN1|B3KUN1_HUMAN	3	Serine/threonine-protein phosphatase OS=Homo sapiens OX=9606 GN=PPP2CA PE=2 SV=1	1.02743	0.936781	0.87243	0.704918	0.966547	1.18549	0.948933	0.437024
tr|B4DEA3|B4DEA3_HUMAN	3	cDNA FLJ56531, highly similar to UV excision repair protein RAD23 homolog B OS=Homo sapiens OX=9606 PE=2 SV=1	1.02875	1.00288	1.11342	1.17568	1.14721	1.07869	1.0911	0.023503
tr|B4DG09|B4DG09_HUMAN	3	cDNA FLJ55051 OS=Homo sapiens OX=9606 PE=2 SV=1	1.15269	0.788797	1.13445	0.90109	1.28155	0.869818	1.0214	0.969998
tr|B4DHX6|B4DHX6_HUMAN	3	cDNA FLJ60547, highly similar to TP53-target gene 5 protein OS=Homo sapiens OX=9606 PE=2 SV=1	1.04759	1.03351	0.99395	0.976021	1.13206	0.832669	1.00263	0.922033
tr|B4DX03|B4DX03_HUMAN	3	cDNA FLJ56166, highly similar to Homo sapiens outer dense fiber of sperm tails 2 (ODF2), transcript variant 2, mRNA OS=Homo sapiens OX=9606 PE=2 SV=1	1.22907	0.897907	1.09503	1.07336	1.20183	1.11068	1.10131	0.137969
tr|B4DX39|B4DX39_HUMAN	3	cDNA FLJ54282, highly similar to Protein FAM44C OS=Homo sapiens OX=9606 PE=2 SV=1	1.20253	1.18817	1.06677	1.34409	1.29504	1.12192	1.20308	0.006522
tr|B4DXU9|B4DXU9_HUMAN	3	cDNA FLJ55286, highly similar to Solute carrier family 2, facilitated glucose transporter member 5 OS=Homo sapiens OX=9606 PE=2 SV=1	0.943187	1.07256	0.953465	1.00816	0.991475	1.01436	0.997201	0.982175
tr|D3DSL5|D3DSL5_HUMAN	3	Chromosome 21 open reading frame 2, isoform CRA_a OS=Homo sapiens OX=9606 GN=C21orf2 PE=4 SV=1	1.07836	0.984192	0.963371	2.10717	1.13148	1.00967	1.21237	0.251723
tr|E5KS95|E5KS95_HUMAN	3	Elongation factor Ts, mitochondrial OS=Homo sapiens OX=9606 GN=TSFM PE=3 SV=1	1.10203	0.92667	1.03923	0.935469	1.25397	1.39457	1.10866	0.31484
tr|E5RHW4|E5RHW4_HUMAN	3	Erlin-2 (Fragment) OS=Homo sapiens OX=9606 GN=ERLIN2 PE=1 SV=1	2.1711	0.867147	0.963761	0.660491	1.02572	1.03251	1.12012	0,84375†
tr|E9PG32|E9PG32_HUMAN	3	Dynein heavy chain 12, axonemal OS=Homo sapiens OX=9606 GN=DNAH12 PE=1 SV=2	1.49464	1.01808	0.939354	1.45515	2.17686	3.8305	1.8191	0.058783
tr|E9PGT1|E9PGT1_HUMAN	3	Translin OS=Homo sapiens OX=9606 GN=TSN PE=1 SV=1	1.24657	0.762053	0.796998	1.49712	0.755458	0.963792	1.00366	0.821658
tr|E9PRY8|E9PRY8_HUMAN	3	Elongation factor 1-delta OS=Homo sapiens OX=9606 GN=EEF1D PE=1 SV=1	1.07613	1.1071	0.712263	1.0138	1.16941	1.12018	1.03315	0.378847
tr|F6KPG5|F6KPG5_HUMAN	3	Albumin (Fragment) OS=Homo sapiens OX=9606 PE=2 SV=1	0.461744	0.984556	0.451287	1.20825	0.525272	0.683691	0.719133	0.114258
tr|F6WIT2|F6WIT2_HUMAN	3	Serine/threonine-protein phosphatase 2A activator OS=Homo sapiens OX=9606 GN=PTPA PE=1 SV=1	1.02474	1.07008	1.00309	1.1228	1.05589	1.00233	1.04649	0,03125†
tr|G3V0I5|G3V0I5_HUMAN	3	NADH dehydrogenase [ubiquinone] flavoprotein 1, mitochondrial OS=Homo sapiens OX=9606 GN=NDUFV1 PE=1 SV=1	1.15866	1.39774	1.10477	1.2735	1.19716	1.08029	1.20202	0,03125†
tr|H0Y512|H0Y512_HUMAN	3	Adipocyte plasma membrane-associated protein (Fragment) OS=Homo sapiens OX=9606 GN=APMAP PE=1 SV=1	0.98791	0.983141	0.935692	0.99504	1.0388	0.989698	0.988381	0.464839
tr|H0YNW5|H0YNW5_HUMAN	3	Deoxyuridine 5'-triphosphate nucleotidohydrolase, mitochondrial OS=Homo sapiens OX=9606 GN=DUT PE=1 SV=1	1.26013	1.00836	0.954203	1.15753	1.05275	1.27242	1.11757	0.084347
tr|J3QRG2|J3QRG2_HUMAN	3	Dynein intermediate chain 2, axonemal OS=Homo sapiens OX=9606 GN=DNAI2 PE=1 SV=1	1.05357	0.800593	0.878716	0.928397	0.966901	1.14618	0.962392	0.358603
tr|K7EKE6|K7EKE6_HUMAN	3	Lon protease homolog, mitochondrial OS=Homo sapiens OX=9606 GN=LONP1 PE=1 SV=1	1.20839	0.671501	1.10343	1.58329	1.57169	1.13799	1.21272	0.3093
tr|Q08ET0|Q08ET0_HUMAN	3	Cell proliferation-inducing protein 47 OS=Homo sapiens OX=9606 GN=hCG_39985 PE=2 SV=1	1.13121	1.07311	1.14441	0.878918	1.13768	1.10809	1.0789	0.091022
tr|Q1LZN1|Q1LZN1_HUMAN	3	Protamine 2 OS=Homo sapiens OX=9606 GN=PRM2 PE=1 SV=1	2.07561	1.03208	0.733447	0.805878	0.861977	0.671405	1.03007	0.769519
tr|Q59EG8|Q59EG8_HUMAN	3	Proteasome 26S non-ATPase subunit 2 variant (Fragment) OS=Homo sapiens OX=9606 PE=2 SV=1	0.85114	0.906266	0.661695	0.698007	1.10042	1.05523	0.878792	0.169565
tr|Q59EH3|Q59EH3_HUMAN	3	Acid phosphatase 1 isoform c variant (Fragment) OS=Homo sapiens OX=9606 PE=2 SV=1	1.1849	1.02819	1.07535	1.14934	1.10473	1.01735	1.09331	0.019342
tr|Q5QP19|Q5QP19_HUMAN	3	NFS1 nitrogen fixation 1 (S. cerevisiae), isoform CRA_b OS=Homo sapiens OX=9606 GN=NFS1 PE=2 SV=1	2.26115	0.952509	1.21479	0.994913	1.1003	1.08939	1.26884	0.168799
tr|Q5R3B4|Q5R3B4_HUMAN	3	Mitochondrial pyruvate carrier (Fragment) OS=Homo sapiens OX=9606 GN=MPC2 PE=1 SV=1	0.884866	0.885466	0.872009	1.06986	0.957635	1.04874	0.953096	0.223649
tr|Q5VZU9|Q5VZU9_HUMAN	3	Tripeptidyl-peptidase 2 OS=Homo sapiens OX=9606 GN=TPP2 PE=1 SV=1	0.977597	0.95318	0.794379	1.1226	1.10596	0.949678	0.983898	0.726907
tr|Q6IAT1|Q6IAT1_HUMAN	3	Rab GDP dissociation inhibitor OS=Homo sapiens OX=9606 GN=GDI2 PE=2 SV=1	0.877718	1.01378	0.890765	1.50772	1.16259	0.852997	1.05093	0.686021
tr|Q6IAT9|Q6IAT9_HUMAN	3	Proteasome subunit beta OS=Homo sapiens OX=9606 GN=PSMB6 PE=2 SV=1	1.10521	0.973119	1.13997	1.09851	1.13256	1.04395	1.08222	0.032804
tr|Q6IB68|Q6IB68_HUMAN	3	MYCBP protein OS=Homo sapiens OX=9606 GN=MYCBP PE=2 SV=1	0.970973	0.854918	0.895341	0.9219	1.12964	1.14076	0.985588	0.618326
tr|Q6IBP2|Q6IBP2_HUMAN	3	Heme oxygenase OS=Homo sapiens OX=9606 GN=HMOX2 PE=2 SV=1	1.0916	0.925134	0.861108	1.14381	0.983857	1.11793	1.02057	0.788928
tr|Q6MZZ3|Q6MZZ3_HUMAN	3	Uncharacterized protein DKFZp686I0746 OS=Homo sapiens OX=9606 GN=DKFZp686I0746 PE=2 SV=1	2.37444	1.19773	0.805126	1.14835	0.840004	1.42267	1.29805	0.304414
tr|Q6NUQ2|Q6NUQ2_HUMAN	3	Calmin (Calponin-like, transmembrane) OS=Homo sapiens OX=9606 GN=CLMN PE=2 SV=1	1.50729	1.07335	1.09026	1.12666	1.05559	1.37639	1.20492	0.034432
tr|Q6U8A4|Q6U8A4_HUMAN	3	Ubiquitin-specific protease 7 isoform (Fragment) OS=Homo sapiens OX=9606 PE=2 SV=1	1.2971	1.00622	1.02219	0.21173	1.03445	1.10979	0.946912	0,4375†
tr|Q86U78|Q86U78_HUMAN	3	Angiotensinogen (Serine (Or cysteine) proteinase inhibitor, clade A (Alpha-1 antiproteinase, antitrypsin), member 8) OS=Homo sapiens OX=9606 PE=2 SV=1	0.42035	0.907103	0.817843	1.3026	0.767573	1.01269	0.87136	0,4375†
tr|Q8N2L6|Q8N2L6_HUMAN	3	cDNA FLJ90138 fis, clone HEMBB1000905, weakly similar to TRANSCRIPTIONAL REPRESSOR RCO-1 OS=Homo sapiens OX=9606 PE=2 SV=1	1.09345	0.964995	0.959802	1.03912	1.06807	1.20216	1.0546	0.204731
tr|Q8TBT6|Q8TBT6_HUMAN	3	Uncharacterized protein (Fragment) OS=Homo sapiens OX=9606 PE=2 SV=1	1.03115	0.932921	0.918698	0.927735	0.996191	1.03177	0.973078	0.275844
tr|Q8WYJ5|Q8WYJ5_HUMAN	3	Protein kinase C inhibitor-2 OS=Homo sapiens OX=9606 PE=2 SV=1	1.26904	1.03235	0.938811	0.976998	1.05745	1.03336	1.05133	0.311895
tr|Q96CT6|Q96CT6_HUMAN	3	C12orf10 protein (Fragment) OS=Homo sapiens OX=9606 GN=C12orf10 PE=2 SV=2	1.44539	0.992502	0.932735	1.08448	1.12884	1.30471	1.14811	0.132666
tr|V9HW71|V9HW71_HUMAN	3	Endoplasmic reticulum resident protein 29 OS=Homo sapiens OX=9606 GN=HEL-S-107 PE=2 SV=1	1.11487	0.962378	1.13773	0.988035	0.95806	0.841981	1.00051	0,84375†
tr|V9HWJ0|V9HWJ0_HUMAN	3	Epididymis secretory sperm binding protein Li 164nA OS=Homo sapiens OX=9606 GN=HEL-S-164nA PE=2 SV=1	1.16494	1.02188	1.02651	0.860666	1.07739	0.939591	1.01516	0.718228
sp|A0A1B0GTY4|TEX50_HUMAN	2	Testis-expressed protein 50 OS=Homo sapiens OX=9606 GN=TEX50 PE=3 SV=1	1.22434	0.992413	0.861267	1.00671	1.12273	1.03223	1.03995	0.578697
sp|A0A1B0GUX0|VAFNB_HUMAN	2	Protein ATP6V1FNB OS=Homo sapiens OX=9606 GN=ATP6V1FNB PE=4 SV=1	1.39847	0.978155	1.29774	0.917982	1.28205	0.968784	1.14053	0.168092
sp|A2RUT3|TMM89_HUMAN	2	Transmembrane protein 89 OS=Homo sapiens OX=9606 GN=TMEM89 PE=2 SV=1	0.726306	0.801481	0.845264	0.939334	0.878955	0.929664	0.853501	0.010116
sp|A4D263|SPT48_HUMAN	2	Spermatogenesis-associated protein 48 OS=Homo sapiens OX=9606 GN=SPATA48 PE=4 SV=2	0.957235	1.07007	1.25979	0.749446	1.15288	1.04178	1.03853	0.82601
sp|A4FU69|EFCB5_HUMAN	2	EF-hand calcium-binding domain-containing protein 5 OS=Homo sapiens OX=9606 GN=EFCAB5 PE=1 SV=3	0.809102	0.560536	0.765104	1.27015	1.06561	1.43653	0.984506	0.532139
sp|A6NCJ1|CS071_HUMAN	2	Uncharacterized protein C19orf71 OS=Homo sapiens OX=9606 GN=C19orf71 PE=4 SV=2	1.10584	0.874226	1.11122	1.03303	1.08745	1.13226	1.05734	0.289339
sp|A6NFR6|CE060_HUMAN	2	Uncharacterized protein C5orf60 OS=Homo sapiens OX=9606 GN=C5orf60 PE=1 SV=2	1.07366	0.869629	1.04435	1.08495	0.883742	3.01828	1.3291	0.405822
sp|A6NFZ4|FA24A_HUMAN	2	Protein FAM24A OS=Homo sapiens OX=9606 GN=FAM24A PE=3 SV=1	0.932125	0.746883	0.848429	1.2189	1.12426	0.882084	0.95878	0.562105
sp|O75190|DNJB6_HUMAN	2	DnaJ homolog subfamily B member 6 OS=Homo sapiens OX=9606 GN=DNAJB6 PE=1 SV=2	1.1152	0.906637	0.949535	1.21479	1.00388	0.985814	1.02931	0.722036
sp|O75569|PRKRA_HUMAN	2	Interferon-inducible double-stranded RNA-dependent protein kinase activator A OS=Homo sapiens OX=9606 GN=PRKRA PE=1 SV=1	0.888919	0.863057	1.81209	1.14724	1.19141	0.947478	1.1417	0.469335
sp|P03973|SLPI_HUMAN	2	Antileukoproteinase OS=Homo sapiens OX=9606 GN=SLPI PE=1 SV=2	1.40307	1.0545	0.909594	1.12195	0.784793	0.721732	0.999272	0.798114
sp|P07919|QCR6_HUMAN	2	Cytochrome b-c1 complex subunit 6, mitochondrial OS=Homo sapiens OX=9606 GN=UQCRH PE=1 SV=2	1.11875	0.995042	1.11328	2.69731	1.01063	0.974889	1.31831	0.230811
sp|P14854|CX6B1_HUMAN	2	Cytochrome c oxidase subunit 6B1 OS=Homo sapiens OX=9606 GN=COX6B1 PE=1 SV=2	1.05235	0.845444	0.970786	1.06334	1.08466	0.95722	0.995632	0.696425
sp|P15529|MCP_HUMAN	2	Membrane cofactor protein OS=Homo sapiens OX=9606 GN=CD46 PE=1 SV=3	1.14615	0.924637	0.97797	1.02047	1.05725	1.05843	1.03082	0.514518
sp|P30050|RL12_HUMAN	2	60S ribosomal protein L12 OS=Homo sapiens OX=9606 GN=RPL12 PE=1 SV=1	2.3282	0.801421	0.800307	1.08751	1.15648	0.978331	1.19204	0.798791
sp|P43034|LIS1_HUMAN	2	Platelet-activating factor acetylhydrolase IB subunit alpha OS=Homo sapiens OX=9606 GN=PAFAH1B1 PE=1 SV=2	1.37427	1.17243	1.23665	1.39352	1.09627	1.0876	1.22679	0.005034
sp|P43251|BTD_HUMAN	2	Biotinidase OS=Homo sapiens OX=9606 GN=BTD PE=1 SV=2	0.772788	1.24379	1.08844	1.23097	0.683994	1.13749	1.02624	0.902247
sp|P48668|K2C6C_HUMAN	2	Keratin, type II cytoskeletal 6C OS=Homo sapiens OX=9606 GN=KRT6C PE=1 SV=3	1.17795	1.80538	1.0704	1.26906	1.4975	0.495851	1.21936	0.516113
sp|P49223|SPIT3_HUMAN	2	Kunitz-type protease inhibitor 3 OS=Homo sapiens OX=9606 GN=SPINT3 PE=3 SV=3	2.28728	0.152105	0.880648	5.4793	0.974046	0.974529	1.79132	0.83499
sp|P56730|NETR_HUMAN	2	Neurotrypsin OS=Homo sapiens OX=9606 GN=PRSS12 PE=2 SV=2	2.58863	1.12716	3.13243	3.22699	1.2687	1.33042	2.11239	0.043263
sp|P60673|PROF3_HUMAN	2	Profilin-3 OS=Homo sapiens OX=9606 GN=PFN3 PE=2 SV=1	1.00048	0.818148	1.00655	0.900418	1.49389	0.944301	1.0273	0.893921
sp|P63172|DYLT1_HUMAN	2	Dynein light chain Tctex-type 1 OS=Homo sapiens OX=9606 GN=DYNLT1 PE=1 SV=1	0.825044	0.981034	0.882668	1.14451	1.08584	1.02372	0.990469	>0,999999†
sp|Q15785|TOM34_HUMAN	2	Mitochondrial import receptor subunit TOM34 OS=Homo sapiens OX=9606 GN=TOMM34 PE=1 SV=2	1.33291	1.29476	1.43156	1.2911	1.11803	1.27426	1.29043	0.003655
sp|Q15907|RB11B_HUMAN	2	Ras-related protein Rab-11B OS=Homo sapiens OX=9606 GN=RAB11B PE=1 SV=4	0.913234	0.851039	0.81438	0.895818	0.89649	0.935134	0.884349	0.000755
sp|Q16568|CART_HUMAN	2	Cocaine- and amphetamine-regulated transcript protein OS=Homo sapiens OX=9606 GN=CARTPT PE=1 SV=1	1.00454	0.9996	0.963739	1.46252	1.10408	1.13011	1.11077	0.109082
sp|Q4G0X9|CCD40_HUMAN	2	Coiled-coil domain-containing protein 40 OS=Homo sapiens OX=9606 GN=CCDC40 PE=2 SV=2	0.947532	0.818556	1.33629	0.988044	1.04137	0.850069	0.996977	0.88062
sp|Q5JQC4|CT47A_HUMAN	2	Cancer/testis antigen 47A OS=Homo sapiens OX=9606 GN=CT47A1 PE=2 SV=1	1.08437	1.21225	1.07948	0.80739	0.989804	0.932891	1.0177	0.851826
sp|Q5JRM2|CX066_HUMAN	2	Uncharacterized protein CXorf66 OS=Homo sapiens OX=9606 GN=CXorf66 PE=2 SV=1	1.48737	1.08731	1.0356	1.39435	1.06296	1.21593	1.21392	0.042413
sp|Q5T5S1|CC183_HUMAN	2	Coiled-coil domain-containing protein 183 OS=Homo sapiens OX=9606 GN=CCDC183 PE=2 SV=3	1.2851	1.0475	1.04941	1.31566	1.04821	1.39313	1.18984	0.01819
sp|Q5TCS8|KAD9_HUMAN	2	Adenylate kinase 9 OS=Homo sapiens OX=9606 GN=AK9 PE=1 SV=2	1.1583	1.0666	0.855698	1.17336	0.982362	1.21143	1.07463	0.32826
sp|Q5VTU8|AT5EL_HUMAN	2	ATP synthase subunit epsilon-like protein, mitochondrial OS=Homo sapiens OX=9606 GN=ATP5EP2 PE=3 SV=1	1.07929	0.884142	1.19643	0.938513	1.63547	1.05148	1.13089	0.334709
sp|Q6ZQQ2|S31D1_HUMAN	2	Spermatogenesis-associated protein 31D1 OS=Homo sapiens OX=9606 GN=SPATA31D1 PE=2 SV=1	1.63606	1.03881	1.34954	1.60789	0.754835	1.07044	1.24293	0.169568
sp|Q71UI9|H2AV_HUMAN	2	Histone H2A.V OS=Homo sapiens OX=9606 GN=H2AFV PE=1 SV=3	1.08803	0.882436	1.07436	1.02926	1.5795	1.07622	1.12164	0.365718
sp|Q86YZ3|HORN_HUMAN	2	Hornerin OS=Homo sapiens OX=9606 GN=HRNR PE=1 SV=2	2.10151	3.43061	1.07011	2.30767	1.1633	0.653784	1.78783	0.177759
sp|Q8IXW0|LMTD2_HUMAN	2	Lamin tail domain-containing protein 2 OS=Homo sapiens OX=9606 GN=LMNTD2 PE=2 SV=2	1.4052	1.07118	0.618071	1.21739	1.20936	1.25433	1.12926	0.44074
sp|Q8IZS6|TC1D3_HUMAN	2	Tctex1 domain-containing protein 3 OS=Homo sapiens OX=9606 GN=TCTE3 PE=1 SV=1	1.26915	0.963935	0.885992	1.20431	0.994117	0.861438	1.02982	0.749894
sp|Q8N4L4|SPEM1_HUMAN	2	Spermatid maturation protein 1 OS=Homo sapiens OX=9606 GN=SPEM1 PE=2 SV=1	1.0218	0.983189	1.33488	0.986576	1.54032	0.905159	1.12866	0.277808
sp|Q8N9V2|TRIML_HUMAN	2	Probable E3 ubiquitin-protein ligase TRIML1 OS=Homo sapiens OX=9606 GN=TRIML1 PE=2 SV=1	0.845231	0.956595	1.06566	1.09416	1.14456	1.0288	1.0225	0.71213
sp|Q8NEG0|FA71C_HUMAN	2	Protein FAM71C OS=Homo sapiens OX=9606 GN=FAM71C PE=1 SV=1	1.18883	1.04385	0.95807	0.850989	1.13008	1.15134	1.05386	0.477365
sp|Q8NFW8|NEUA_HUMAN	2	N-acylneuraminate cytidylyltransferase OS=Homo sapiens OX=9606 GN=CMAS PE=1 SV=2	0.573077	0.877156	1.40465	1.0391	0.995857	1.06566	0.992583	0.617061
sp|Q8WUD1|RAB2B_HUMAN	2	Ras-related protein Rab-2B OS=Homo sapiens OX=9606 GN=RAB2B PE=1 SV=1	1.03586	1.05716	0.868669	1.03116	0.963565	1.15112	1.01792	0.69332
sp|Q96HS1|PGAM5_HUMAN	2	Serine/threonine-protein phosphatase PGAM5, mitochondrial OS=Homo sapiens OX=9606 GN=PGAM5 PE=1 SV=2	1.01564	0.662288	1.17757	0.396635	0.920849	1.14275	0.885955	0.369729
sp|Q96KW9|SPAC7_HUMAN	2	Sperm acrosome-associated protein 7 OS=Homo sapiens OX=9606 GN=SPACA7 PE=1 SV=2	1.92602	1.12089	1.45896	1.73917	1.35872	1.20428	1.46801	0.034193
sp|Q9BWH2|FUND2_HUMAN	2	FUN14 domain-containing protein 2 OS=Homo sapiens OX=9606 GN=FUNDC2 PE=1 SV=2	1.49892	1.42249	1.62043	1.00345	1.85396	1.27404	1.44555	0.009751
sp|Q9BZV1|UBXN6_HUMAN	2	UBX domain-containing protein 6 OS=Homo sapiens OX=9606 GN=UBXN6 PE=1 SV=1	1.42544	1.12554	0.963467	1.16084	0.975509	0.866452	1.08621	0.453289
sp|Q9H061|T126A_HUMAN	2	Transmembrane protein 126A OS=Homo sapiens OX=9606 GN=TMEM126A PE=1 SV=1	1.28286	0.896617	0.943544	1.15341	1.00305	0.822176	1.01694	0.854937
sp|Q9H4Y5|GSTO2_HUMAN	2	Glutathione S-transferase omega-2 OS=Homo sapiens OX=9606 GN=GSTO2 PE=1 SV=1	1.01861	1.07935	1.04575	0.894807	1.07815	1.02557	1.02371	0,4375†
sp|Q9NPJ3|ACO13_HUMAN	2	Acyl-coenzyme A thioesterase 13 OS=Homo sapiens OX=9606 GN=ACOT13 PE=1 SV=1	0.967874	0.915263	1.04752	1.03086	1.09928	1.00752	1.01139	0.790422
sp|Q9NQE9|HINT3_HUMAN	2	Histidine triad nucleotide-binding protein 3 OS=Homo sapiens OX=9606 GN=HINT3 PE=1 SV=1	1.35553	0.95999	1.02971	0.995549	1.04617	1.20081	1.09796	0.178922
sp|Q9NZP8|C1RL_HUMAN	2	Complement C1r subcomponent-like protein OS=Homo sapiens OX=9606 GN=C1RL PE=1 SV=2	0.947361	0.859419	0.837803	1.19751	0.939807	0.92752	0.95157	0.551011
sp|Q9UKF2|ADA30_HUMAN	2	Disintegrin and metalloproteinase domain-containing protein 30 OS=Homo sapiens OX=9606 GN=ADAM30 PE=1 SV=2	1.00071	0.831275	1.03703	0.519684	1.39946	0.872833	0.943499	0.519669
sp|Q9UKU7|ACAD8_HUMAN	2	Isobutyryl-CoA dehydrogenase, mitochondrial OS=Homo sapiens OX=9606 GN=ACAD8 PE=1 SV=1	1.06884	1.10735	0.952853	0.863484	0.98768	1.12073	1.01682	0.6058
sp|Q9UNZ2|NSF1C_HUMAN	2	NSFL1 cofactor p47 OS=Homo sapiens OX=9606 GN=NSFL1C PE=1 SV=2	1.10935	1.0272	1.26329	0.924002	1.3071	0.766074	1.06617	0.358443
sp|Q9Y6A4|CFA20_HUMAN	2	Cilia- and flagella-associated protein 20 OS=Homo sapiens OX=9606 GN=CFAP20 PE=1 SV=1	1.13085	1.01437	0.889415	1.16313	0.288658	1.16949	0.942652	0,6875†
tr|A0A024R1A3|A0A024R1A3_HUMAN	2	Testicular secretory protein Li 63 OS=Homo sapiens OX=9606 GN=UBE1 PE=2 SV=1	1.59445	1.30592	4.42454	0.896621	1.02419	0.260737	1.58441	0.739369
tr|A0A024R3W7|A0A024R3W7_HUMAN	2	Eukaryotic translation elongation factor 1 beta 2, isoform CRA_a OS=Homo sapiens OX=9606 GN=EEF1B2 PE=3 SV=1	1.33643	1.46214	0.952957	1.42194	1.16059	0.913435	1.20791	0.093179
tr|A0A024R5H0|A0A024R5H0_HUMAN	2	Barrier to autointegration factor 1, isoform CRA_a OS=Homo sapiens OX=9606 GN=BANF1 PE=4 SV=1	0.468037	0.725836	0.934882	1.44945	1.09535	0.781619	0.909196	0.827506
tr|A0A024R5L6|A0A024R5L6_HUMAN	2	Leucine rich repeat containing 51, isoform CRA_a OS=Homo sapiens OX=9606 GN=LRRC51 PE=4 SV=1	1.19283	0.900007	1.05867	0.893679	1.04016	1.09784	1.03053	0.777067
tr|A0A024R811|A0A024R811_HUMAN	2	Lactamase, beta 2, isoform CRA_a OS=Homo sapiens OX=9606 GN=LACTB2 PE=2 SV=1	1.0205	0.940193	0.885687	1.11899	1.01292	1.36572	1.05733	0.390783
tr|A0A024R845|A0A024R845_HUMAN	2	RAB14, member RAS oncogene family, isoform CRA_a OS=Homo sapiens OX=9606 GN=RAB14 PE=4 SV=1	1.59939	1.51816	1.32476	1.08117	1.39086	1.09796	1.33538	0,03125†
tr|A0A024R9B7|A0A024R9B7_HUMAN	2	Cytochrome c oxidase subunit VIc, isoform CRA_a OS=Homo sapiens OX=9606 GN=COX6C PE=2 SV=1	1.10554	0.975319	1.058	0.863586	1.24187	0.951009	1.03255	0.770927
tr|A0A087WT12|A0A087WT12_HUMAN	2	Glutathione peroxidase OS=Homo sapiens OX=9606 GN=GPX4 PE=1 SV=1	1.28071	0.35605	0.979008	0.827636	1.68532	0.420434	0.92486	0.489749
tr|A0A0A0MRS4|A0A0A0MRS4_HUMAN	2	Transmembrane protein 38B, isoform CRA_b OS=Homo sapiens OX=9606 GN=TMEM38B PE=1 SV=1	1.22917	1.03365	0.904562	1.03378	1.18202	0.968616	1.05863	0.239286
tr|A0A0G2JPA5|A0A0G2JPA5_HUMAN	2	C6orf10 OS=Homo sapiens OX=9606 GN=TSBP1 PE=1 SV=1	1.59764	1.20531	1.21518	1.22702	1.33961	1.25946	1.30737	0.005504
tr|A0A0U1RRK5|A0A0U1RRK5_HUMAN	2	Protein FAM205C OS=Homo sapiens OX=9606 GN=FAM205C PE=1 SV=1	0.520306	0.867075	0.881778	0.937512	0.902449	1.09966	0.86813	0.020308
tr|A0A140VJH9|A0A140VJH9_HUMAN	2	Dynein light chain roadblock OS=Homo sapiens OX=9606 GN=DYNLRB2 PE=2 SV=1	0.984419	0.897932	1.07501	0.991704	1.04214	1.0459	1.00618	0.952322
tr|A0A140VJI6|A0A140VJI6_HUMAN	2	Testicular tissue protein Li 60 OS=Homo sapiens OX=9606 PE=2 SV=1	1.48494	1.38247	1.17205	0.82564	1.04078	0.962978	1.14481	0.233397
tr|A0A140VJI7|A0A140VJI7_HUMAN	2	Testicular tissue protein Li 61 OS=Homo sapiens OX=9606 PE=2 SV=1	0.500834	0.91655	0.795213	1.77735	1.07913	1.21335	1.04707	0.928359
tr|A0A140VJJ2|A0A140VJJ2_HUMAN	2	S-formylglutathione hydrolase OS=Homo sapiens OX=9606 GN=ESD PE=2 SV=1	1.25575	0.981396	0.988129	1.22942	0.684436	1.02344	1.0271	0.825338
tr|A0A140VJZ8|A0A140VJZ8_HUMAN	2	Testicular tissue protein Li 225 OS=Homo sapiens OX=9606 PE=2 SV=1	1.08073	1.07821	1.3018	0.911097	1.00758	0.724708	1.01735	0.713317
tr|A0A140VK46|A0A140VK46_HUMAN	2	Proteasome subunit beta OS=Homo sapiens OX=9606 PE=2 SV=1	1.12929	1.00681	1.04367	1.05276	1.50622	1.18311	1.15364	0.05471
tr|A0A140VKC3|A0A140VKC3_HUMAN	2	Testis tissue sperm-binding protein Li 40a OS=Homo sapiens OX=9606 PE=2 SV=1	1.17852	1.46522	0.815914	0.742869	0.70684	1.00435	0.985618	0.795288
tr|A0A140VKD0|A0A140VKD0_HUMAN	2	Testis tissue sperm-binding protein Li 47a OS=Homo sapiens OX=9606 PE=2 SV=1	0.669483	0.909453	1.26913	0.862936	1.21241	0.866715	0.965021	0.49433
tr|A0A140VKF4|A0A140VKF4_HUMAN	2	Testis tissue sperm-binding protein Li 71n OS=Homo sapiens OX=9606 PE=2 SV=1	1.07659	1.1154	1.17723	0.882971	1.13714	1.03148	1.07013	0.317482
tr|A0A1C7CYW8|A0A1C7CYW8_HUMAN	2	Dynein heavy chain 10, axonemal OS=Homo sapiens OX=9606 GN=DNAH10 PE=1 SV=1	1.36191	0.754015	0.930184	1.3659	0.912696	0.801714	1.02107	0.891419
tr|A0A1L1UHR1|A0A1L1UHR1_HUMAN	2	Sperm binding protein 1a OS=Homo sapiens OX=9606 PE=2 SV=1	0.953245	0.873586	1.14568	1.03274	1.04565	0.968581	1.00325	0.992968
tr|A0A1U9X9D5|A0A1U9X9D5_HUMAN	2	VARS OS=Homo sapiens OX=9606 PE=3 SV=2	1.52092	1.19534	0.870319	1.34716	1.05075	1.16177	1.19104	0.054945
tr|A0A1W2PPE3|A0A1W2PPE3_HUMAN	2	Uncharacterized protein OS=Homo sapiens OX=9606 PE=4 SV=1	2.12759	1.15523	1.64323	1.50944	1.1566	1.49957	1.51528	0,03125†
tr|A0A384MR53|A0A384MR53_HUMAN	2	Epididymis secretory sperm binding protein OS=Homo sapiens OX=9606 PE=2 SV=1	1.12963	0.983249	0.0897079	8.20728	9.16192	1.05055	3.43706	0,5625†
tr|A0A384MTQ3|A0A384MTQ3_HUMAN	2	Adenosylhomocysteinase OS=Homo sapiens OX=9606 PE=2 SV=1	1.00419	1.05325	0.95108	0.965066	1.08087	1.07183	1.02105	0.392533
tr|A0A384MTW7|A0A384MTW7_HUMAN	2	Nucleoside diphosphate kinase OS=Homo sapiens OX=9606 PE=2 SV=1	1.09942	1.0457	1.07184	0.799376	1.13685	0.977813	1.02183	0.703679
tr|A0A384NKJ3|A0A384NKJ3_HUMAN	2	Epididymis secretory sperm binding protein OS=Homo sapiens OX=9606 PE=2 SV=1	0.955791	0.963816	0.978592	1.16323	1.00138	1.05869	1.02025	0.540942
tr|A0A384NKW7|A0A384NKW7_HUMAN	2	Epididymis secretory sperm binding protein OS=Homo sapiens OX=9606 PE=2 SV=1	1.36181	0.982582	0.984537	1.36892	0.91556	0.966672	1.09668	0.395571
tr|A0A384NPX8|A0A384NPX8_HUMAN	2	Cytochrome b-c1 complex subunit Rieske, mitochondrial OS=Homo sapiens OX=9606 PE=2 SV=1	0.494562	0.8307	1.07439	1.26804	2.6725	0.846665	1.19781	>0,999999†
tr|A8K651|A8K651_HUMAN	2	cDNA FLJ75700, highly similar to Homo sapiens complement component 1, q subcomponent binding protein (C1QBP), nuclear gene encoding mitochondrial protein, mRNA OS=Homo sapiens OX=9606 PE=2 SV=1	0.933328	0.990186	1.18366	1.04335	1.06657	1.16855	1.06427	0.208026
tr|A8K7F6|A8K7F6_HUMAN	2	cDNA FLJ78244, highly similar to Homo sapiens eukaryotic translation initiation factor 4A, isoform 1 (EIF4A1), mRNA OS=Homo sapiens OX=9606 PE=2 SV=1	0.914165	0.924631	0.941276	0.917831	1.07803	0.95201	0.954658	0.111727
tr|A8K865|A8K865_HUMAN	2	cDNA FLJ75789, highly similar to Homo sapiens synaptophysin-like 1 (SYPL1), transcript variant 1, mRNA OS=Homo sapiens OX=9606 PE=2 SV=1	1.08002	1.08215	0.989763	1.40082	1.09552	0.988954	1.1062	0.100208
tr|A8K9V3|A8K9V3_HUMAN	2	cDNA FLJ76469, highly similar to Homo sapiens tektin 1 (TEKT1), mRNA OS=Homo sapiens OX=9606 PE=2 SV=1	1.06028	1.06541	0.924744	1.00998	1.02869	1.41693	1.08434	0.284673
tr|A9Z1W8|A9Z1W8_HUMAN	2	SUN domain-containing protein 5 OS=Homo sapiens OX=9606 GN=SUN5 PE=1 SV=1	1.62994	1.08017	0.878451	1.0507	0.950662	0.91662	1.08443	0.514045
tr|B2R5B3|B2R5B3_HUMAN	2	Histone H2A OS=Homo sapiens OX=9606 PE=2 SV=1	1.22337	1.8594	1.26089	1.89625	0.715521	1.0982	1.34227	0.162998
tr|B2R7C8|B2R7C8_HUMAN	2	cDNA, FLJ93383, highly similar to Homo sapiens semenogelin II (SEMG2), mRNA OS=Homo sapiens OX=9606 PE=2 SV=1	1.19651	1.29945	1.05343	1.19099	1.15604	0.855643	1.12534	0.062458
tr|B2RE39|B2RE39_HUMAN	2	cDNA, FLJ96908, highly similar to Homo sapiens peptidylprolyl isomerase (cyclophilin)-like 6 (PPIL6), mRNA OS=Homo sapiens OX=9606 PE=2 SV=1	1.16669	1.03422	0.972701	0.89769	1.05104	1.33674	1.07651	0.250224
tr|B4DHX4|B4DHX4_HUMAN	2	Rab GDP dissociation inhibitor OS=Homo sapiens OX=9606 PE=2 SV=1	2.62355	1.1038	0.908308	1.278	1.01193	1.08264	1.3347	0.174695
tr|B4DM97|B4DM97_HUMAN	2	cDNA FLJ55002, highly similar to Alpha-centractin OS=Homo sapiens OX=9606 PE=2 SV=1	2.70995	1.01442	0.97437	3.55963	0.955486	1.01683	1.70511	0,5625†
tr|B4DW81|B4DW81_HUMAN	2	cDNA FLJ58863, highly similar to Protein NipSnap3A OS=Homo sapiens OX=9606 PE=2 SV=1	1.07951	0.938947	0.943307	1.62037	1.14457	0.993961	1.12011	0.302471
tr|B7Z3V1|B7Z3V1_HUMAN	2	Sodium/potassium-transporting ATPase subunit alpha (Fragment) OS=Homo sapiens OX=9606 PE=2 SV=1	1.15388	0.986222	0.910421	0.979063	0.879958	1.02066	0.988367	0.692706
tr|B7Z410|B7Z410_HUMAN	2	cDNA FLJ50791, highly similar to Nitrilase homolog 1 OS=Homo sapiens OX=9606 PE=2 SV=1	1.05584	1.01141	0.958145	0.878248	1.155	0.896618	0.992545	0.751622
tr|B7Z6B3|B7Z6B3_HUMAN	2	Receptor expression-enhancing protein OS=Homo sapiens OX=9606 PE=2 SV=1	1.11129	0.961571	0.965395	1.23627	1.13371	1.21317	1.10357	0.087803
tr|B7ZMK3|B7ZMK3_HUMAN	2	LOC136242 protein OS=Homo sapiens OX=9606 GN=LOC136242 PE=2 SV=1	1.32871	0.902958	1.08633	1.08088	1.50217	1.14168	1.17379	0.122736
tr|C6SUN5|C6SUN5_HUMAN	2	Agouti related protein homolog (Mouse) OS=Homo sapiens OX=9606 GN=AgRP PE=4 SV=1	0.485209	0.959807	0.735751	1.93434	0.973636	0.967583	1.00939	0.687881
tr|C9JRZ6|C9JRZ6_HUMAN	2	MICOS complex subunit OS=Homo sapiens OX=9606 GN=CHCHD3 PE=1 SV=2	1.18392	0.920149	1.00651	1.19338	1.01691	1.12453	1.07423	0.192902
tr|D3DP46|D3DP46_HUMAN	2	Signal peptidase complex subunit 3 OS=Homo sapiens OX=9606 GN=SPCS3 PE=3 SV=1	0.337162	0.887562	0.943021	1.84209	0.733246	0.275887	0.836495	0.330574
tr|D3DQX7|D3DQX7_HUMAN	2	Serum amyloid A protein OS=Homo sapiens OX=9606 GN=SAA1 PE=3 SV=1	0.253609	0.649201	0.761733	0.907817	0.881191	0.851659	0.717535	0.027586
tr|D3DXC9|D3DXC9_HUMAN	2	Serine hydroxymethyltransferase OS=Homo sapiens OX=9606 GN=SHMT1 PE=3 SV=1	1.12261	0.960453	0.933892	1.59433	1.03727	1.09053	1.12318	0.27577
tr|E9PIL3|E9PIL3_HUMAN	2	CKLF-like MARVEL transmembrane domain-containing protein 1 OS=Homo sapiens OX=9606 GN=CMTM1 PE=1 SV=1	1.7895	1.06299	1.01837	1.28249	0.963902	1.1668	1.21401	0.149446
tr|F6WQW2|F6WQW2_HUMAN	2	Ran-specific GTPase-activating protein OS=Homo sapiens OX=9606 GN=RANBP1 PE=1 SV=1	1.23013	1.15701	0.893347	0.998157	0.899607	1.12288	1.05019	0.541827
tr|F8W1A4|F8W1A4_HUMAN	2	Adenylate kinase 2, mitochondrial OS=Homo sapiens OX=9606 GN=AK2 PE=1 SV=1	0.996353	0.881056	1.20218	1.90973	5.38699	0.498054	1.81239	0.472342
tr|H3BP35|H3BP35_HUMAN	2	Diphosphomevalonate decarboxylase (Fragment) OS=Homo sapiens OX=9606 GN=MVD PE=1 SV=1	1.42337	0.813024	1.32372	1.04366	1.17551	1.0763	1.1426	0.231736
tr|H7C1U8|H7C1U8_HUMAN	2	MICOS complex subunit (Fragment) OS=Homo sapiens OX=9606 GN=APOO PE=1 SV=1	1.14652	1.7353	0.940783	1.15405	1.14421	1.00903	1.18832	0.11809
tr|I3L0I5|I3L0I5_HUMAN	2	Nuclear pore complex-interacting protein family member B7 OS=Homo sapiens OX=9606 GN=NPIPB7 PE=4 SV=2	1.23585	1.05191	1.39614	1.29254	0.86584	0.947447	1.13162	0,4375†
tr|I4AY87|I4AY87_HUMAN	2	Epididymis secretory sperm binding protein (Fragment) OS=Homo sapiens OX=9606 GN=MIF PE=1 SV=1	1.32706	0.855159	0.973302	1.004	1.2529	1.12275	1.08919	0.376449
tr|J3QTA6|J3QTA6_HUMAN	2	MICOS complex subunit OS=Homo sapiens OX=9606 GN=CHCHD6 PE=1 SV=1	1.3407	1.35499	1.20989	1.51039	1.15564	1.30962	1.31354	0.001104
tr|K7EK07|K7EK07_HUMAN	2	Histone H3 (Fragment) OS=Homo sapiens OX=9606 GN=H3F3B PE=1 SV=1	1.24563	0.860105	1.10728	1.35975	0.92355	1.03564	1.08866	0.798893
tr|K7ELQ9|K7ELQ9_HUMAN	2	Transmembrane protein 205 (Fragment) OS=Homo sapiens OX=9606 GN=TMEM205 PE=1 SV=1	1.10291	1.11938	0.868115	1.20641	1.07495	1.09543	1.07786	0.111844
tr|K7EP07|K7EP07_HUMAN	2	Tubulin-folding cofactor B (Fragment) OS=Homo sapiens OX=9606 GN=TBCB PE=1 SV=8	1.48823	1.10642	1.07864	0.872566	1.04896	1.26743	1.14371	0.20848
tr|K9JA26|K9JA26_HUMAN	2	Epididymis luminal secretory protein 149 OS=Homo sapiens OX=9606 GN=EL149 PE=2 SV=1	1.02505	0.714344	0.999441	1.31759	1.1307	1.01059	1.03295	0.778072
tr|Q496I0|Q496I0_HUMAN	2	COX7A2 protein OS=Homo sapiens OX=9606 GN=COX7A2 PE=2 SV=1	1.45044	0.840907	0.793624	1.24915	0.924136	0.891792	1.02501	0.97798
tr|Q53SB6|Q53SB6_HUMAN	2	Uncharacterized protein DNPEP OS=Homo sapiens OX=9606 GN=DNPEP PE=3 SV=1	0.934325	0.807096	1.17579	0.678214	0.54614	1.09326	0.87247	0.125033
tr|Q53Y51|Q53Y51_HUMAN	2	D-dopachrome tautomerase OS=Homo sapiens OX=9606 GN=DDT1 PE=2 SV=1	1.16071	1.02489	1.20647	1.0215	1.20142	0.66334	1.04639	0.660089
tr|Q5JRG1|Q5JRG1_HUMAN	2	Nucleoporin p58/p45 (Fragment) OS=Homo sapiens OX=9606 GN=NUP58 PE=1 SV=1	1.23182	1.01478	1.09246	1.23023	1.18877	1.29588	1.17566	0.005596
tr|Q5SZR7|Q5SZR7_HUMAN	2	Ornithine decarboxylase antizyme 3 OS=Homo sapiens OX=9606 GN=OAZ3 PE=1 SV=3	1.13284	0.800331	1.00529	1.10801	1.25518	1.07808	1.06329	0.524508
tr|Q5TD07|Q5TD07_HUMAN	2	Ribosyldihydronicotinamide dehydrogenase [quinone] OS=Homo sapiens OX=9606 GN=NQO2 PE=1 SV=1	2.53757	5.8803	1.04126	3.19156	0.422832	2.7137	2.6312	0.137864
tr|Q658J0|Q658J0_HUMAN	2	Uncharacterized protein DKFZp762L015 (Fragment) OS=Homo sapiens OX=9606 GN=DKFZp762L015 PE=2 SV=1	1.04851	0.863559	0.740061	0.9643	1.20873	0.864856	0.948336	0.360445
tr|Q68D16|Q68D16_HUMAN	2	Uncharacterized protein DKFZp686D0638 (Fragment) OS=Homo sapiens OX=9606 GN=DKFZp686D0638 PE=2 SV=1	0.950717	1.10757	1.20387	0.821105	0.815024	0.909351	0.96794	0.605327
tr|Q6FHM9|Q6FHM9_HUMAN	2	CD59 antigen, complement regulatory protein, isoform CRA_b OS=Homo sapiens OX=9606 GN=CD59 PE=2 SV=1	1.0649	1.03987	0.889389	1.02693	1.05662	0.956007	1.00562	0.737429
tr|Q6IB54|Q6IB54_HUMAN	2	ATP synthase-coupling factor 6, mitochondrial OS=Homo sapiens OX=9606 GN=ATP5J PE=2 SV=1	1.59552	0.879188	1.26595	1.49701	0.760228	0.987687	1.16426	0.349547
tr|Q6IBA0|Q6IBA0_HUMAN	2	NADH dehydrogenase (Ubiquinone) Fe-S protein 5, 15kDa (NADH-coenzyme Q reductase) OS=Homo sapiens OX=9606 GN=NDUFS5 PE=2 SV=1	1.17557	0.985271	0.979893	1.07145	1.06239	1.10893	1.06392	0.095687
tr|Q6IBH0|Q6IBH0_HUMAN	2	SLC25A11 protein OS=Homo sapiens OX=9606 GN=SLC25A11 PE=2 SV=1	1.14446	1.07677	1.04338	0.898092	0.919768	1.16285	1.04089	0.413151
tr|Q6IBN0|Q6IBN0_HUMAN	2	PSMD3 protein OS=Homo sapiens OX=9606 GN=PSMD3 PE=2 SV=1	1.35901	0.864673	0.858523	1.47565	1.3737	0.713747	1.10755	0.710745
tr|Q6IPF2|Q6IPF2_HUMAN	2	Heterogeneous nuclear ribonucleoprotein A1 OS=Homo sapiens OX=9606 GN=HNRPA1 PE=2 SV=1	0.137824	0.12155	9.50663	14.8091	1.38796	10.5694	6.08874	0,3125†
tr|Q6P163|Q6P163_HUMAN	2	APOC2 protein OS=Homo sapiens OX=9606 GN=APOC2 PE=1 SV=1	1.06382	0.704344	1.03396	1.24622	0.958784	1.10588	1.01884	0.670979
tr|Q6P6D7|Q6P6D7_HUMAN	2	Phosphoglycerate mutase OS=Homo sapiens OX=9606 GN=PGAM1 PE=2 SV=1	1.07759	0.942082	1.07331	1.11427	1.02858	1.05348	1.04822	0.114178
tr|Q7Z4Z6|Q7Z4Z6_HUMAN	2	Signal peptidase complex catalytic subunit SEC11 OS=Homo sapiens OX=9606 PE=2 SV=1	0.85308	0.919689	0.772624	1.39334	0.915833	0.998341	0.975484	0.62489
tr|Q7Z518|Q7Z518_HUMAN	2	NADH dehydrogenase [ubiquinone] 1 alpha subcomplex subunit 10, mitochondrial OS=Homo sapiens OX=9606 PE=2 SV=1	2.11242	0.671823	0.53782	1.07742	1.86534	1.12247	1.23121	0.652236
tr|Q8IVP1|Q8IVP1_HUMAN	2	SH3-domain GRB2-like 3, isoform CRA_a OS=Homo sapiens OX=9606 GN=SH3GL3 PE=2 SV=1	0.873666	0.914791	1.34742	0.926764	0.768193	0.799327	0.93836	0.490238
tr|Q96DV6|Q96DV6_HUMAN	2	40S ribosomal protein S6 OS=Homo sapiens OX=9606 GN=RPS6 PE=2 SV=1	1.35724	0.445974	0.909715	0.912709	1.35639	1.1078	1.01497	0.914141
tr|Q9UEH5|Q9UEH5_HUMAN	2	24-kDa subunit of complex I (Fragment) OS=Homo sapiens OX=9606 GN=NDUFV2 PE=4 SV=1	0.664054	1.02583	1.0494	1.06205	1.02552	1.09125	0.986352	0,4375†
tr|R4GMY8|R4GMY8_HUMAN	2	Elongin-C OS=Homo sapiens OX=9606 GN=ELOC PE=1 SV=1	1.28613	1.09715	1.10433	1.01009	1.11752	1.05962	1.11247	0.022714
tr|S4R3E6|S4R3E6_HUMAN	2	Izumo sperm-egg fusion protein 3 OS=Homo sapiens OX=9606 GN=IZUMO3 PE=1 SV=1	1.00119	0.936011	0.860748	1.11791	0.947275	0.846274	0.951567	0.366946
tr|V9HW74|V9HW74_HUMAN	2	Ubiquitin carboxyl-terminal hydrolase OS=Homo sapiens OX=9606 GN=HEL-117 PE=2 SV=1	1.17978	1.0732	1.15819	1.17535	1.20292	1.0964	1.14764	0,03125†
tr|V9HWE8|V9HWE8_HUMAN	2	Epididymis secretory sperm binding protein Li 47e OS=Homo sapiens OX=9606 GN=HEL-S-47e PE=2 SV=1	1.16772	1.02154	0.951643	0.965423	1.05559	1.10995	1.04531	0.243239
tr|W0UV31|W0UV31_HUMAN	2	HCG1647920 OS=Homo sapiens OX=9606 GN=RAM2 PE=4 SV=1	0.803066	0.794063	0.865469	1.11465	1.15913	0.89771	0.939014	0.316889
tr|X6R8D5|X6R8D5_HUMAN	2	Uncharacterized protein OS=Homo sapiens OX=9606 PE=1 SV=2	1.06571	0.869968	0.54828	1.0478	0.980756	1.92371	1.0727	0.973236
*Number of peptides identified with ≥ 99% confidence
Proteins that are presumed to not belong to spermatozoa (i.e., keratin, a well known extraneous contamination in mass spectrometry analyses, and proteins from the HSA solution added to the capacitation medium) are highlighted in grey
Values are normalized abundance of a protein in the control condition to its abundance in the tested condition
Abundances of each protein were compared between control and tested conditions using a paired t-test excepted for values highlighted with a †, which were compared using a Wilcoxon matched-pairs signed rank test
