# Supplementary material for: The ribosome inhibitor chloramphenicol induces motility deficits in human spermatozoa: A proteomic approach identifies potentially involved proteins
Source: Front Cell Dev Biol. 2022 Sep 2;10:965076. doi: 10.3389/fcell.2022.965076 (PMC9478589; doi:10.3389/fcell.2022.965076)
Supplement: Supplementary file 5 [file Table8.xlsx]

## Sheet: A0A1B0GW36 - QRICH2
		GLVQPGVDQR	GLVQPGAVQR
Donor	sample	Peak Area	Peak Area
6	CP 1 mg/ml	220302	264988
6	Control	2.23023e+06	2275869
12	CP 1 mg/ml	1.4299e+06	1.44642e+06
12	Control	2.74501e+06	2684098
15	CP 1 mg/ml	168771	98097.4
15	Control	605542	469429
9	CP 1 mg/ml	133743	115019
9	Control	1.39021e+06	1.55519e+06
5	CP 1 mg/ml	4.99839e+06	5245371
5	Control	4.96545e+06	5097887
7	CP 1 mg/ml	1.3559e+06	1.22842e+06
7	Control	2.60093e+06	2976637
13	CP 1 mg/ml	4584862	4438477
13	Control	4.8215e+06	5537792
16	CP 1 mg/ml	189354	161390
16	Control	2.72615e+06	2.70362e+06

## Sheet: A6NM11 - LRRC37A
		AAVSVLKPF	WEYNNVGTDLSPEPK	LLSGQQEVK	IEWDTDQWK
Donor	sample	Peak Area	Peak Area	Peak Area	Peak Area
6	CP 1 mg/ml	3052124	3063970	13666070	7.01508e+06
6	Control	6.02041e+06	3.89968e+06	16943582	8571749
12	CP 1 mg/ml	2.88136e+06	3271301	15285265	6961327
12	Control	4655530	3256025	16504002	6621764
15	CP 1 mg/ml	4563384	4301407	25258992	11335534
15	Control	5179810	4927946	28096652	12975610
9	CP 1 mg/ml	4.00939e+06	2.36082e+06	21458326	7.94428e+06
9	Control	9758579	4.34257e+06	17382482	7.277e+06
5	CP 1 mg/ml	5.28041e+06	6.87517e+06	28076258	17254948
5	Control	6.36537e+06	6.25313e+06	27098892	15585737
7	CP 1 mg/ml	3357052	2.6418e+06	11784029	3822035
7	Control	4903756	3121810	12490717	3.74421e+06
13	CP 1 mg/ml	10348552	5.70513e+06	24464732	12965755
13	Control	12776304	6.18489e+06	26652172	12857684
16	CP 1 mg/ml	4420420	3689472	17621804	3.5071e+06
16	Control	5.71319e+06	3476325	15089031	2.98151e+06

## Sheet: B8ZWD9 - DBI
		QATVGDINTERPGMLDFTGK	WDAWNELK
Donor	sample	Peak Area	Peak Area
6	CP 1 mg/ml	389932	984513
6	Control	462463	1.19481e+06
12	CP 1 mg/ml	262172	1.0304e+06
12	Control	333489	1.2018e+06
15	CP 1 mg/ml	259348	1.16513e+06
15	Control	330653	1.37063e+06
9	CP 1 mg/ml	201568	1.6117e+06
9	Control	122771	917034
5	CP 1 mg/ml	387056	1.29576e+06
5	Control	508977	1.44241e+06
7	CP 1 mg/ml	248263	772884
7	Control	272800	825428
13	CP 1 mg/ml	918312	2.42958e+06
13	Control	1.12844e+06	2.52225e+06
16	CP 1 mg/ml	165145	1.33756e+06
16	Control	159297	1.14164e+06

## Sheet: Q9BWH2 - FUNDC2
		AGSQVVATTAR	LFGQESGPSAEK
Donor	sample	Peak Area	Peak Area
6	CP 1 mg/ml	578427	400827
6	Control	1335665	693200
12	CP 1 mg/ml	1.85732e+06	656790
12	Control	2496045	972888
15	CP 1 mg/ml	589887	741910
15	Control	2.24498e+06	933638
9	CP 1 mg/ml	704102	769323
9	Control	1.29408e+06	420307
5	CP 1 mg/ml	2193359	867204
5	Control	2174029	702904
7	CP 1 mg/ml	2634390	949431
7	Control	3.77157e+06	1088231
13	CP 1 mg/ml	2.82165e+06	999367
13	Control	2.84852e+06	903664
16	CP 1 mg/ml	962275	584805
16	Control	2.064e+06	622311

## Sheet: Q8NFH5 - NUP35
		SPLLAGGSPPQPVVPAHK	SIYDDISSPGLGSTPLTSR	TLGTPTQPGSTPR
Donor	sample	Peak Area	Peak Area	Peak Area
6	CP 1 mg/ml	1.77091e+06	381743	1.05121e+06
6	Control	2445906	601435	1496735
12	CP 1 mg/ml	2.81707e+06	648958	1.74719e+06
12	Control	2.87356e+06	754809	1.86089e+06
15	CP 1 mg/ml	1.37714e+06	303462	723741
15	Control	2.10584e+06	682730	1.47467e+06
9	CP 1 mg/ml	903248	293130	596126
9	Control	1.20413e+06	411806	612365
5	CP 1 mg/ml	3.60299e+06	1.0905e+06	2.68811e+06
5	Control	3.44286e+06	940574	2493881
7	CP 1 mg/ml	2.2223e+06	582811	1733600
7	Control	2.57102e+06	706607	1.72451e+06
13	CP 1 mg/ml	3.88762e+06	1.16123e+06	2475340
13	Control	3.88723e+06	1.11104e+06	2397462
16	CP 1 mg/ml	2.50009e+06	390488	800170
16	Control	2.3475e+06	813276	1.38038e+06

## Sheet: A0A1W2PNU3 - N A
		TSSLNPSPQVQHVPR	YYSQPR	GYSGALTLPSISPLQYDGSGR
Donor	sample	Peak Area	Peak Area	Peak Area
6	CP 1 mg/ml	8764846	2.67892e+06	2.00181e+06
6	Control	17124168	3178360	2.6048e+06
12	CP 1 mg/ml	19535014	2.71409e+06	2.34092e+06
12	Control	19041998	2.94304e+06	2544685
15	CP 1 mg/ml	4471506	2.16859e+06	990825
15	Control	17567960	2.51693e+06	2397400
9	CP 1 mg/ml	6194879	2156764	1.06503e+06
9	Control	13459641	2.08894e+06	1.13961e+06
5	CP 1 mg/ml	22813572	4.07089e+06	3.06753e+06
5	Control	17809582	3503308	3002006
7	CP 1 mg/ml	23904336	2850370	2347199
7	Control	25770918	3.05743e+06	2.57849e+06
13	CP 1 mg/ml	53734356	4.76874e+06	3.12284e+06
13	Control	49006436	4.79954e+06	4063760
16	CP 1 mg/ml	6053008	2.76743e+06	1.42377e+06
16	Control	12482854	2.47166e+06	1.56476e+06

## Sheet: A0A140VJN8 - N A
		TLTAAAVSGAQPILSK	LEPQIASASEYAHR	VSGAQEMVSSAK	DTVATQLSEAVDATR
Donor	sample	Peak Area	Peak Area	Peak Area	Peak Area
6	CP 1 mg/ml	315613	826989	174367	368925
6	Control	622662	1.4635e+06	225388	579008
12	CP 1 mg/ml	658812	2.01184e+06	113217	710321
12	Control	835181	2.12699e+06	213990	702571
15	CP 1 mg/ml	183329	381008	128275	441916
15	Control	664010	1.75425e+06	252112	609101
9	CP 1 mg/ml	263576	581471	108074	418943
9	Control	315599	1.07552e+06	75347.5	357958
5	CP 1 mg/ml	999917	2.30968e+06	200958	881503
5	Control	998993	2.28953e+06	181105	808488
7	CP 1 mg/ml	728495	1883977	203168	827825
7	Control	712548	1.9915e+06	202591	665437
13	CP 1 mg/ml	712543	2.30375e+06	441459	820156
13	Control	815477	2507258	445819	700138
16	CP 1 mg/ml	255811	692705	124400	625075
16	Control	577793	1.83489e+06	145581	578794

## Sheet: Q15785 - TOMM34
		TVLQIDDNVTSAVEGINR	LPSIPLVPVSAQK
Donor	sample	Peak Area	Peak Area
6	CP 1 mg/ml	243883	351060
6	Control	321891	463810
12	CP 1 mg/ml	252500	340509
12	Control	235884	386948
15	CP 1 mg/ml	138220	251281
15	Control	181076	386867
9	CP 1 mg/ml	114401	271779
9	Control	135245	134827
5	CP 1 mg/ml	108784	155417
5	Control	118650	179410
7	CP 1 mg/ml	121882	224073
7	Control	139313	215723
13	CP 1 mg/ml	197771	440262
13	Control	291235	680355
16	CP 1 mg/ml	138403	209560
16	Control	126306	201570

## Sheet: A0A1U9X9D5 - N A
		LGSSLDWDR	ITPAHDQNDYEVGQR
Donor	Replicate	Peak Area	Peak Area
6	CHX 2 mg/ml	357782	781005
6	Control	421050	903624
12	CHX 2 mg/ml	753931	1.49119e+06
12	Control	664608	1.2799e+06
15	CHX 2 mg/ml	460707	901497
15	Control	516432	1.20321e+06
9	CHX 2 mg/ml	222480	455346
9	Control	207472	415729
5	CHX 2 mg/ml	485119	1.02156e+06
5	Control	489661	1184166
7	CHX 2 mg/ml	823980	1.76091e+06
7	Control	725580	1.56706e+06
13	CHX 2 mg/ml	571964	1.4003e+06
13	Control	674619	1.54004e+06
16	CHX 2 mg/ml	384446	778115
16	Control	324521	740954
